# Supplementary material for: Mercury(II) halide complex of cis-[(tBuNH)(Se)P(μ-NtBu)2P(Se)(NHtBu)]
Source: Acta Crystallogr E Crystallogr Commun. 2024 Oct 8;80(Pt 11):1142–5. doi: 10.1107/S205698902400937X (PMC11660463; doi:10.1107/S205698902400937X)
Supplement: Supplementary file 1 [file e-80-01142-sup1.cif]

##############################################################################
#                                                                            #
# This CIF contains the data in a paper accepted for publication in          #
# Acta Crystallographica Section E. It conforms to the requirements of       #
# Notes for Authors for Acta Crystallographica Section E, and has been       #
# peer reviewed under the auspices of the IUCr Commission on Journals.       #
#                                                                            #
# Full details of the Crystallographic Information File format               #
# are given in the paper "The Crystallographic Information File (CIF):       #
# a New Standard Archive File for Crystallography" by S. R. Hall, F. H.      #
# Allen and I. D. Brown [Acta Cryst. (1991), A47, 655-685].                  #
#                                                                            #
# The current version of the core CIF dictionary is obtainable from          #
# ftp://ftp.iucr.org/pub/cif_core.dic.                                       #
#                                                                            #
# Software is freely available for graphical display of the structure(s)     #
# in this CIF. For information consult the CIF software page                 #
# http://www.iucr.org/resources/cif/software.                                #
#                                                                            #
# This file may be used for bona fide research purposes within the           #
# scientific community so long as proper attribution is given to the journal # 
# article from which it was obtained.                                        #
#                                                                            #
##############################################################################
data_I
_audit_creation_method
;
Olex2 1.5
(compiled 2024.02.16 svn.r378c4104 for OlexSys, GUI svn.r6928)
;
_journal_date_recd_electronic     2024-07-23
_journal_date_accepted     2024-09-23
_journal_name_full     'Acta Crystallographica, Section E'
_journal_year     2024
_journal_volume     80
_journal_issue      1
_journal_page_first     0
_journal_page_last     0
_journal_paper_category     GM
_journal_paper_doi     10.1107/S205698902400937X
_journal_coeditor_code     EV2009
_publ_contact_author_name     'Kuppuswamy Arumugam'
_publ_contact_author_address
;
Department of Chemistry
Wright State University
3640 Colonel Glenn Hwy.
Dayton, OH 45435.
USA
;
_publ_contact_author_email
                            'kuppuswamy.arumugam@wright.edu & chandru@lamar.edu'
_publ_contact_author_fax     ?
_publ_contact_author_phone     '9377752511'
_publ_section_title
;
Mercury(II) halide complex of
<i>cis</i>-[(<i>^t^</i>BuNH)(Se)P(\m-N<i>^t^</i>Bu)~2~P(Se)(NH<i>^t^</i>Bu)]
;
_publ_section_title_footnote     .
loop_
    _publ_author_name
    _publ_author_footnote
    _publ_author_address
    'Selby-Karney, Troy' .
;
Department of Chemistry and Biochemistry
Lamar University
4400 MLK Blvd.
Beaumont, Texas, 77710
USA
;
    'Sampath, Kalpana' .
;
Department of Chemistry
Wright State University
3640 Colonel Glenn Hwy.
Dayton, OH 45435
USA
;
    'Arumugam, Kuppuswamy' .
;
Department of Chemistry
Wright State University
3640 Colonel Glenn Hwy.
Dayton, OH 45435
USA
;
    'Chandrasekaran, Chandru P.' .
;
Department of Chemistry and Biochemistry
Lamar University
4400 MLK Blvd.
Beaumont, Texas, 77710
USA
;
_publ_section_synopsis
;
The crystal structure of a mercury(II) halide complex containing
bis(<i>tert-</i>butylamido)cyclodiphosph(<i>V</i>)azane ligand with an unusual
chelation mode is reported. The molecular structure features weak
N---H...\\cdotO interactions that propagate and link the molecules into a
three-dimensional structure.
;
_chemical_name_systematic
;\
[1,3-Di-<i>tert</i>-butyl-2,4-bis(<i>tert</i>-butylamino)-1,3,2\l^5^,4\l^5^-\
diazadiphosphetidine-2,4-diselone-\k^2^<i>Se</i>,<i>Se</i>']diiodidomercury(II)
<i>N</i>,<i>N</i>-dimethylformamide monosolvate
;
_chemical_name_common     ?
_chemical_formula_moiety     'C16 H38 Hg I2 N4 P2 Se2, C3 H7 N O'
_chemical_formula_sum     'C19 H45 Hg I2 N5 O P2 Se2'
_chemical_formula_iupac     '[Hg I2 (C16 H38 N4 P2 Se2)], C3 H7 N O'
_chemical_formula_weight     1033.85
_chemical_melting_point     ?
_space_group_crystal_system     monoclinic
_space_group_name_H-M_alt     'P 1 21/n 1'
_space_group_name_Hall     '-P 2yn'
loop_
    _space_group_symop_operation_xyz
    'x, y, z'
    '-x+1/2, y+1/2, -z+1/2'
    '-x, -y, -z'
    'x-1/2, -y-1/2, z-1/2'
_cell_length_a     9.1747(8)
_cell_length_b     17.3698(13)
_cell_length_c     20.841(2)
_cell_angle_alpha     90
_cell_angle_beta     101.049(3)
_cell_angle_gamma     90
_cell_volume     3259.7(5)
_cell_formula_units_Z     4
_cell_measurement_reflns_used     8829
_cell_measurement_theta_min     2.29
_cell_measurement_theta_max     26.84
_cell_measurement_temperature     300.15
_exptl_crystal_description     prism
_exptl_crystal_colour     colorless
_exptl_crystal_size_max     0.53
_exptl_crystal_size_mid     0.28
_exptl_crystal_size_min     0.26
_exptl_crystal_density_diffrn     2.107
_exptl_crystal_density_meas     ?
_exptl_crystal_density_method     ?
_exptl_crystal_F_000     1944
_exptl_absorpt_coefficient_mu     8.967
_exptl_absorpt_correction_type     multi-scan
_exptl_absorpt_process_details
;
(SADABS; Krause <i>et al.</i>,  2015)
;
_exptl_absorpt_correction_T_min     0.3092
_exptl_absorpt_correction_T_max     0.7462
_diffrn_ambient_temperature     300.15
_diffrn_source     ?
_diffrn_radiation_type     MoK\a
_diffrn_radiation_wavelength     0.71073
_diffrn_measurement_device_type     'Bruker SMART X2S'
_diffrn_measurement_device     Area
_diffrn_measurement_method     omega
_diffrn_detector_area_resol_mean     ?
_diffrn_reflns_number     45600
_diffrn_reflns_av_R_equivalents     0.0774
_diffrn_reflns_av_unetI/netI     0.0732
_diffrn_reflns_theta_min     2.548
_diffrn_reflns_theta_max     31.034
_diffrn_reflns_theta_full     25.242
_diffrn_measured_fraction_theta_max     0.917
_diffrn_measured_fraction_theta_full     0.999
_diffrn_reflns_limit_h_min     -12
_diffrn_reflns_limit_h_max     13
_diffrn_reflns_limit_k_min     -24
_diffrn_reflns_limit_k_max     19
_diffrn_reflns_limit_l_min     -28
_diffrn_reflns_limit_l_max     29
_refine_special_details     ?
_reflns_number_total     9576
_reflns_number_gt     6956
_reflns_threshold_expression     'I > 2\s(I)'
_refine_ls_structure_factor_coef     Fsqd
_refine_ls_matrix_type     full
_refine_ls_R_factor_all     0.0702
_refine_ls_R_factor_gt     0.0401
_refine_ls_wR_factor_gt     0.0789
_refine_ls_wR_factor_ref     0.0885
_refine_ls_goodness_of_fit_ref     1.000
_refine_ls_restrained_S_all     1.000
_refine_ls_number_reflns     9576
_refine_ls_number_parameters     310
_refine_ls_number_restraints     0
_refine_ls_hydrogen_treatment     mixed
_refine_ls_weighting_scheme     calc
_refine_ls_weighting_details
                      'w=1/[\s^2^(Fo^2^)+(0.0325P)^2^] where P=(Fo^2^+2Fc^2^)/3'
_atom_sites_solution_hydrogens     mixed
_atom_sites_solution_primary     ?
_atom_sites_solution_secondary     ?
_refine_ls_shift/su_max     0.004
_refine_ls_shift/su_mean     0.000
_refine_diff_density_max     1.907
_refine_diff_density_min     -1.915
_refine_ls_extinction_method
;
<i>SHELXL2019/1</i>  (Sheldrick, 2015b)
;
_refine_ls_extinction_coef     0.00052(5)
_refine_ls_extinction_expression
                                  'Fc^*^=kFc[1+0.001xFc^2^\l^3^/sin(2\q)]^-1/4^'
loop_
    _atom_type_symbol
    _atom_type_description
    _atom_type_scat_dispersion_real
    _atom_type_scat_dispersion_imag
    _atom_type_scat_source
    'C' 'C' 0.0033 0.0016
                         'International Tables Vol C Tables 4.2.6.8 and 6.1.1.4'
    'H' 'H' 0.0000 0.0000
                         'International Tables Vol C Tables 4.2.6.8 and 6.1.1.4'
    'N' 'N' 0.0061 0.0033
                         'International Tables Vol C Tables 4.2.6.8 and 6.1.1.4'
    'O' 'O' 0.0106 0.0060
                         'International Tables Vol C Tables 4.2.6.8 and 6.1.1.4'
    'P' 'P' 0.1023 0.0942
                         'International Tables Vol C Tables 4.2.6.8 and 6.1.1.4'
    'Se' 'Se' -0.0929 2.2259
                         'International Tables Vol C Tables 4.2.6.8 and 6.1.1.4'
    'I' 'I' -0.4742 1.8119
                         'International Tables Vol C Tables 4.2.6.8 and 6.1.1.4'
    'Hg' 'Hg' -2.3894 9.2266
                         'International Tables Vol C Tables 4.2.6.8 and 6.1.1.4'
_computing_data_collection
;
APEX2 (Bruker, 2016)
;
_computing_cell_refinement
;
SAINT (Bruker, 2016)
;
_computing_data_reduction
;
SAINT (Bruker, 2016)
;
_computing_structure_solution
;
<i>SHELXT2018/2</i> (Sheldrick, 2015a)
;
_computing_structure_refinement
;
<i>SHELXL2019/1</i>  (Sheldrick, 2015b)
;
_computing_molecular_graphics
;
Mercury 4.0 (Macrae <i>et al.</i>,  2020)
;
_computing_publication_material
;
Olex2 1.5 (Dolomanov <i>et al.</i>,  2009)
;
loop_
    _atom_site_type_symbol
    _atom_site_label
    _atom_site_fract_x
    _atom_site_fract_y
    _atom_site_fract_z
    _atom_site_U_iso_or_equiv
    _atom_site_adp_type
    _atom_site_calc_flag
    _atom_site_occupancy
    _atom_site_disorder_assembly
    _atom_site_disorder_group
    Hg Hg1 0.70533(2) 0.77295(2) 0.58150(2) 0.02178(6) Uani d 1 . .
    I I1 0.60217(4) 0.91950(2) 0.55729(2) 0.02891(9) Uani d 1 . .
    I I2 0.90720(4) 0.72186(2) 0.50978(2) 0.02938(9) Uani d 1 . .
    Se Se1 0.49422(5) 0.65923(3) 0.55275(2) 0.01821(11) Uani d 1 . .
    Se Se2 0.81087(5) 0.79005(3) 0.71512(2) 0.01874(11) Uani d 1 . .
    P P1 0.51042(12) 0.62623(6) 0.65210(6) 0.0119(2) Uani d 1 . .
    P P2 0.67826(12) 0.69810(6) 0.73987(6) 0.0120(2) Uani d 1 . .
    N N2 0.6846(4) 0.61881(19) 0.69491(18) 0.0131(8) Uani d 1 . .
    N N1 0.4974(4) 0.6991(2) 0.70322(19) 0.0127(7) Uani d 1 . .
    O O1 0.4763(4) 0.5489(2) 0.80940(19) 0.0317(9) Uani d 1 . .
    N N3 0.4072(4) 0.5541(2) 0.6635(2) 0.0164(8) Uani d 1 . .
    H H3 0.413(5) 0.547(3) 0.703(3) 0.020 Uiso d 1 . .
    N N4 0.7002(4) 0.6801(2) 0.81733(19) 0.0158(8) Uani d 1 . .
    H H4 0.649(5) 0.644(3) 0.820(3) 0.019 Uiso d 1 . .
    N N5 0.3773(5) 0.4941(2) 0.8902(2) 0.0274(10) Uani d 1 . .
    C C5 0.8046(5) 0.5593(3) 0.6959(3) 0.0193(10) Uani d 1 . .
    C C6 0.7986(5) 0.5287(3) 0.6268(3) 0.0243(11) Uani d 1 . .
    H H6A 0.704074 0.504766 0.611382 0.036 Uiso calc 1 . .
    H H6B 0.876292 0.491634 0.627173 0.036 Uiso calc 1 . .
    H H6C 0.811614 0.570583 0.598316 0.036 Uiso calc 1 . .
    C C11 0.4061(6) 0.4524(3) 0.5785(3) 0.0333(14) Uani d 1 . .
    H H11A 0.450455 0.488033 0.552709 0.050 Uiso calc 1 . .
    H H11B 0.343410 0.417284 0.550175 0.050 Uiso calc 1 . .
    H H11C 0.482767 0.424099 0.606659 0.050 Uiso calc 1 . .
    C C9 0.3141(5) 0.4963(2) 0.6196(2) 0.0181(10) Uani d 1 . .
    C C1 0.3696(5) 0.7508(3) 0.7113(2) 0.0163(9) Uani d 1 . .
    C C10 0.1830(6) 0.5362(3) 0.5759(3) 0.0323(13) Uani d 1 . .
    H H10A 0.124250 0.562406 0.602559 0.048 Uiso calc 1 . .
    H H10B 0.122930 0.498552 0.549292 0.048 Uiso calc 1 . .
    H H10C 0.219481 0.572836 0.548227 0.048 Uiso calc 1 . .
    C C13 0.7805(5) 0.7175(3) 0.8783(2) 0.0187(10) Uani d 1 . .
    C C4 0.4225(5) 0.8335(3) 0.7189(3) 0.0261(12) Uani d 1 . .
    H H4A 0.493585 0.838807 0.758917 0.039 Uiso calc 1 . .
    H H4B 0.339431 0.866754 0.719846 0.039 Uiso calc 1 . .
    H H4C 0.468055 0.847230 0.682688 0.039 Uiso calc 1 . .
    C C7 0.9542(5) 0.5971(3) 0.7207(3) 0.0355(14) Uani d 1 . .
    H H7A 0.969762 0.637485 0.691327 0.053 Uiso calc 1 . .
    H H7B 1.031512 0.559332 0.723061 0.053 Uiso calc 1 . .
    H H7C 0.955868 0.618207 0.763393 0.053 Uiso calc 1 . .
    C C15 0.9469(5) 0.7146(3) 0.8823(3) 0.0311(13) Uani d 1 . .
    H H15A 0.978069 0.662043 0.880656 0.047 Uiso calc 1 . .
    H H15B 0.995907 0.737546 0.922644 0.047 Uiso calc 1 . .
    H H15C 0.972166 0.742541 0.846240 0.047 Uiso calc 1 . .
    C C8 0.7780(7) 0.4949(3) 0.7420(3) 0.0422(16) Uani d 1 . .
    H H8A 0.783163 0.515386 0.785149 0.063 Uiso calc 1 . .
    H H8B 0.852543 0.455882 0.743044 0.063 Uiso calc 1 . .
    H H8C 0.681607 0.472865 0.726814 0.063 Uiso calc 1 . .
    C C3 0.2467(5) 0.7432(3) 0.6512(3) 0.0314(13) Uani d 1 . .
    H H3A 0.282388 0.760832 0.613343 0.047 Uiso calc 1 . .
    H H3B 0.163030 0.773861 0.656945 0.047 Uiso calc 1 . .
    H H3C 0.217140 0.690297 0.645353 0.047 Uiso calc 1 . .
    C C12 0.2550(6) 0.4405(3) 0.6658(3) 0.0279(12) Uani d 1 . .
    H H12A 0.336981 0.416839 0.694597 0.042 Uiso calc 1 . .
    H H12B 0.195746 0.401487 0.640602 0.042 Uiso calc 1 . .
    H H12C 0.195348 0.468331 0.691109 0.042 Uiso calc 1 . .
    C C16 0.7383(6) 0.6705(3) 0.9345(2) 0.0261(11) Uani d 1 . .
    H H16A 0.632584 0.671853 0.931349 0.039 Uiso calc 1 . .
    H H16B 0.785992 0.692134 0.975582 0.039 Uiso calc 1 . .
    H H16C 0.770054 0.618135 0.931728 0.039 Uiso calc 1 . .
    C C19 0.3824(7) 0.4343(3) 0.9396(3) 0.0422(16) Uani d 1 . .
    H H19A 0.291802 0.405187 0.930901 0.063 Uiso calc 1 . .
    H H19B 0.393780 0.457611 0.982021 0.063 Uiso calc 1 . .
    H H19C 0.464897 0.400734 0.938354 0.063 Uiso calc 1 . .
    C C14 0.7257(6) 0.8005(3) 0.8827(3) 0.0302(12) Uani d 1 . .
    H H14A 0.748134 0.829921 0.846829 0.045 Uiso calc 1 . .
    H H14B 0.774377 0.823051 0.923183 0.045 Uiso calc 1 . .
    H H14C 0.620304 0.800291 0.880742 0.045 Uiso calc 1 . .
    C C17 0.4744(6) 0.4989(3) 0.8515(3) 0.0310(13) Uani d 1 . .
    H H17 0.548158 0.461504 0.856240 0.037 Uiso calc 1 . .
    C C2 0.3118(6) 0.7242(3) 0.7719(3) 0.0269(12) Uani d 1 . .
    H H2A 0.281575 0.671275 0.766623 0.040 Uiso calc 1 . .
    H H2B 0.228388 0.755317 0.777098 0.040 Uiso calc 1 . .
    H H2C 0.389085 0.729280 0.809801 0.040 Uiso calc 1 . .
    C C18 0.2577(8) 0.5492(4) 0.8855(4) 0.072(3) Uani d 1 . .
    H H18A 0.164600 0.523685 0.870597 0.108 Uiso calc 1 . .
    H H18B 0.270631 0.588982 0.855095 0.108 Uiso calc 1 . .
    H H18C 0.258555 0.571560 0.927697 0.108 Uiso calc 1 . .
loop_
    _atom_site_aniso_label
    _atom_site_aniso_U_11
    _atom_site_aniso_U_22
    _atom_site_aniso_U_33
    _atom_site_aniso_U_12
    _atom_site_aniso_U_13
    _atom_site_aniso_U_23
    Hg1 0.02744(11) 0.02015(11) 0.01887(11) -0.00093(7) 0.00728(8) 0.00364(8)
    I1 0.0387(2) 0.02087(18) 0.0257(2) 0.00404(14) 0.00268(15) 0.00612(14)
    I2 0.02607(17) 0.0364(2) 0.0285(2) -0.00545(14) 0.01224(15) -0.00543(16)
    Se1 0.0244(2) 0.0215(2) 0.0084(2) -0.00507(19) 0.00213(18) 0.00068(19)
    Se2 0.0234(2) 0.0186(2) 0.0138(2) -0.00661(18) 0.00253(19) 0.00001(19)
    P1 0.0155(5) 0.0115(5) 0.0088(6) -0.0001(4) 0.0026(4) -0.0007(4)
    P2 0.0137(5) 0.0134(6) 0.0084(6) 0.0007(4) 0.0011(4) -0.0003(5)
    N2 0.0138(17) 0.0145(19) 0.0106(19) 0.0040(14) 0.0015(15) -0.0008(15)
    N1 0.0149(17) 0.0106(17) 0.012(2) 0.0012(14) 0.0005(15) -0.0037(15)
    O1 0.040(2) 0.033(2) 0.025(2) -0.0009(17) 0.0146(18) 0.0076(17)
    N3 0.025(2) 0.016(2) 0.009(2) -0.0055(16) 0.0064(17) -0.0010(16)
    N4 0.023(2) 0.019(2) 0.0047(19) -0.0072(16) 0.0006(15) 0.0008(16)
    N5 0.039(3) 0.026(2) 0.018(2) -0.0017(19) 0.008(2) 0.0066(19)
    C5 0.020(2) 0.016(2) 0.023(3) 0.0082(18) 0.006(2) -0.001(2)
    C6 0.019(2) 0.025(3) 0.031(3) 0.003(2) 0.010(2) -0.013(2)
    C11 0.036(3) 0.027(3) 0.041(4) -0.010(2) 0.018(3) -0.014(3)
    C9 0.021(2) 0.014(2) 0.021(3) -0.0110(18) 0.010(2) -0.006(2)
    C1 0.017(2) 0.015(2) 0.018(3) 0.0061(18) 0.0039(19) -0.0005(19)
    C10 0.029(3) 0.038(3) 0.029(3) -0.013(2) 0.000(2) -0.006(3)
    C13 0.024(2) 0.028(3) 0.004(2) -0.001(2) 0.0003(18) -0.0053(19)
    C4 0.026(3) 0.016(2) 0.039(4) 0.005(2) 0.012(2) -0.001(2)
    C7 0.023(3) 0.044(3) 0.037(4) 0.007(2) -0.001(2) -0.017(3)
    C15 0.028(3) 0.050(3) 0.015(3) -0.003(2) 0.002(2) -0.001(2)
    C8 0.052(4) 0.031(3) 0.049(4) 0.028(3) 0.023(3) 0.023(3)
    C3 0.023(3) 0.036(3) 0.032(3) 0.013(2) -0.003(2) -0.010(3)
    C12 0.037(3) 0.019(3) 0.032(3) -0.008(2) 0.017(3) 0.002(2)
    C16 0.037(3) 0.031(3) 0.010(3) -0.001(2) 0.005(2) 0.003(2)
    C19 0.068(4) 0.036(3) 0.022(3) -0.008(3) 0.007(3) 0.012(3)
    C14 0.043(3) 0.029(3) 0.017(3) 0.000(2) 0.001(2) -0.004(2)
    C17 0.027(3) 0.034(3) 0.032(3) 0.007(2) 0.007(2) 0.006(3)
    C2 0.028(3) 0.029(3) 0.027(3) 0.009(2) 0.013(2) 0.005(2)
    C18 0.077(5) 0.085(6) 0.069(6) 0.043(4) 0.050(5) 0.041(5)
_geom_special_details
;
 All esds (except the esd in the dihedral angle between two l.s. planes)
 are estimated using the full covariance matrix.  The cell esds are taken
 into account individually in the estimation of esds in distances, angles
 and torsion angles; correlations between esds in cell parameters are only
 used when they are defined by crystal symmetry.  An approximate (isotropic)
 treatment of cell esds is used for estimating esds involving l.s. planes.
;
loop_
    _geom_bond_atom_site_label_1
    _geom_bond_atom_site_label_2
    _geom_bond_site_symmetry_2
    _geom_bond_distance
    _geom_bond_publ_flag
    Hg1 I1 . 2.7290(4) ?
    Hg1 I2 . 2.7409(4) ?
    Hg1 Se1 . 2.7508(5) ?
    Hg1 Se2 . 2.7835(6) ?
    Se1 P1 . 2.1260(13) ?
    Se2 P2 . 2.1302(12) ?
    P1 P2 . 2.4893(16) ?
    P1 N2 . 1.679(4) ?
    P1 N1 . 1.674(4) ?
    P1 N3 . 1.615(4) ?
    P2 N2 . 1.673(4) ?
    P2 N1 . 1.689(4) ?
    P2 N4 . 1.619(4) ?
    N2 C5 . 1.507(5) ?
    N1 C1 . 1.511(5) ?
    O1 C17 . 1.237(6) ?
    N3 H3 . 0.83(5) ?
    N3 C9 . 1.508(6) ?
    N4 H4 . 0.79(5) ?
    N4 C13 . 1.491(6) ?
    N5 C19 . 1.457(6) ?
    N5 C17 . 1.314(7) ?
    N5 C18 . 1.444(7) ?
    C5 C6 . 1.526(7) ?
    C5 C7 . 1.520(7) ?
    C5 C8 . 1.525(7) ?
    C6 H6A . 0.9600 ?
    C6 H6B . 0.9600 ?
    C6 H6C . 0.9600 ?
    C11 H11A . 0.9600 ?
    C11 H11B . 0.9600 ?
    C11 H11C . 0.9600 ?
    C11 C9 . 1.519(6) ?
    C9 C10 . 1.530(7) ?
    C9 C12 . 1.536(6) ?
    C1 C4 . 1.515(6) ?
    C1 C3 . 1.522(7) ?
    C1 C2 . 1.531(7) ?
    C10 H10A . 0.9600 ?
    C10 H10B . 0.9600 ?
    C10 H10C . 0.9600 ?
    C13 C15 . 1.514(6) ?
    C13 C16 . 1.536(7) ?
    C13 C14 . 1.535(7) ?
    C4 H4A . 0.9600 ?
    C4 H4B . 0.9600 ?
    C4 H4C . 0.9600 ?
    C7 H7A . 0.9600 ?
    C7 H7B . 0.9600 ?
    C7 H7C . 0.9600 ?
    C15 H15A . 0.9600 ?
    C15 H15B . 0.9600 ?
    C15 H15C . 0.9600 ?
    C8 H8A . 0.9600 ?
    C8 H8B . 0.9600 ?
    C8 H8C . 0.9600 ?
    C3 H3A . 0.9600 ?
    C3 H3B . 0.9600 ?
    C3 H3C . 0.9600 ?
    C12 H12A . 0.9600 ?
    C12 H12B . 0.9600 ?
    C12 H12C . 0.9600 ?
    C16 H16A . 0.9600 ?
    C16 H16B . 0.9600 ?
    C16 H16C . 0.9600 ?
    C19 H19A . 0.9600 ?
    C19 H19B . 0.9600 ?
    C19 H19C . 0.9600 ?
    C14 H14A . 0.9600 ?
    C14 H14B . 0.9600 ?
    C14 H14C . 0.9600 ?
    C17 H17 . 0.9300 ?
    C2 H2A . 0.9600 ?
    C2 H2B . 0.9600 ?
    C2 H2C . 0.9600 ?
    C18 H18A . 0.9600 ?
    C18 H18B . 0.9600 ?
    C18 H18C . 0.9600 ?
loop_
    _geom_angle_atom_site_label_1
    _geom_angle_atom_site_label_2
    _geom_angle_atom_site_label_3
    _geom_angle_site_symmetry_1
    _geom_angle_site_symmetry_3
    _geom_angle
    _geom_angle_publ_flag
    I1 Hg1 I2 . . 116.603(13) ?
    I1 Hg1 Se1 . . 115.134(15) ?
    I1 Hg1 Se2 . . 97.310(14) ?
    I2 Hg1 Se1 . . 99.784(14) ?
    I2 Hg1 Se2 . . 115.997(16) ?
    Se1 Hg1 Se2 . . 112.950(15) ?
    P1 Se1 Hg1 . . 93.82(3) ?
    P2 Se2 Hg1 . . 93.27(4) ?
    Se1 P1 P2 . . 119.89(6) ?
    N2 P1 Se1 . . 114.83(14) ?
    N2 P1 P2 . . 41.95(12) ?
    N1 P1 Se1 . . 114.57(14) ?
    N1 P1 P2 . . 42.48(12) ?
    N1 P1 N2 . . 84.07(18) ?
    N3 P1 Se1 . . 114.75(16) ?
    N3 P1 P2 . . 125.36(16) ?
    N3 P1 N2 . . 112.8(2) ?
    N3 P1 N1 . . 112.2(2) ?
    Se2 P2 P1 . . 119.98(6) ?
    N2 P2 Se2 . . 113.51(14) ?
    N2 P2 P1 . . 42.15(12) ?
    N2 P2 N1 . . 83.79(17) ?
    N1 P2 Se2 . . 116.10(14) ?
    N1 P2 P1 . . 42.01(12) ?
    N4 P2 Se2 . . 114.77(15) ?
    N4 P2 P1 . . 125.25(15) ?
    N4 P2 N2 . . 112.8(2) ?
    N4 P2 N1 . . 112.1(2) ?
    P2 N2 P1 . . 95.90(17) ?
    C5 N2 P1 . . 132.7(3) ?
    C5 N2 P2 . . 131.3(3) ?
    P1 N1 P2 . . 95.51(18) ?
    C1 N1 P1 . . 132.2(3) ?
    C1 N1 P2 . . 132.2(3) ?
    P1 N3 H3 . . 110(3) ?
    C9 N3 P1 . . 135.0(3) ?
    C9 N3 H3 . . 115(3) ?
    P2 N4 H4 . . 105(4) ?
    C13 N4 P2 . . 135.5(3) ?
    C13 N4 H4 . . 119(4) ?
    C17 N5 C19 . . 123.0(5) ?
    C17 N5 C18 . . 120.8(5) ?
    C18 N5 C19 . . 116.2(5) ?
    N2 C5 C6 . . 109.4(4) ?
    N2 C5 C7 . . 108.6(4) ?
    N2 C5 C8 . . 107.9(4) ?
    C7 C5 C6 . . 109.8(4) ?
    C7 C5 C8 . . 110.2(5) ?
    C8 C5 C6 . . 111.0(4) ?
    C5 C6 H6A . . 109.5 ?
    C5 C6 H6B . . 109.5 ?
    C5 C6 H6C . . 109.5 ?
    H6A C6 H6B . . 109.5 ?
    H6A C6 H6C . . 109.5 ?
    H6B C6 H6C . . 109.5 ?
    H11A C11 H11B . . 109.5 ?
    H11A C11 H11C . . 109.5 ?
    H11B C11 H11C . . 109.5 ?
    C9 C11 H11A . . 109.5 ?
    C9 C11 H11B . . 109.5 ?
    C9 C11 H11C . . 109.5 ?
    N3 C9 C11 . . 111.4(4) ?
    N3 C9 C10 . . 110.4(4) ?
    N3 C9 C12 . . 105.5(4) ?
    C11 C9 C10 . . 110.5(5) ?
    C11 C9 C12 . . 109.8(4) ?
    C10 C9 C12 . . 109.2(4) ?
    N1 C1 C4 . . 109.5(4) ?
    N1 C1 C3 . . 109.0(4) ?
    N1 C1 C2 . . 108.1(4) ?
    C4 C1 C3 . . 109.9(4) ?
    C4 C1 C2 . . 110.8(4) ?
    C3 C1 C2 . . 109.5(4) ?
    C9 C10 H10A . . 109.5 ?
    C9 C10 H10B . . 109.5 ?
    C9 C10 H10C . . 109.5 ?
    H10A C10 H10B . . 109.5 ?
    H10A C10 H10C . . 109.5 ?
    H10B C10 H10C . . 109.5 ?
    N4 C13 C15 . . 111.2(4) ?
    N4 C13 C16 . . 105.3(4) ?
    N4 C13 C14 . . 110.2(4) ?
    C15 C13 C16 . . 109.9(4) ?
    C15 C13 C14 . . 111.4(4) ?
    C14 C13 C16 . . 108.7(4) ?
    C1 C4 H4A . . 109.5 ?
    C1 C4 H4B . . 109.5 ?
    C1 C4 H4C . . 109.5 ?
    H4A C4 H4B . . 109.5 ?
    H4A C4 H4C . . 109.5 ?
    H4B C4 H4C . . 109.5 ?
    C5 C7 H7A . . 109.5 ?
    C5 C7 H7B . . 109.5 ?
    C5 C7 H7C . . 109.5 ?
    H7A C7 H7B . . 109.5 ?
    H7A C7 H7C . . 109.5 ?
    H7B C7 H7C . . 109.5 ?
    C13 C15 H15A . . 109.5 ?
    C13 C15 H15B . . 109.5 ?
    C13 C15 H15C . . 109.5 ?
    H15A C15 H15B . . 109.5 ?
    H15A C15 H15C . . 109.5 ?
    H15B C15 H15C . . 109.5 ?
    C5 C8 H8A . . 109.5 ?
    C5 C8 H8B . . 109.5 ?
    C5 C8 H8C . . 109.5 ?
    H8A C8 H8B . . 109.5 ?
    H8A C8 H8C . . 109.5 ?
    H8B C8 H8C . . 109.5 ?
    C1 C3 H3A . . 109.5 ?
    C1 C3 H3B . . 109.5 ?
    C1 C3 H3C . . 109.5 ?
    H3A C3 H3B . . 109.5 ?
    H3A C3 H3C . . 109.5 ?
    H3B C3 H3C . . 109.5 ?
    C9 C12 H12A . . 109.5 ?
    C9 C12 H12B . . 109.5 ?
    C9 C12 H12C . . 109.5 ?
    H12A C12 H12B . . 109.5 ?
    H12A C12 H12C . . 109.5 ?
    H12B C12 H12C . . 109.5 ?
    C13 C16 H16A . . 109.5 ?
    C13 C16 H16B . . 109.5 ?
    C13 C16 H16C . . 109.5 ?
    H16A C16 H16B . . 109.5 ?
    H16A C16 H16C . . 109.5 ?
    H16B C16 H16C . . 109.5 ?
    N5 C19 H19A . . 109.5 ?
    N5 C19 H19B . . 109.5 ?
    N5 C19 H19C . . 109.5 ?
    H19A C19 H19B . . 109.5 ?
    H19A C19 H19C . . 109.5 ?
    H19B C19 H19C . . 109.5 ?
    C13 C14 H14A . . 109.5 ?
    C13 C14 H14B . . 109.5 ?
    C13 C14 H14C . . 109.5 ?
    H14A C14 H14B . . 109.5 ?
    H14A C14 H14C . . 109.5 ?
    H14B C14 H14C . . 109.5 ?
    O1 C17 N5 . . 125.7(5) ?
    O1 C17 H17 . . 117.2 ?
    N5 C17 H17 . . 117.2 ?
    C1 C2 H2A . . 109.5 ?
    C1 C2 H2B . . 109.5 ?
    C1 C2 H2C . . 109.5 ?
    H2A C2 H2B . . 109.5 ?
    H2A C2 H2C . . 109.5 ?
    H2B C2 H2C . . 109.5 ?
    N5 C18 H18A . . 109.5 ?
    N5 C18 H18B . . 109.5 ?
    N5 C18 H18C . . 109.5 ?
    H18A C18 H18B . . 109.5 ?
    H18A C18 H18C . . 109.5 ?
    H18B C18 H18C . . 109.5 ?
loop_
    _geom_torsion_atom_site_label_1
    _geom_torsion_atom_site_label_2
    _geom_torsion_atom_site_label_3
    _geom_torsion_atom_site_label_4
    _geom_torsion_site_symmetry_1
    _geom_torsion_site_symmetry_2
    _geom_torsion_site_symmetry_3
    _geom_torsion_site_symmetry_4
    _geom_torsion
    _geom_torsion_publ_flag
    Se1 P1 N2 P2 . . . . 107.86(15) ?
    Se1 P1 N2 C5 . . . . -75.0(4) ?
    Se1 P1 N1 P2 . . . . -108.19(15) ?
    Se1 P1 N1 C1 . . . . 69.0(4) ?
    Se1 P1 N3 C9 . . . . 9.6(5) ?
    Se2 P2 N2 P1 . . . . -109.36(14) ?
    Se2 P2 N2 C5 . . . . 73.5(4) ?
    Se2 P2 N1 P1 . . . . 106.70(14) ?
    Se2 P2 N1 C1 . . . . -70.4(4) ?
    Se2 P2 N4 C13 . . . . 7.9(5) ?
    P1 P2 N2 C5 . . . . -177.2(5) ?
    P1 P2 N1 C1 . . . . -177.1(5) ?
    P1 P2 N4 C13 . . . . -173.4(4) ?
    P1 N2 C5 C6 . . . . 36.4(6) ?
    P1 N2 C5 C7 . . . . 156.1(4) ?
    P1 N2 C5 C8 . . . . -84.5(5) ?
    P1 N1 C1 C4 . . . . -135.6(4) ?
    P1 N1 C1 C3 . . . . -15.3(6) ?
    P1 N1 C1 C2 . . . . 103.6(5) ?
    P1 N3 C9 C11 . . . . 57.2(6) ?
    P1 N3 C9 C10 . . . . -65.9(6) ?
    P1 N3 C9 C12 . . . . 176.3(4) ?
    P2 P1 N2 C5 . . . . 177.1(5) ?
    P2 P1 N1 C1 . . . . 177.1(5) ?
    P2 P1 N3 C9 . . . . -170.7(4) ?
    P2 N2 C5 C6 . . . . -147.5(4) ?
    P2 N2 C5 C7 . . . . -27.7(6) ?
    P2 N2 C5 C8 . . . . 91.7(5) ?
    P2 N1 C1 C4 . . . . 40.6(6) ?
    P2 N1 C1 C3 . . . . 160.8(4) ?
    P2 N1 C1 C2 . . . . -80.2(5) ?
    P2 N4 C13 C15 . . . . -66.1(6) ?
    P2 N4 C13 C16 . . . . 175.0(4) ?
    P2 N4 C13 C14 . . . . 58.0(6) ?
    N2 P1 N1 P2 . . . . 6.44(18) ?
    N2 P1 N1 C1 . . . . -176.4(4) ?
    N2 P1 N3 C9 . . . . -124.4(4) ?
    N2 P2 N1 P1 . . . . -6.47(19) ?
    N2 P2 N1 C1 . . . . 176.4(4) ?
    N2 P2 N4 C13 . . . . 140.0(4) ?
    N1 P1 N2 P2 . . . . -6.51(19) ?
    N1 P1 N2 C5 . . . . 170.6(4) ?
    N1 P1 N3 C9 . . . . 142.7(4) ?
    N1 P2 N2 P1 . . . . 6.45(19) ?
    N1 P2 N2 C5 . . . . -170.7(4) ?
    N1 P2 N4 C13 . . . . -127.4(4) ?
    N3 P1 N2 P2 . . . . -118.1(2) ?
    N3 P1 N2 C5 . . . . 59.0(5) ?
    N3 P1 N1 P2 . . . . 118.7(2) ?
    N3 P1 N1 C1 . . . . -64.2(5) ?
    N4 P2 N2 P1 . . . . 117.9(2) ?
    N4 P2 N2 C5 . . . . -59.3(4) ?
    N4 P2 N1 P1 . . . . -118.6(2) ?
    N4 P2 N1 C1 . . . . 64.2(5) ?
    C19 N5 C17 O1 . . . . -179.1(6) ?
    C18 N5 C17 O1 . . . . 0.9(10) ?
loop_
    _geom_hbond_atom_site_label_D
    _geom_hbond_atom_site_label_H
    _geom_hbond_atom_site_label_A
    _geom_hbond_distance_DH
    _geom_hbond_distance_HA
    _geom_hbond_distance_DA
    _geom_hbond_angle_DHA
    N3 H3 O1 0.82(6) 2.18(6) 2.986(6) 165(4)
    N4 H4 O1 0.79(5) 2.27(5) 3.051(5) 169(6)
_shelx_space_group_comment
;
The symmetry employed for this shelxl refinement is uniquely defined
by the following loop, which should always be used as a source of
symmetry information in preference to the above space-group names.
They are only intended as comments.
;
_shelx_estimated_absorpt_T_min     0.087
_shelx_estimated_absorpt_T_max     0.204
_shelx_hkl_file
;
   1   0   0   -1.00    0.60
   1   0   0    0.90    0.90
   1   0   0    1.40    1.30
   1   0   0   -2.40    0.80
  -1   0   0    0.60    0.70
  -1   0   0    1.50    1.60
  -1   0   0   -0.20    0.60
  -1   0   0   -0.10    0.70
   2   0   0 1002.00   77.49
   2   0   0  963.60   78.49
   2   0   0 1061.49   78.39
   2   0   0  985.90   77.89
  -2   0   0  970.70   78.69
  -2   0   0 1028.90   77.49
  -2   0   0  932.71   78.09
  -2   0   0  989.30   77.79
  -3   0   0    3.50    2.90
   3   0   0    0.60    3.30
   3   0   0   -3.20    2.60
  -3   0   0    6.20    3.60
   3   0   0    5.60    3.20
   3   0   0   -1.20    3.70
  -3   0   0    0.70    3.30
   4   0   0  234.38   20.90
   4   0   0  225.98   21.50
   4   0   0  232.68   22.10
  -4   0   0  225.68   20.60
   5   0   0    0.50    3.70
   5   0   0   19.90    6.20
   5   0   0    0.40    4.80
   6   0   0    1.20    6.00
   6   0   0   14.20    7.60
   6   0   0   -2.00    5.60
   7   0   0   -0.80    7.00
   7   0   0    6.60    7.10
   7   0   0   12.90    9.20
   8   0   0  127.69   19.30
   8   0   0  115.39   18.80
   8   0   0  140.39   22.00
   9   0   0    8.80   10.80
   9   0   0   -5.50   10.60
   9   0   0    4.00    9.40
  10   0   0 1971.90  173.88
  10   0   0 2281.87  176.98
  10   0   0 2224.28  178.38
  11   0   0    6.70   15.80
  11   0   0   21.90   14.10
  11   0   0   -4.70   14.00
  12   0   0   12.00   18.60
  12   0   0   -2.10   17.10
   0  -1   0    0.10    0.30
   0   1   0    0.40    0.40
   1  -1   0   42.80    4.00
   1  -1   0   39.00    4.20
   1  -1   0   36.10    4.10
  -1  -1   0   36.80    4.90
  -1  -1   0   33.50    3.40
   1   1   0   33.80    4.30
   1   1   0   39.70    3.90
   1   1   0   42.10    3.50
  -2  -1   0    7.40    2.90
  -2  -1   0   13.10    2.50
  -2  -1   0   13.20    4.30
   2  -1   0   13.80    3.30
   2  -1   0   16.20    3.40
  -2  -1   0   12.50    3.30
   2  -1   0   12.90    3.90
   2  -1   0    7.80    3.00
  -2   1   0   16.70    3.40
  -2   1   0   11.00    3.10
  -2   1   0   14.00    3.10
   2   1   0   15.10    4.00
   2   1   0   10.00    3.00
   2   1   0    9.80    2.40
   2   1   0   17.90    4.10
  -3  -1   0  584.14   47.10
   3  -1   0  595.14   48.90
  -3  -1   0  593.94   47.90
   3  -1   0  595.54   48.40
  -3  -1   0  570.54   49.50
  -3  -1   0  569.74   48.60
   3  -1   0  583.64   47.80
   3  -1   0  602.84   48.20
   3   1   0  583.34   47.30
  -3   1   0  585.34   48.00
   3   1   0  603.84   48.00
  -3   1   0  563.04   48.20
   3   1   0  636.64   49.10
   3   1   0  577.94   49.30
  -3   1   0  635.34   47.80
   4  -1   0 2046.80  153.98
   4  -1   0 1915.61  154.18
  -4  -1   0 1844.62  155.48
   4  -1   0 1976.20  153.38
  -4  -1   0 2043.30  152.58
  -4   1   0 1866.61  155.28
   4   1   0 1913.01  154.58
   4   1   0 1991.40  153.68
  -4   1   0 2038.50  153.08
   4   1   0 1906.01  152.68
   5  -1   0  757.82   66.49
   5  -1   0  864.21   66.49
   5  -1   0  799.12   65.49
   5   1   0  770.12   64.79
   5   1   0  787.22   65.89
   5   1   0  836.72   67.49
   6  -1   0  498.35   40.30
   6  -1   0  419.06   38.60
   6  -1   0  434.26   40.20
   6   1   0  436.56   39.50
   6   1   0  422.56   38.10
   6   1   0  423.56   40.70
   7  -1   0  307.47   30.00
   7  -1   0  312.37   31.70
   7  -1   0  280.17   31.30
   7   1   0  310.17   30.50
   7   1   0  295.77   33.80
   7   1   0  282.87   28.80
   8  -1   0   98.49   17.10
   8  -1   0   82.49   16.80
   8  -1   0   67.29   14.00
   8   1   0   98.49   16.30
   8   1   0   56.29   16.00
   8   1   0   67.89   13.60
   9  -1   0   17.20   11.00
   9  -1   0    4.10   10.70
   9  -1   0   13.80   11.10
   9   1   0   22.00   14.10
   9   1   0   11.00    9.50
   9   1   0   24.70   12.00
  10  -1   0   96.39   20.30
  10  -1   0   46.40   15.80
  10  -1   0   78.79   21.60
  10   1   0   98.39   19.60
  10   1   0   85.39   17.80
  10   1   0   88.99   22.10
  11  -1   0    6.80   15.90
  11  -1   0   -7.60   13.40
  11  -1   0   13.20   15.60
  11   1   0   -5.90   13.30
  11   1   0   15.00   16.50
  11   1   0   13.90   13.30
  12  -1   0   21.60   19.20
  12  -1   0   -5.00   19.00
  12  -1   0    8.30   16.30
  12   1   0   19.60   20.20
  12   1   0   -3.20   19.60
   0  -2   0 1903.11  146.49
   1  -2   0  187.88   15.60
   1  -2   0  175.58   15.30
   1  -2   0  181.18   14.90
  -1  -2   0  195.68   14.60
  -1  -2   0  181.28   15.50
  -1  -2   0  190.48   15.10
  -1  -2   0  194.68   15.80
  -1   2   0  186.78   14.90
   1   2   0  166.38   15.60
   1   2   0  182.98   14.70
  -1   2   0  212.58   15.70
  -1   2   0  170.38   15.30
   1   2   0  187.38   15.10
   1   2   0  186.38   15.10
   2  -2   0 1574.84  124.79
   2  -2   0 1713.03  124.89
  -2  -2   0 1426.46  125.79
  -2  -2   0 1526.65  125.29
  -2  -2   0 1646.44  123.79
   2  -2   0 1591.04  124.59
  -2  -2   0 1643.64  124.49
   2   2   0 1618.54  125.29
   2   2   0 1630.94  123.89
  -2   2   0 1618.64  124.79
  -2   2   0 1552.14  124.59
  -2   2   0 1577.44  124.79
   2   2   0 1701.33  126.29
   2   2   0 1623.34  124.59
   2   2   0 1574.94  125.39
  -3  -2   0    5.80    2.40
  -3  -2   0    1.90    4.70
   3  -2   0    3.90    3.40
  -3  -2   0    3.80    3.20
   3  -2   0   -0.60    4.00
   3  -2   0   -3.40    2.80
  -3  -2   0   23.10    5.60
   3  -2   0   -0.50    3.10
  -3   2   0    4.10    3.80
   3   2   0   12.70    3.70
  -3   2   0   -1.20    3.40
  -3   2   0   -1.60    3.00
   3   2   0    7.80    5.00
   3   2   0   23.90    5.20
   3   2   0    2.10    2.20
   4  -2   0  467.55   40.40
  -4  -2   0  502.95   38.90
  -4  -2   0  506.25   43.00
   4  -2   0  461.15   40.00
   4  -2   0  462.65   40.40
   4   2   0  529.45   41.80
   4   2   0  456.85   38.90
   4   2   0  510.65   40.30
  -4   2   0  416.36   40.10
  -5  -2   0   12.50    4.70
   5  -2   0   -6.50    4.10
  -5  -2   0   12.40    8.50
   5  -2   0   -7.80    4.10
   5  -2   0    1.20    5.40
   5   2   0   -2.20    4.70
   5   2   0   10.30    4.50
   5   2   0    8.20    6.10
   6  -2   0   80.29   13.00
   6  -2   0   81.29   12.80
   6  -2   0   55.09   10.90
   6   2   0   40.70   10.20
   6   2   0   54.59   12.70
   6   2   0   66.79   10.10
   7  -2   0   21.90    9.20
   7  -2   0    8.30    8.80
   7  -2   0    9.90    8.60
   7   2   0   12.00    8.50
   7   2   0    9.00    9.00
   7   2   0   16.40    7.00
   8  -2   0  504.55   46.80
   8  -2   0  476.05   44.80
   8  -2   0  490.75   46.00
   8   2   0  469.95   45.50
   8   2   0  526.85   48.30
   8   2   0  437.56   43.20
   9  -2   0   26.70   12.10
   9  -2   0   45.60   15.90
   9  -2   0   33.80   13.70
   9   2   0   20.80   10.90
   9   2   0   45.70   13.60
   9   2   0   18.40   13.80
  10  -2   0  484.35   52.89
  10  -2   0  545.25   54.29
  10  -2   0  523.15   51.99
  10   2   0  533.45   54.69
  10   2   0  536.95   52.19
  10   2   0  467.85   48.60
  11  -2   0   51.69   19.70
  11  -2   0   84.39   20.50
  11  -2   0   70.39   20.70
  11   2   0  104.89   23.80
  11   2   0   41.90   20.60
  12  -2   0   16.40   18.50
  12  -2   0  -23.70   16.80
  12  -2   0   -1.40   19.00
  12   2   0    4.30   18.10
  12   2   0   13.50   21.20
   0  -3   0    1.20    1.40
   0  -3   0    2.40    1.20
   0  -3   0    0.70    2.00
   0   3   0    2.50    1.20
   0   3   0    1.90    1.50
  -1  -3   0   17.90    2.40
   1  -3   0   13.90    3.10
   1  -3   0   12.50    2.80
  -1  -3   0   13.10    2.80
  -1  -3   0   11.60    3.10
  -1   3   0   12.20    1.80
  -1   3   0   18.80    3.00
   1   3   0   11.60    2.20
   1   3   0   13.80    3.00
  -1   3   0   13.40    3.00
   1   3   0   17.70    2.70
   2  -3   0 1865.21  146.29
  -2  -3   0 1812.82  148.49
  -2  -3   0 1954.80  147.39
  -2  -3   0 1927.01  145.59
   2  -3   0 1942.81  146.89
  -2  -3   0 1882.11  147.59
  -2  -3   0 1844.02  146.39
   2  -3   0 1924.01  147.19
   2   3   0 1849.02  146.49
   2   3   0 1785.12  147.49
  -2   3   0 1864.81  146.99
   2   3   0 1943.51  145.69
  -2   3   0 1788.72  146.39
   2   3   0 1994.00  146.79
  -2   3   0 1925.11  146.99
  -3  -3   0  115.69    9.60
  -3  -3   0  103.89   11.20
  -3  -3   0  116.69   14.50
  -3  -3   0  110.99   13.10
   3  -3   0  106.59   11.70
   3  -3   0   96.69   11.40
   3  -3   0  118.09   11.20
  -3   3   0  100.29   11.50
   3   3   0   85.89    9.50
   3   3   0  100.29   12.70
  -3   3   0   98.49   11.50
  -3   3   0  112.69   10.90
   3   3   0  100.99   11.10
   3   3   0   93.79   12.80
  -4  -3   0 2147.59  166.68
   4  -3   0 2284.27  168.68
   4  -3   0 2208.48  168.78
  -4  -3   0 2184.28  171.38
   4  -3   0 2103.99  168.58
   4   3   0 2191.28  169.88
   4   3   0 2151.48  168.28
   4   3   0 2095.59  166.98
  -4   3   0 2005.70  168.28
  -5  -3   0 1248.18   96.19
   5  -3   0 1175.18   92.49
   5  -3   0 1086.39   91.99
   5  -3   0 1102.39   92.09
  -5  -3   0 1165.98   89.99
   5   3   0 1034.20   90.09
   5   3   0 1200.98   92.09
   5   3   0 1175.68   93.99
  -6  -3   0 1502.85  128.39
   6  -3   0 1543.25  124.79
   6  -3   0 1584.74  124.99
   6  -3   0 1525.45  124.49
   6   3   0 1650.23  127.09
   6   3   0 1450.65  122.39
   6   3   0 1615.14  124.69
   7  -3   0  587.44   51.49
   7  -3   0  529.55   50.39
   7  -3   0  602.94   51.79
   7   3   0  557.84   50.79
   7   3   0  562.74   48.70
   7   3   0  600.44   53.39
   8  -3   0   25.90   10.90
   8  -3   0   41.00   11.90
   8  -3   0   33.50   11.80
   8   3   0   42.00   11.30
   8   3   0   39.10   12.30
   8   3   0   10.20    8.50
   9  -3   0   12.90   11.50
   9  -3   0    0.80   10.70
   9  -3   0   22.70   12.20
   9   3   0    1.50    9.30
   9   3   0    0.70   10.40
   9   3   0    9.70   11.40
  10  -3   0   25.30   15.30
  10  -3   0   46.10   16.80
  10  -3   0   48.70   16.80
  10   3   0   47.20   17.20
  10   3   0   77.89   17.60
  10   3   0   49.99   13.60
  11  -3   0   61.19   20.00
  11  -3   0  110.89   24.00
  11  -3   0   53.69   18.10
  11   3   0   60.39   19.40
  11   3   0   56.79   22.10
  12  -3   0   52.59   22.60
  12  -3   0   62.29   25.40
  12   3   0   48.60   20.30
  12   3   0   76.79   25.70
   0  -4   0 3793.02  314.07
   0  -4   0 3889.81  313.57
   0  -4   0 4368.66  313.97
   0   4   0 4126.39  313.47
   0   4   0 4206.08  314.07
   1  -4   0   42.30    6.50
  -1  -4   0   58.39    6.90
   1  -4   0   48.30    5.90
  -1  -4   0   61.89    6.70
  -1  -4   0   52.89    5.20
   1   4   0   47.50    6.20
  -1   4   0   55.59    4.70
  -1   4   0   77.09    7.20
   1   4   0   53.79    5.40
  -1   4   0   53.79    4.60
  -1   4   0   58.19    6.70
  -2  -4   0 3570.94  278.27
  -2  -4   0 3768.52  275.97
   2  -4   0 3689.33  277.97
  -2  -4   0 3475.45  276.87
  -2  -4   0 3377.96  277.87
   2  -4   0 3637.04  276.67
   2  -4   0 3739.63  277.57
   2   4   0 3608.74  278.37
  -2   4   0 3626.44  277.87
  -2   4   0 3351.66  277.47
   2   4   0 3799.12  276.87
   2   4   0 3564.44  276.97
  -2   4   0 3440.46  276.67
  -3  -4   0 3413.46  257.17
   3  -4   0 3428.86  258.47
   3  -4   0 3381.26  259.17
  -3  -4   0 3546.55  262.07
   3  -4   0 3296.67  259.37
  -3  -4   0 3280.37  258.37
  -3  -4   0 3158.78  259.87
   3   4   0 3256.47  260.07
   3   4   0 3358.56  257.37
  -3   4   0 3170.38  258.37
   3   4   0 3314.77  258.57
   3   4   0 3444.56  258.77
  -3   4   0 3530.65  260.67
  -3   4   0 3191.68  258.97
   4  -4   0   29.10    6.60
   4  -4   0   23.70    6.30
  -4  -4   0   25.40    9.60
  -4  -4   0   17.70    4.10
   4  -4   0   36.00    6.20
   4   4   0   23.10    5.70
   4   4   0   22.90    4.60
  -4   4   0   19.50    6.10
   4   4   0   17.70    8.30
   4   4   0   20.60    6.10
  -5  -4   0    1.70    3.60
   5  -4   0    6.60    6.00
   5  -4   0    1.60    5.30
  -5  -4   0   11.30    8.70
   5  -4   0    0.00    4.40
   5   4   0    6.30    9.50
   5   4   0   -1.60    3.50
   5   4   0    3.40    5.00
   5   4   0    4.20    6.70
   6  -4   0  106.49   15.10
   6  -4   0  111.19   15.70
   6  -4   0  122.79   16.20
  -6  -4   0  114.89   20.70
  -6  -4   0  102.19   13.20
   6   4   0  108.09   18.70
   6   4   0   90.29   16.60
   6   4   0   97.19   12.40
   6   4   0   89.09   13.80
   7  -4   0  778.92   73.29
   7  -4   0  890.11   74.19
   7  -4   0  910.41   74.29
   7   4   0  946.31   76.69
   7   4   0  868.91   71.19
   7   4   0  894.81   73.69
   7   4   0  802.42   76.29
   8  -4   0  641.64   55.29
   8  -4   0  586.14   55.09
   8  -4   0  628.54   55.79
   8   4   0  594.84   51.59
   8   4   0  556.84   56.79
   8   4   0  585.04   54.29
   9  -4   0   -1.00   10.30
   9  -4   0    2.80   10.30
   9  -4   0   -7.10    9.50
   9   4   0   -2.90   11.60
   9   4   0   -1.50    8.20
   9   4   0   20.60   13.60
  10  -4   0  127.89   23.70
  10  -4   0   75.29   20.00
  10  -4   0  122.19   23.30
  10   4   0  177.58   25.30
  10   4   0  162.28   28.20
  11  -4   0   77.69   20.70
  11  -4   0   24.30   20.30
  11  -4   0   57.39   20.00
  11   4   0   79.99   22.20
  11   4   0   73.79   24.80
  12  -4   0  145.79   31.80
  12  -4   0   76.29   24.70
  12   4   0   84.19   25.60
   0  -5   0   -3.00    2.20
   0  -5   0    3.60    1.80
   0  -5   0   -0.20    1.90
   0   5   0    0.50    1.40
   0   5   0   -2.50    2.10
  -1  -5   0   62.49    7.50
  -1  -5   0   70.49    7.80
  -1  -5   0   66.99    5.90
   1  -5   0   55.69    7.30
   1  -5   0   51.69    6.50
  -1  -5   0   61.09    5.90
  -1   5   0   59.99    7.80
  -1   5   0   71.29    7.80
   1   5   0   54.79    7.00
  -2  -5   0   69.39    8.50
   2  -5   0   55.99    7.10
  -2  -5   0   66.49    6.90
  -2  -5   0   45.90    7.90
  -2  -5   0   60.69    5.30
   2  -5   0   49.00    7.50
   2   5   0   51.19    6.50
  -2   5   0   54.59    6.10
  -2   5   0   62.99    8.30
   2   5   0   57.79    8.60
  -2   5   0   46.90    7.30
   2   5   0   64.09    6.50
   3  -5   0    3.80    2.80
  -3  -5   0    1.50    6.20
  -3  -5   0    7.40    1.90
   3  -5   0    8.90    4.10
  -3  -5   0    5.00    3.70
   3  -5   0    2.90    4.40
   3   5   0    0.50    3.40
   3   5   0    7.80    2.70
   3   5   0    6.00    3.00
  -3   5   0    3.30    4.00
   3   5   0    5.00    4.50
  -3   5   0    4.00    3.40
   4  -5   0  314.67   25.70
   4  -5   0  276.17   26.80
   4  -5   0  284.27   26.70
  -4  -5   0  292.07   23.70
  -4  -5   0  232.38   29.90
  -4   5   0  261.07   25.60
   4   5   0  284.57   27.70
   4   5   0  304.87   24.30
   4   5   0  287.27   25.70
   4   5   0  304.37   26.00
   5  -5   0   18.90    7.10
   5  -5   0   27.60    8.40
  -5  -5   0   23.10   10.40
  -5  -5   0   18.90    4.70
   5  -5   0   18.70    6.70
   5   5   0   20.10    6.40
   5   5   0    9.10    8.40
   5   5   0   16.70    4.70
   5   5   0   15.50    8.60
  -6  -5   0  153.38   24.10
   6  -5   0  149.99   19.40
   6  -5   0  155.28   20.20
  -6  -5   0  157.38   15.60
   6  -5   0  150.28   19.10
   6   5   0  190.18   23.70
   6   5   0  163.18   19.40
   6   5   0  133.69   20.80
   6   5   0  167.68   16.90
  -7  -5   0  324.37   42.80
   7  -5   0  290.07   36.30
   7  -5   0  373.86   36.00
   7  -5   0  395.66   35.60
   7   5   0  423.86   38.90
   7   5   0  413.76   36.10
   7   5   0  341.67   32.50
   8  -5   0   64.09   15.00
   8  -5   0   72.99   15.40
   8  -5   0   80.29   15.50
   8   5   0   65.89   14.10
   8   5   0   37.60   15.00
   8   5   0   64.89   11.60
   9  -5   0   49.00   15.80
   9  -5   0   92.19   18.50
   9  -5   0  132.89   21.00
   9   5   0  103.59   22.10
   9   5   0   99.49   18.60
   9   5   0   74.59   14.70
  10  -5   0   60.49   18.80
  10  -5   0   65.59   17.10
  10  -5   0   69.29   19.50
  10   5   0   95.59   19.80
  10   5   0   66.49   20.80
  11  -5   0   43.90   17.10
  11  -5   0   31.80   20.80
  11  -5   0    4.20   15.50
  11   5   0   31.00   22.30
  11   5   0   23.90   17.70
  12  -5   0   30.70   21.10
  12   5   0    8.90   19.20
   0  -6   0 2302.37  171.88
   0  -6   0 2273.57  170.78
   0  -6   0 2268.77  170.58
   0  -6   0 2015.50  170.18
   0   6   0 2169.98  169.88
   0   6   0 2199.88  170.88
  -1  -6   0 1290.07   96.09
  -1  -6   0 1257.67   94.49
   1  -6   0 1249.97   95.89
  -1  -6   0 1177.08   94.39
   1  -6   0 1207.68   94.99
  -1  -6   0 1154.48   95.59
   1   6   0 1202.78   95.49
  -1   6   0 1142.89   96.19
  -1   6   0 1272.87   95.99
  -2  -6   0  593.04   48.50
   2  -6   0  631.74   50.19
   2  -6   0  611.94   49.30
  -2  -6   0  643.44   47.80
  -2  -6   0  632.64   50.09
  -2  -6   0  571.94   50.19
  -2   6   0  621.64   47.80
  -2   6   0  624.04   49.99
  -2   6   0  587.84   49.90
   2   6   0  582.44   48.60
   2   6   0  649.93   50.39
  -2   6   0  588.84   47.90
  -3  -6   0 1686.53  123.49
  -3  -6   0 1618.64  125.19
   3  -6   0 1580.24  125.89
  -3  -6   0 1667.13  129.89
  -3  -6   0 1424.56  126.69
   3  -6   0 1646.74  124.69
   3  -6   0 1618.44  126.79
   3   6   0 1542.65  125.19
  -3   6   0 1651.43  126.39
   3   6   0 1548.35  127.09
  -3   6   0 1526.05  124.79
   3   6   0 1670.93  124.49
   4  -6   0  995.90   74.99
   4  -6   0  898.01   75.89
  -4  -6   0  997.10   80.29
  -4  -6   0  974.00   72.99
   4  -6   0  813.32   76.19
   4   6   0  920.71   77.39
   4   6   0  938.11   75.39
  -4   6   0  869.61   74.89
   4   6   0  961.60   73.99
   4   6   0  967.00   73.69
   5  -6   0   -1.00    4.70
   5  -6   0   -3.20    4.80
   5  -6   0    0.00    5.80
  -5  -6   0   -2.80    3.20
  -5  -6   0    0.90    8.70
   5   6   0    2.20    4.90
   5   6   0   -1.00    5.40
   5   6   0    1.20    5.50
   5   6   0   -2.70    3.60
   6  -6   0  895.11   70.39
   6  -6   0  757.22   71.09
   6  -6   0  849.41   71.19
  -6  -6   0  869.81   76.49
  -6  -6   0  829.02   67.09
   6   6   0  916.81   70.69
   6   6   0  835.82   73.19
   6   6   0  821.12   67.89
   7  -6   0  619.44   50.69
   7  -6   0  510.65   51.09
  -7  -6   0  538.25   56.89
   7  -6   0  666.53   52.19
   7   6   0  572.54   50.39
   7   6   0  593.44   53.79
   7   6   0  501.95   47.20
   8  -6   0   89.79   16.60
   8  -6   0   53.69   15.10
   8  -6   0   74.59   14.90
   8   6   0   83.19   13.30
   8   6   0  133.49   22.30
   8   6   0  102.99   16.90
   9  -6   0   39.80   14.80
   9  -6   0   41.20   14.30
   9  -6   0   46.60   15.20
   9   6   0   48.70   17.60
   9   6   0   60.19   14.60
  10  -6   0  136.49   24.90
  10  -6   0  116.19   23.40
  10  -6   0  113.29   21.70
  10   6   0  146.19   28.40
  10   6   0  119.09   22.50
  11  -6   0  172.28   31.00
  11  -6   0  213.88   34.10
  11   6   0  175.68   30.40
  11   6   0  169.58   35.10
  12  -6   0   27.80   21.90
 -12   6   0   64.99   39.10
   0  -7   0    0.10    3.90
   0  -7   0   -4.00    2.10
   0  -7   0   -2.20    2.70
   0  -7   0    1.00    2.90
   0   7   0    0.40    1.90
  -1  -7   0 2853.61  218.68
  -1  -7   0 3121.69  220.88
  -1  -7   0 2730.63  220.08
   1  -7   0 2754.72  219.28
   1  -7   0 2947.61  220.38
  -1  -7   0 2872.01  218.98
  -1   7   0 2517.45  220.68
   1   7   0 2852.01  219.88
  -1   7   0 2855.41  220.38
   2  -7   0   87.59   10.10
  -2  -7   0   93.89    9.00
  -2  -7   0   87.59    7.90
   2  -7   0   77.89   11.10
  -2  -7   0   73.09   10.90
  -2  -7   0  106.29   11.80
   2   7   0   81.89   10.90
  -2   7   0  102.49   12.00
  -2   7   0   85.09    7.60
  -2   7   0   87.19    7.50
   2   7   0   99.29    9.20
  -3  -7   0   27.20    7.60
   3  -7   0   24.60    5.80
   3  -7   0   21.80    6.90
  -3  -7   0   23.20    5.10
  -3  -7   0   23.40    2.80
  -3  -7   0   22.10    9.20
   3   7   0   25.50    4.60
   3   7   0   32.00    7.50
  -3   7   0   10.70    6.20
  -3   7   0   26.80    4.10
   3   7   0   21.70    5.00
  -3   7   0   21.00    4.30
  -4  -7   0  102.79   18.00
   4  -7   0   91.09   14.00
  -4  -7   0  104.49    8.70
   4  -7   0   87.49   10.90
   4  -7   0   89.79   12.50
   4   7   0  101.09   11.90
  -4   7   0   94.79   11.60
   4   7   0   89.49   13.80
   4   7   0  100.69    9.90
   5  -7   0   53.69    9.60
  -5  -7   0   42.50    5.50
   5  -7   0   34.40    9.30
   5  -7   0   48.00    7.90
  -5  -7   0   50.19   14.70
  -5   7   0   25.30    8.00
   5   7   0   37.10   10.40
   5   7   0   45.80    8.60
   5   7   0   50.29    7.00
   5   7   0   40.90    6.50
   6  -7   0  340.67   34.00
   6  -7   0  364.36   31.90
  -6  -7   0  297.67   39.50
  -6  -7   0  326.37   28.50
   6  -7   0  347.37   33.20
   6   7   0  318.67   34.90
   6   7   0  364.26   32.60
   6   7   0  367.26   30.10
   7  -7   0  237.88   29.10
   7  -7   0  190.68   26.50
  -7  -7   0  201.18   33.60
   7  -7   0  266.57   25.90
   7   7   0  233.78   23.20
   7   7   0  282.27   28.10
   7   7   0  238.18   30.50
   8  -7   0   62.29   13.90
   8  -7   0   35.80   13.00
  -8  -7   0   49.20   20.80
   8  -7   0   68.09   15.80
   8   7   0   77.49   18.70
   8   7   0   71.29   15.10
   9  -7   0  801.62   69.09
   9  -7   0  724.63   70.49
   9  -7   0  727.53   69.69
   9   7   0  800.02   73.89
   9   7   0  803.72   69.69
  10  -7   0   13.70   16.90
  10  -7   0   32.00   15.20
  10   7   0   44.40   15.50
  10   7   0   16.70   17.30
  11  -7   0   46.40   19.50
  11  -7   0   33.40   20.30
  11   7   0   61.79   24.10
 -11   7   0   40.90   19.70
  11   7   0   29.70   18.70
   0  -8   0  105.79   12.00
   0  -8   0  133.09   12.50
   0  -8   0  122.09   14.50
   0  -8   0  124.69   12.20
   0   8   0  137.49   11.30
  -1  -8   0 1988.70  147.49
   1  -8   0 1834.92  147.59
  -1  -8   0 1703.43  148.29
  -1  -8   0 2075.39  149.69
  -1  -8   0 1900.51  146.89
   1  -8   0 1980.20  148.89
   1   8   0 1880.21  148.19
  -1   8   0 1999.70  149.19
  -1   8   0 1737.53  149.59
  -2  -8   0   34.50    7.70
  -2  -8   0   34.90    7.50
  -2  -8   0   30.60    4.10
  -2  -8   0   31.00    4.90
   2  -8   0   31.30    5.40
   2  -8   0   44.50    7.80
  -2   8   0   15.90    6.90
   2   8   0   36.40    6.70
  -3  -8   0 1167.58   85.89
   3  -8   0 1086.79   89.89
  -3  -8   0 1082.19   87.69
  -3  -8   0 1077.79   90.09
  -3  -8   0 1161.78   85.89
   3  -8   0 1125.99   88.79
  -3   8   0 1035.80   86.79
   3   8   0 1137.79   88.09
  -3   8   0 1087.19   86.69
   3   8   0 1134.49   90.19
   4  -8   0  137.09   16.60
   4  -8   0  128.19   17.40
  -4  -8   0  129.59   18.90
  -4  -8   0  131.09   21.30
   4   8   0  150.98   15.90
  -4   8   0  142.29   14.60
  -4   8   0  167.68   14.40
   4   8   0  162.68   19.30
   5  -8   0   32.80   10.00
  -5  -8   0   35.80    4.20
   5  -8   0   17.60    7.40
  -5  -8   0   38.60   14.30
  -5   8   0   29.40    7.80
   5   8   0   24.20    9.70
   5   8   0   38.40    8.50
   6  -8   0    9.30    7.50
   6  -8   0   15.20    9.20
  -6  -8   0   26.10    4.90
   6  -8   0   27.60    7.90
  -6  -8   0   23.60   13.80
   6   8   0   17.30    7.60
   6   8   0   31.20   11.30
   7  -8   0   70.39   16.60
  -7  -8   0  129.99   25.30
   7  -8   0  111.49   15.80
   7  -8   0  138.19   19.70
   7   8   0  140.49   21.50
   7   8   0  107.49   13.80
   7   8   0  108.69   16.40
   8  -8   0    1.90    8.10
   8  -8   0    0.40    9.70
  -8  -8   0    4.40   16.80
   8  -8   0   -2.50    8.40
   8   8   0   21.40   12.70
   8   8   0   18.20    9.70
   9  -8   0  254.77   31.90
   9  -8   0  215.68   32.00
   9   8   0  243.28   35.30
   9   8   0  244.28   30.10
  10  -8   0   30.90   17.70
  10  -8   0   -5.20   16.10
  10   8   0   18.20   14.90
  10   8   0  -22.00   13.50
 -10   8   0   -5.00   12.30
  11  -8   0  153.18   29.60
  11  -8   0  109.69   28.20
  11   8   0  150.18   28.80
  11   8   0  203.28   35.10
  12  -8   0   36.10   23.00
   0  -9   0    2.70    3.00
   0  -9   0    4.10    6.00
   0  -9   0   -0.20    3.40
   0  -9   0    1.20    3.10
   0   9   0   -1.40    2.10
  -1  -9   0  871.91   73.89
   1  -9   0  986.10   74.49
  -1  -9   0  959.80   72.99
  -1  -9   0  966.30   72.29
  -1  -9   0  964.40   75.49
   1  -9   0  944.11   73.09
  -1  -9   0  902.51   73.59
  -1   9   0  762.52   74.79
   1   9   0  934.71   73.69
   2  -9   0  214.68   20.50
  -2  -9   0  199.38   17.80
  -2  -9   0  212.68   17.40
   2  -9   0  213.98   19.00
  -2  -9   0  246.48   21.60
  -2  -9   0  182.98   20.40
   2   9   0  193.48   19.60
  -2   9   0  192.98   22.10
   3  -9   0    4.30    5.80
  -3  -9   0   10.80    2.10
  -3  -9   0   12.70    4.70
  -3  -9   0   10.00    2.00
  -3  -9   0   18.70    7.30
   3  -9   0   11.00    5.20
   3   9   0   12.50    6.00
  -3   9   0    8.30    2.70
   3   9   0   11.30    4.50
  -3   9   0   11.00    2.80
   4  -9   0  274.97   27.70
   4  -9   0  273.77   26.10
  -4  -9   0  303.37   34.80
  -4  -9   0  216.48   29.00
  -4   9   0  300.17   23.90
  -4   9   0  263.77   24.10
   4   9   0  302.87   28.40
   4   9   0  284.87   25.30
  -5  -9   0  112.69   20.30
   5  -9   0   57.09   13.90
   5  -9   0   70.09   12.10
  -5   9   0   92.99   11.00
  -5   9   0   88.69   12.10
   5   9   0   83.59   11.80
   5   9   0   83.39   15.30
  -6  -9   0  475.85   50.19
   6  -9   0  395.86   40.60
   6  -9   0  387.56   38.80
  -6   9   0  437.46   37.30
   6   9   0  466.05   39.00
   6   9   0  389.06   41.20
   7  -9   0  328.67   41.00
  -7  -9   0  431.96   50.79
   7  -9   0  427.26   40.40
   7   9   0  426.06   38.80
   7   9   0  431.06   43.00
  -7   9   0  394.76   37.30
  -8  -9   0   12.60   18.60
   8  -9   0    5.80   10.10
   8  -9   0   21.70   11.40
  -8   9   0   23.50   10.20
   8   9   0    9.00   13.70
   8   9   0   15.50    9.80
   9  -9   0  426.46   46.70
   9  -9   0  402.96   47.70
   9   9   0  481.05   52.09
   9   9   0  430.96   42.70
  -9   9   0  400.46   42.80
  10  -9   0   -6.20   14.40
  10  -9   0   29.00   18.70
  10   9   0    2.60   11.80
  10   9   0    3.40   16.90
  11  -9   0   -2.90   14.90
  11  -9   0   -5.40   16.90
  11  -9   0   14.20   23.10
  11   9   0   10.40   20.00
  11   9   0   12.20   17.10
  12  -9   0    3.20   24.90
   0 -10   0   94.49    9.60
   0 -10   0   96.39   13.60
   0 -10   0   70.69   10.10
   0 -10   0   94.29   10.50
   0  10   0   77.59    8.40
   1 -10   0  361.06   33.70
  -1 -10   0  352.16   33.50
  -1 -10   0  410.46   35.30
  -1 -10   0  405.16   31.60
   1 -10   0  400.46   32.40
   1 -10   0  408.56   36.40
  -1 -10   0  416.86   32.70
  -1 -10   0  380.86   33.60
  -1  10   0  382.16   34.60
   1  10   0  404.06   33.10
  -2 -10   0  186.38   16.20
  -2 -10   0  215.58   20.60
   2 -10   0  181.68   17.40
  -2 -10   0  181.48   16.40
   2 -10   0  154.98   19.50
   2  10   0  206.28   19.20
  -2  10   0  196.68   21.90
   3 -10   0 3512.15  277.37
  -3 -10   0 3450.25  276.27
   3 -10   0 3682.23  279.17
  -3 -10   0 3414.06  279.37
  -3 -10   0 3642.84  274.77
  -3 -10   0 3635.84  274.57
   3  10   0 3645.74  279.27
   4 -10   0  191.38   24.50
  -4 -10   0  210.18   29.50
  -4 -10   0  213.28   26.80
   4 -10   0  229.98   22.50
   4  10   0  230.38   25.80
  -4  10   0  232.58   19.70
   4  10   0  246.78   21.80
   5 -10   0   17.90    9.20
  -5 -10   0    6.70   11.80
   5 -10   0    9.20    7.30
  -5  10   0    6.30    5.30
   5  10   0    6.60    6.20
   5  10   0   16.70    8.50
  -5  10   0    5.30    5.00
  -6 -10   0   -0.80   12.20
   6 -10   0    8.30    8.40
   6 -10   0   13.30    9.70
   6  10   0    1.60    6.10
   6  10   0    4.20    8.60
  -6  10   0    7.50    6.30
  -7 -10   0  665.23   71.99
   7 -10   0  665.63   65.99
   7 -10   0  721.43   64.69
  -7  10   0  767.02   62.69
   7  10   0  824.02   69.19
   7  10   0  764.82   63.89
   8 -10   0  296.17   35.00
  -8 -10   0  277.27   41.80
   8 -10   0  246.38   31.60
   8  10   0  197.68   28.40
  -8  10   0  283.47   28.20
   8  10   0  281.47   36.40
   9 -10   0   84.19   20.80
   9 -10   0   68.49   17.70
   9  10   0  103.29   19.50
   9  10   0   54.89   19.40
  10 -10   0  -24.60   13.60
  10 -10   0   13.90   15.70
  10  10   0   20.80   18.20
  10  10   0    9.80   12.80
  11 -10   0   11.80   19.90
  11 -10   0    7.50   22.30
  11 -10   0   -5.60   20.90
  11  10   0   52.89   18.40
   0 -11   0    0.70    4.60
   0 -11   0    6.20    3.40
   0 -11   0   -2.80    6.10
   0 -11   0   -0.70    4.10
   0  11   0   -1.60    2.40
  -1 -11   0   23.40    4.00
  -1 -11   0   22.70    8.10
  -1 -11   0   28.70    6.20
   1 -11   0   22.20    5.00
  -1 -11   0   25.40    6.70
  -1 -11   0   27.00    5.30
   1 -11   0   15.20    7.90
   1 -11   0   23.00    6.70
  -1  11   0   23.90    6.90
   1  11   0   30.30    5.80
  -2 -11   0  293.07   27.40
  -2 -11   0  274.57   22.70
   2 -11   0  259.57   25.90
   2 -11   0  287.77   24.00
  -2 -11   0  263.77   22.90
  -2  11   0  299.17   30.00
   2  11   0  234.18   24.70
  -3 -11   0  590.64   54.19
   3 -11   0  629.64   53.29
  -3 -11   0  640.64   48.60
  -3 -11   0  556.14   49.90
   3 -11   0  573.84   50.99
  -3 -11   0  639.94   48.40
   3  11   0  697.23   53.69
   4 -11   0   10.30    8.20
   4 -11   0   12.00    6.60
  -4 -11   0   12.70   11.20
  -4 -11   0    6.50   11.10
  -4  11   0    9.30    3.20
   4  11   0    0.50    5.30
  -4  11   0    0.20    2.90
   4  11   0   15.90    8.50
  -5 -11   0  483.85   54.69
   5 -11   0  522.65   45.40
   5 -11   0  502.35   47.40
  -5  11   0  513.85   42.30
   5  11   0  526.25   44.50
   5  11   0  513.25   47.80
  -6 -11   0    4.10   13.50
   6 -11   0    8.80    8.50
   6 -11   0   19.00   10.70
  -6  11   0   13.20    6.80
   6  11   0    3.70    9.90
   6  11   0   12.80    7.00
  -7 -11   0  466.55   58.19
   7 -11   0  432.86   47.20
   7 -11   0  502.75   46.40
   7  11   0  489.45   44.60
   7  11   0  537.55   50.29
   8 -11   0  149.59   25.30
  -8 -11   0  129.69   31.00
   8 -11   0  132.89   22.40
   8  11   0  181.68   29.10
   8  11   0  179.58   23.60
   9 -11   0   30.00   15.90
   9 -11   0   43.20   16.80
  -9 -11   0   28.60   22.70
   9  11   0   67.39   17.50
   9  11   0   65.09   20.90
  10 -11   0    8.50   16.40
  10 -11   0  -15.30   15.40
  10 -11   0    4.30   16.60
  10  11   0   22.90   21.90
  10  11   0   29.60   14.30
  11 -11   0   12.10   19.40
  11 -11   0  -17.00   19.40
  11  11   0   11.20   16.30
   0 -12   0   28.90   10.20
   0 -12   0   13.50    6.70
   0 -12   0   29.00    4.60
   0 -12   0   26.70    6.90
   0 -12   0   32.00    5.10
   0  12   0   41.40    5.20
  -1 -12   0  863.41   67.99
   1 -12   0  872.01   67.39
  -1 -12   0  793.22   66.49
  -1 -12   0  916.71   68.19
   1 -12   0  863.91   69.69
   1 -12   0  898.71   72.69
  -1 -12   0  908.51   71.99
  -1 -12   0  722.53   68.99
   1  12   0  858.81   68.19
  -2 -12   0  432.76   37.50
  -2 -12   0  394.46   32.10
  -2 -12   0  353.86   31.80
   2 -12   0  401.36   38.50
  -2 -12   0  417.16   33.80
   2 -12   0  391.26   35.30
   2 -12   0  364.86   32.80
  -2  12   0  379.26   37.90
   2  12   0  421.76   34.70
  -3 -12   0  666.23   56.09
  -3 -12   0  666.43   60.59
   3 -12   0  689.33   57.19
  -3 -12   0  719.53   54.99
   3 -12   0  699.53   59.59
  -3 -12   0  700.83   54.49
   3  12   0  725.73   59.29
  -4 -12   0   17.60   12.30
  -4 -12   0   53.29   16.50
   4 -12   0   36.20   11.50
   4 -12   0   35.30    8.60
   4  12   0   45.30   10.40
   5 -12   0   13.00    9.40
   5 -12   0   16.70    8.10
  -5 -12   0   10.50   13.50
   5  12   0    1.20    6.80
   5  12   0    7.10    8.50
   6 -12   0   99.09   15.70
  -6 -12   0   66.79   21.20
   6 -12   0   61.09   16.70
   6  12   0   94.49   14.60
   6  12   0   65.49   16.70
   7 -12   0  269.97   33.10
  -7 -12   0  361.86   45.50
   7 -12   0  282.97   35.90
   7  12   0  286.17   32.40
   7  12   0  363.96   39.70
   8 -12   0  311.87   36.10
  -8 -12   0  292.37   45.60
   8 -12   0  265.87   37.30
   8  12   0  319.87   41.20
   8  12   0  367.46   35.90
   9 -12   0   85.59   20.00
   9 -12   0  107.19   23.60
  -9 -12   0   90.49   30.10
   9  12   0   61.39   21.80
   9  12   0   53.29   17.60
  10 -12   0   26.80   17.20
  10 -12   0   10.30   20.20
  10 -12   0   18.40   15.50
  10  12   0    6.70   17.80
  10  12   0    3.40   15.70
  11 -12   0   76.89   24.50
  11  12   0   90.19   22.60
   0 -13   0    0.60    5.50
   0 -13   0    2.10    2.90
   0 -13   0   -0.40    7.70
   0 -13   0    1.40    6.30
   0 -13   0    2.10    3.00
  -1 -13   0  731.33   57.29
  -1 -13   0  583.64   58.39
   1 -13   0  827.32   63.19
   1 -13   0  664.63   58.49
   1 -13   0  714.63   56.19
  -1 -13   0  690.83   55.39
  -1 -13   0  760.22   56.79
  -1 -13   0  679.23   61.19
   1  13   0  715.63   57.19
  -2 -13   0  189.28   24.20
  -2 -13   0  188.08   19.70
  -2 -13   0  156.18   16.60
   2 -13   0  180.88   25.10
   2 -13   0  209.08   22.30
  -2 -13   0  207.98   17.30
   2 -13   0  196.98   17.80
   2  13   0  198.18   20.00
  -2  13   0  187.28   23.50
  -3 -13   0 1134.19   97.59
  -3 -13   0 1142.89   92.29
   3 -13   0 1131.09   96.09
   3 -13   0 1231.48   93.69
  -3 -13   0 1161.28   91.59
  -3 -13   0 1180.28   90.99
   3  13   0 1212.88   95.79
   4 -13   0   16.90    9.90
  -4 -13   0   13.70   13.30
  -4 -13   0   12.20   12.60
   4 -13   0    5.60    6.20
   4  13   0   15.70    9.00
   5 -13   0    4.50    6.80
  -5 -13   0   20.70   16.80
   5 -13   0   15.60   10.00
   5  13   0   18.00    9.80
  -6 -13   0  -11.60   16.20
   6 -13   0    7.40    8.20
   6 -13   0   27.60   12.70
   6  13   0   18.00   11.20
   6  13   0    3.30    8.20
   7 -13   0  615.44   60.89
   7 -13   0  755.02   65.59
  -7 -13   0  709.43   76.69
   7  13   0  713.23   65.89
   7  13   0  719.43   61.19
   8 -13   0   72.19   17.10
  -8 -13   0   50.49   24.80
   8 -13   0   86.39   20.80
   8  13   0   56.29   19.30
   8  13   0   74.79   16.40
  -9 -13   0   97.39   33.70
   9 -13   0  131.39   29.70
   9 -13   0  152.08   25.70
   9 -13   0  110.19   25.90
   9  13   0  152.38   30.70
   9  13   0  189.18   26.00
  10 -13   0   62.39   21.30
  10 -13   0   36.80   22.40
  10 -13   0   -1.10   23.70
  10  13   0   47.20   22.50
   0 -14   0 2017.20  158.18
   0 -14   0 2075.69  158.48
   0 -14   0 2105.99  165.08
   0 -14   0 1760.52  160.38
   0 -14   0 2142.69  161.08
   0 -14   0 2169.88  158.48
  -1 -14   0  678.33   53.09
  -1 -14   0  632.84   51.59
   1 -14   0  617.14   51.59
  -1 -14   0  609.64   50.89
   1 -14   0  671.13   54.89
  -1 -14   0  702.73   58.39
   1 -14   0  732.93   59.49
  -1 -14   0  584.44   54.89
   1  14   0  682.03   52.89
  -2 -14   0   51.09   14.20
  -2 -14   0   49.70    7.30
   2 -14   0   49.10   14.80
   2 -14   0   42.90   11.10
  -2 -14   0   45.30    9.30
   2 -14   0   36.70    7.30
   2  14   0   48.30    8.90
  -3 -14   0  186.48   23.90
   3 -14   0  163.58   16.50
   3 -14   0  121.49   21.70
  -3 -14   0  137.89   12.60
   3 -14   0  120.09   19.30
   3  14   0  129.49   17.80
  -4 -14   0   56.29   17.30
  -4 -14   0   40.40   15.70
   4 -14   0   76.49   11.60
   4 -14   0   38.00   15.00
   4 -14   0   62.29   14.30
   4  14   0   78.39   14.70
  -5 -14   0   -5.60   11.50
   5 -14   0   -2.50    7.10
   5 -14   0  -15.90    7.70
   5  14   0    0.50    8.60
   6 -14   0    4.10   11.50
   6 -14   0   15.50   10.20
  -6 -14   0    6.60   15.40
   6  14   0   -5.90    8.90
   7 -14   0   75.59   15.50
   7 -14   0   43.60   16.70
  -7 -14   0   87.89   24.60
   7  14   0   71.19   18.70
   7  14   0   96.69   16.50
  -8 -14   0   46.50   25.70
   8 -14   0   47.40   21.50
   8 -14   0   84.59   18.60
   8 -14   0   66.09   19.80
   8  14   0   34.20   17.70
   9 -14   0   18.30   15.90
   9 -14   0   33.10   19.90
   9 -14   0   39.00   21.90
  -9 -14   0   28.90   25.40
   9  14   0    6.90   17.10
  10 -14   0  196.48   33.10
   0 -15   0    0.90    3.00
   0 -15   0   -1.40    2.80
   0 -15   0   -5.20    5.50
   0 -15   0    0.60    9.60
  -1 -15   0  108.59   20.70
   1 -15   0  121.29   12.80
  -1 -15   0  133.39   12.80
  -1 -15   0  133.89   15.40
   1 -15   0  157.58   18.00
   1 -15   0  178.08   24.70
   1  15   0  141.09   14.80
   2 -15   0   32.40   10.90
  -2 -15   0   27.30   10.70
   2 -15   0   13.90    5.70
   2 -15   0   15.50   12.60
  -2 -15   0   18.30    5.90
  -2 -15   0   19.70   11.30
   2  15   0   15.10    7.20
  -3 -15   0  569.34   55.69
   3 -15   0  599.14   52.99
   3 -15   0  638.14   57.49
   3 -15   0  581.24   49.30
   3  15   0  591.74   51.69
   4 -15   0   -8.50    6.40
   4 -15   0    4.30    9.80
  -4 -15   0   14.70   18.40
  -4 -15   0   15.70   16.50
   4 -15   0   10.20   12.80
   4  15   0    2.10    8.90
   5 -15   0  327.17   43.00
   5 -15   0  366.16   34.10
  -5 -15   0  283.97   42.80
   5 -15   0  319.47   38.40
   5  15   0  417.66   38.30
   6 -15   0   -1.10    8.60
  -6 -15   0   11.10   15.50
   6 -15   0   14.20   13.40
   6 -15   0   -0.60   16.20
   6  15   0  -11.50    9.90
   7 -15   0  272.37   37.10
  -7 -15   0  373.46   48.80
   7 -15   0  320.77   33.70
   7 -15   0  226.68   38.70
   7  15   0  287.87   37.70
   8 -15   0    4.30   14.80
   8 -15   0   54.19   17.30
   8 -15   0   56.89   22.80
  -8 -15   0   31.80   23.30
   8  15   0   71.09   20.20
   9 -15   0   -4.40   13.30
   9 -15   0   24.70   20.10
   9 -15   0   37.00   21.00
  -9 -15   0   30.80   25.70
   9  15   0    2.70   16.40
  10 -15   0   43.60   31.80
   0 -16   0 1070.79   93.19
   0 -16   0 1105.59   88.49
   1 -16   0    8.60    8.30
   1 -16   0    4.30   10.30
  -1 -16   0   12.00   11.90
  -1 -16   0    8.00    6.40
   2 -16   0   29.00   13.00
   2 -16   0   16.70    9.20
  -2 -16   0   34.50   14.20
  -2 -16   0    1.70    8.10
   2  16   0    9.30    6.40
  -3 -16   0  435.96   43.50
   3 -16   0  357.56   44.00
   3 -16   0  409.06   38.70
   3  16   0  353.86   36.00
   4 -16   0    1.60    9.60
  -4 -16   0    7.50   16.40
   4 -16   0    5.10   12.90
   4 -16   0    2.60    7.80
   4  16   0   11.10    9.70
   5 -16   0   11.80    8.90
   5 -16   0  -14.00    9.60
   5 -16   0   12.20   15.00
  -5 -16   0    5.00   16.10
   5  16   0   13.80   12.00
   6 -16   0    3.30   11.50
   6 -16   0   22.00   13.70
   6 -16   0   23.70   18.10
  -6 -16   0    6.30   16.30
   6  16   0   12.00   13.50
   7 -16   0  181.88   29.90
   7 -16   0  215.78   34.80
  -7 -16   0  152.78   34.10
   7  16   0  196.58   29.80
   8 -16   0   52.59   22.60
   8 -16   0   70.39   21.60
  -8 -16   0   55.79   26.90
   8  16   0   75.69   24.70
  -9 -16   0    4.20   28.00
   9  16   0    4.60   20.80
   0 -17   0   18.70   13.90
   0 -17   0    8.00    7.20
  -1 -17   0   -1.20    6.60
  -1 -17   0   14.60   13.20
   1 -17   0   -2.90   11.60
   1 -17   0    8.70    8.40
   2 -17   0  251.87   27.80
  -2 -17   0  264.47   32.80
   2 -17   0  178.28   30.50
   3 -17   0  224.18   25.60
  -3 -17   0  109.29   25.80
   3 -17   0  221.08   31.60
   3  17   0  186.98   22.40
  -4 -17   0  392.96   51.09
   4 -17   0  375.76   47.40
   4 -17   0  415.26   41.20
   4  17   0  406.86   39.60
   5 -17   0  506.65   49.99
   5 -17   0  477.75   53.69
  -5 -17   0  474.25   60.19
   5  17   0  545.95   49.99
  -6 -17   0  145.49   30.90
   6 -17   0  130.29   24.90
   6 -17   0  111.09   27.30
   6  17   0   72.79   19.20
   7 -17   0   14.90   20.20
   7 -17   0   27.30   17.60
  -7 -17   0   41.00   26.40
   7  17   0   61.19   20.50
   8 -17   0   -0.20   17.70
  -8 -17   0   -2.90   28.70
   8 -17   0   11.80   17.60
   8  17   0   21.20   19.30
  -9 -17   0   30.80   29.80
   9  17   0   14.90   21.50
   0 -18   0  481.65   44.40
   0 -18   0  532.45   52.09
  -1 -18   0   17.70   14.70
   1 -18   0   11.50    9.90
   1 -18   0    1.50   12.80
  -2 -18   0  125.09   24.30
   2 -18   0   67.39   15.10
   2 -18   0   56.59   20.50
   3 -18   0   21.20   11.20
   3 -18   0  -16.30   12.70
  -4 -18   0  136.59   29.10
   4 -18   0  139.19   23.70
   4 -18   0  113.39   27.10
   5 -18   0    2.30   15.50
  -5 -18   0    9.00   19.80
   5 -18   0   -1.00   12.00
   5  18   0    5.80   12.40
  -6 -18   0   32.70   22.80
   6 -18   0  -21.10   16.40
   6 -18   0    0.10   16.00
   6  18   0    8.70   14.00
   7 -18   0   32.40   18.60
  -7 -18   0   62.29   26.70
   7 -18   0   32.10   22.60
   7  18   0   34.40   18.70
  -8 -18   0   11.60   26.80
   8  18   0   36.10   19.00
   0 -19   0   15.90   17.10
   1 -19   0  318.37   33.80
  -1 -19   0  289.47   40.20
   1 -19   0  344.37   42.10
   2 -19   0   28.80   15.80
  -2 -19   0  -34.20   14.60
   2 -19   0    6.20   11.20
   3 -19   0  106.39   19.90
  -3 -19   0  129.29   28.80
   3 -19   0  134.19   26.40
   4 -19   0  307.97   43.10
  -4 -19   0  314.67   44.60
   4 -19   0  270.27   34.30
   5 -19   0   46.40   22.10
   5 -19   0   33.40   16.60
  -5 -19   0   25.90   21.10
  -6 -19   0  216.18   38.60
   6 -19   0  166.88   28.20
   6 -19   0  139.39   33.20
  -7 -19   0    8.70   24.20
   7 -19   0   31.50   18.40
   7 -19   0   16.00   23.30
  -8 -19   0   -3.10   24.50
   8  19   0    2.70   35.10
   0 -20   0  480.35   51.79
   1 -20   0   26.70   12.80
   1 -20   0   38.10   19.20
  -1 -20   0   10.40   17.30
   2 -20   0   34.40   14.70
   2 -20   0   77.39   23.90
   3 -20   0   -3.60   14.40
   3 -20   0   44.80   15.30
   4 -20   0   21.80   21.60
   4 -20   0   -0.30   11.80
  -5 -20   0   11.30   23.70
   5 -20   0    8.20   22.80
   5 -20   0   16.70   14.00
   6 -20   0   18.40   22.00
  -6 -20   0   43.60   26.50
   6 -20   0   46.50   18.10
  -7 -20   0   38.90   44.30
   0 -21   0   25.70   22.20
   1 -21   0   22.20   17.60
  -1 -21   0   34.90   20.30
   2 -21   0  208.58   26.70
   2 -21   0  133.89   30.50
   3 -21   0   -5.60   12.00
   3 -21   0  -15.70   16.30
   4 -21   0  101.79   22.30
   4 -21   0  179.98   34.30
   5 -21   0  208.58   31.50
   5 -21   0  159.48   34.40
   6 -21   0  162.08   32.30
   0 -22   0   54.19   23.50
   1 -22   0   50.29   25.10
   2 -22   0  114.19   32.40
   3 -22   0   26.90   15.60
   3 -22   0   22.70   22.00
   4 -22   0   13.80   14.90
   4 -22   0   34.30   25.90
   5 -22   0   34.40   18.50
   1 -23   0   75.59   29.50
   2 -23   0   -4.40   21.10
   3 -23   0   40.80   28.10
   5 -23   0   35.10   19.10
   1 -24   0   -2.30   21.80
   2 -24   0   84.09   33.30
  12   0  -1   13.40   18.10
  12   0  -1   14.30   20.90
  11   0  -1  189.98   32.40
  11   0  -1  178.68   29.40
  11   0  -1  146.99   27.10
  10   0  -1    2.30   12.30
  10   0  -1   -9.20   10.40
  10   0  -1   26.00   14.10
   9   0  -1    0.60   10.70
   9   0  -1    8.60    9.70
   9   0  -1   36.10   12.30
   8   0  -1   12.10    9.70
   8   0  -1   -0.80    7.70
   8   0  -1    3.60    8.20
   7   0  -1  256.47   27.70
   7   0  -1  315.87   31.20
   7   0  -1  294.97   29.30
   6   0  -1   -0.40    5.00
   6   0  -1   11.60    7.80
   6   0  -1    5.10    6.30
   5   0  -1 1472.75  123.39
   5   0  -1 1627.44  125.29
   5   0  -1 1597.44  124.39
   4   0  -1   -3.50    3.80
   4   0  -1    1.70    4.10
  -4   0   1   -1.20    3.70
   4   0  -1   -1.00    2.90
   3   0  -1  561.94   51.59
   3   0  -1  675.03   51.69
   3   0  -1  645.84   52.39
  -3   0   1  644.44   52.39
  -3   0   1  701.43   51.49
   3   0  -1  677.03   53.19
  -3   0   1  608.24   51.69
   2   0  -1   -0.50    1.60
   2   0  -1    1.60    2.60
   2   0  -1    2.60    3.10
  -2   0   1   -2.90    1.60
   2   0  -1    2.80    2.10
  -2   0   1    2.80    2.30
  -2   0   1    1.70    2.00
   0   0  -1   -0.40    0.60
   0   0   1    0.00    0.80
   0   0  -1   -0.20    0.90
   0   0  -1   -0.90    0.90
   0   0   1    0.70    0.70
   0   0   1   -1.00    1.10
   1   0   1  607.84   48.20
  -1   0  -1  631.54   48.40
   1   0   1  631.04   48.00
   1   0   1  577.44   47.60
  -2   0  -1    2.60    2.80
  -2   0  -1    8.20    3.00
   2   0   1   -0.10    3.10
   2   0   1    6.50    2.80
  -2   0  -1    7.40    2.60
   2   0   1    0.80    2.80
   2   0   1    1.00    2.10
  -2   0  -1   17.00    4.50
   3   0   1  556.44   44.20
  -3   0  -1  505.95   43.40
   3   0   1  513.45   42.20
   3   0   1  504.45   43.40
  -3   0  -1  545.85   42.90
  -3   0  -1  542.05   42.20
   3   0   1  489.85   42.80
  -3   0  -1  519.25   44.20
   4   0   1    1.40    4.70
   4   0   1   13.50    5.10
  -4   0  -1   -0.40    3.90
   4   0   1   -0.10    3.20
  -4   0  -1    6.10    5.90
   5   0   1 2045.60  159.68
   5   0   1 2031.70  160.68
   5   0   1 2012.70  161.48
   6   0   1    0.70    6.80
   6   0   1   10.90    6.40
   6   0   1    0.00    6.30
   7   0   1  382.46   35.90
   7   0   1  355.26   36.90
   7   0   1  359.06   34.10
   8   0   1    5.50    8.20
   8   0   1    9.80   10.10
   8   0   1    1.60    7.80
   9   0   1 1400.86  127.29
   9   0   1 1578.14  129.79
   9   0   1 1735.63  132.89
  10   0   1    8.20   13.40
  10   0   1  -21.00   10.50
  10   0   1   12.70   12.70
  11   0   1  108.29   23.70
  11   0   1   78.29   21.10
  11   0   1   70.79   22.60
  12   0   1   -2.30   18.60
  12   0   1  -23.40   18.40
  12  -1  -1   29.30   19.30
  12  -1  -1   15.50   20.90
  12  -1  -1   -8.30   16.10
  12   1  -1   22.40   20.00
  12   1  -1   18.70   18.20
  11  -1  -1  108.09   25.60
  11  -1  -1  100.19   21.70
  11  -1  -1   88.39   22.30
  11   1  -1  111.99   22.20
  11   1  -1  117.49   23.70
  11   1  -1   78.99   22.60
  10  -1  -1    9.40   12.30
  10  -1  -1    8.10   13.00
  10  -1  -1   30.60   15.00
  10   1  -1    2.20   12.50
  10   1  -1    8.30   12.10
  10   1  -1   37.60   15.40
   9  -1  -1 1692.13  138.59
   9  -1  -1 1544.15  135.59
   9  -1  -1 1699.03  137.49
   9   1  -1 1729.73  137.69
   9   1  -1 1631.64  135.29
   9   1  -1 1712.93  139.49
   8  -1  -1   64.69   13.50
   8  -1  -1   52.99   12.30
   8  -1  -1   30.20   12.20
   8   1  -1   39.90   11.40
   8   1  -1   45.40   13.70
   8   1  -1   34.00   11.60
   7  -1  -1   52.69   13.00
   7  -1  -1   37.50    9.80
   7  -1  -1   64.49   11.90
   7   1  -1   34.90    9.60
   7   1  -1   58.89   13.00
   7   1  -1   46.70   10.20
   6  -1  -1  285.97   26.40
   6  -1  -1  277.67   27.00
   6  -1  -1  270.37   27.50
   6   1  -1  321.97   29.10
   6   1  -1  263.57   26.60
   6   1  -1  233.38   24.90
   5  -1  -1  154.48   18.10
   5  -1  -1  175.28   19.10
   5  -1  -1  136.99   16.90
   5   1  -1  186.18   20.20
   5   1  -1  179.28   18.30
   5   1  -1  154.68   16.90
   4  -1  -1   84.99   10.60
   4  -1  -1   73.79   10.30
   4  -1  -1   79.69   11.40
  -4  -1   1   98.99   10.10
   4   1  -1   99.79   12.30
   4   1  -1   83.99   10.00
   4   1  -1   82.79   11.00
  -4   1   1   87.29   10.40
  -4   1   1   82.69   12.30
  -3  -1   1  411.16   30.50
  -3  -1   1  357.86   30.90
  -3  -1   1  343.97   31.50
   3  -1  -1  377.36   31.50
   3  -1  -1  401.86   31.40
   3  -1  -1  343.57   30.90
  -3   1   1  366.86   30.80
   3   1  -1  397.26   32.10
  -3   1   1  359.86   31.00
  -3   1   1  343.97   31.30
   3   1  -1  408.26   32.70
   3   1  -1  365.46   30.60
   3   1  -1  377.36   31.10
  -2  -1   1  120.29   10.10
  -2  -1   1  107.19   12.10
   2  -1  -1  119.69   10.70
  -2  -1   1  125.09   10.60
  -2  -1   1  109.09   11.00
   2  -1  -1  123.29   10.70
   2  -1  -1  107.19   10.60
   2   1  -1  123.29   11.80
   2   1  -1  105.49   10.40
   2   1  -1  109.19   10.20
  -2   1   1  112.59   10.50
  -2   1   1  105.09   10.40
   2   1  -1  111.89   11.00
  -2   1   1  118.59   10.70
   0  -1   1   -0.20    0.50
   0  -1  -1    1.40    1.20
   0  -1   1    5.80    1.60
   0   1   1    0.30    0.40
   0   1   1    0.70    1.00
   0   1   1   -0.80    1.10
   0   1  -1    0.50    0.50
   0   1  -1    0.20    1.00
   1  -1   1 5889.51  423.36
  -1  -1  -1 5226.48  422.86
   1  -1   1 5844.81  423.16
  -1  -1  -1 5744.43  422.56
   1  -1   1 5271.77  423.06
  -1   1  -1 5295.47  423.16
   1   1   1 5255.27  423.56
   1   1   1 5495.95  422.46
   1   1   1 5474.85  422.96
  -2  -1  -1  668.63   53.89
  -2  -1  -1  666.43   53.09
  -2  -1  -1  698.43   52.49
   2  -1   1  661.83   53.39
   2  -1   1  681.23   53.59
   2  -1   1  656.13   53.59
  -2  -1  -1  706.63   54.79
   2  -1   1  630.14   53.09
   2   1   1  677.53   52.49
  -2   1  -1  710.83   53.09
   2   1   1  701.53   54.59
  -2   1  -1  632.84   53.29
  -2   1  -1  664.33   53.89
  -2   1  -1  649.74   53.49
   2   1   1  626.34   53.09
   2   1   1  684.13   54.09
   3  -1   1   98.79   10.80
  -3  -1  -1   97.99   12.20
  -3  -1  -1   93.99   10.70
  -3  -1  -1  111.99    9.70
   3  -1   1   80.89   10.80
   3  -1   1   97.29   11.50
  -3  -1  -1   80.89   12.50
   3  -1   1   92.59   12.00
   3   1   1  100.09   12.00
   3   1   1   99.59    9.70
   3   1   1   96.69   11.00
  -3   1  -1   88.29   10.90
  -3   1  -1   80.69   10.90
   3   1   1   87.49   12.30
  -3   1  -1  117.59   10.30
   4  -1   1  959.10   76.69
  -4  -1  -1 1005.80   75.19
   4  -1   1  896.41   76.89
  -4  -1  -1  992.60   78.79
   4  -1   1  940.91   76.09
   4   1   1  894.21   75.19
   4   1   1  998.70   77.89
  -4   1  -1  917.71   75.59
   4   1   1  945.51   76.49
   5  -1   1  270.27   27.80
  -5  -1  -1  279.07   31.80
   5  -1   1  325.77   28.90
   5  -1   1  299.17   27.40
   5   1   1  325.07   26.70
   5   1   1  310.77   27.90
   5   1   1  249.97   28.30
   6  -1   1  200.38   23.30
   6  -1   1  177.28   21.80
   6  -1   1  184.78   20.80
   6   1   1  166.18   20.90
   6   1   1  181.98   22.90
   6   1   1  179.38   19.60
   7  -1   1   62.19   12.60
   7  -1   1   33.90   13.00
   7  -1   1   69.59   13.20
   7   1   1   83.49   15.80
   7   1   1   59.29   11.50
   7   1   1   39.70   11.30
   8  -1   1    5.80    8.60
   8  -1   1   23.30   11.90
   8  -1   1   13.00    9.30
   8   1   1   22.40    9.90
   8   1   1   35.10   12.00
   8   1   1   23.90   12.20
   9  -1   1  274.17   34.70
   9  -1   1  253.57   35.40
   9  -1   1  294.67   34.00
   9   1   1  329.67   34.20
   9   1   1  313.77   35.90
   9   1   1  310.47   38.70
  10  -1   1    8.50   13.80
  10  -1   1   18.40   12.90
  10  -1   1   48.20   16.20
  10   1   1   28.00   13.90
  10   1   1   38.60   17.10
  10   1   1   16.30   13.80
  11  -1   1  241.48   35.10
  11  -1   1  212.08   36.50
  11  -1   1  284.57   37.60
  11   1   1  249.78   36.60
  11   1   1  272.67   38.30
  11   1   1  240.18   38.50
  12  -1   1   11.10   23.30
  12   1   1   54.19   24.40
  12   1   1   34.10   22.40
  12  -2  -1   78.49   23.30
  12  -2  -1   64.79   22.40
  12  -2  -1   90.59   24.80
  12   2  -1   57.49   22.00
  12   2  -1   55.49   23.50
  11  -2  -1   18.90   16.00
  11  -2  -1   12.30   14.60
  11  -2  -1    3.60   15.20
  11   2  -1  -10.20   14.80
  11   2  -1   12.60   15.60
  10  -2  -1   28.40   14.50
  10  -2  -1   14.10   15.00
  10  -2  -1    0.20   10.70
  10   2  -1   10.10   13.20
  10   2  -1   -8.50   10.30
  10   2  -1   -5.60   10.60
   9  -2  -1  163.68   23.60
   9  -2  -1  121.79   20.30
   9  -2  -1  124.69   22.30
   9   2  -1  130.69   24.10
   9   2  -1  158.88   22.90
   9   2  -1  111.99   18.50
   8  -2  -1   71.69   16.40
   8  -2  -1   88.79   16.40
   8  -2  -1  109.59   18.10
   8   2  -1  113.79   19.50
   8   2  -1  113.39   17.50
   8   2  -1  101.99   15.80
   7  -2  -1  171.78   23.50
   7  -2  -1  218.48   25.70
   7  -2  -1  202.48   24.20
   7   2  -1  209.18   24.10
   7   2  -1  212.78   26.30
   7   2  -1  208.28   22.50
   6  -2  -1   61.79   11.60
   6  -2  -1   74.69   12.30
   6  -2  -1   81.29   13.10
   6   2  -1   65.59   13.60
   6   2  -1  102.49   13.80
   6   2  -1   83.49   11.70
  -5  -2   1 3916.11  295.87
   5  -2  -1 3657.03  297.17
   5  -2  -1 3900.41  298.07
   5  -2  -1 4020.30  297.87
   5   2  -1 3741.63  297.37
   5   2  -1 3946.61  298.97
   5   2  -1 3583.44  296.17
  -4  -2   1  747.73   65.19
   4  -2  -1  780.32   63.49
   4  -2  -1  819.22   63.39
  -4  -2   1  806.02   61.89
   4  -2  -1  786.52   63.29
   4   2  -1  819.72   64.49
   4   2  -1  787.82   62.19
  -4   2   1  688.63   62.89
   4   2  -1  768.42   63.09
   3  -2  -1  687.13   53.89
  -3  -2   1  626.34   55.09
  -3  -2   1  600.24   54.19
  -3  -2   1  704.73   52.79
   3  -2  -1  705.03   53.89
  -3  -2   1  653.93   53.39
   3  -2  -1  641.94   53.69
  -3   2   1  716.73   53.79
  -3   2   1  666.63   53.69
   3   2  -1  701.33   52.99
   3   2  -1  644.44   54.49
   3   2  -1  683.23   53.69
   3   2  -1  641.74   55.09
  -3   2   1  632.04   53.69
  -2  -2   1 3015.40  225.78
   2  -2  -1 2973.60  224.58
  -2  -2   1 2791.52  225.18
  -2  -2   1 2750.72  224.38
  -2  -2   1 3067.79  224.08
   2  -2  -1 3002.10  224.68
  -2   2   1 2926.11  224.58
   2   2  -1 2872.51  224.58
  -2   2   1 2732.83  224.48
   2   2  -1 2894.11  225.68
  -2   2   1 2901.41  224.78
   2   2  -1 2865.51  224.08
   2   2  -1 2993.40  225.38
   1  -2  -1 1186.68   90.49
   1  -2  -1 1158.28   90.39
  -1  -2   1 1184.08   90.49
  -1  -2   1 1174.98   91.19
  -1  -2   1 1216.08   90.99
  -1  -2   1 1180.78   90.59
   1  -2  -1 1307.47   90.99
  -1   2   1 1135.89   90.39
   1   2  -1 1137.89   90.59
   1   2  -1 1182.78   91.29
  -1   2   1 1096.79   90.69
  -1   2   1 1094.89   90.39
   1   2  -1 1152.08   90.89
   0  -2  -1   57.39    6.40
  -1  -2  -1 2633.54  201.48
   1  -2   1 2650.33  200.48
  -1  -2  -1 2348.86  200.58
  -1  -2  -1 2601.14  199.88
   1  -2   1 2640.24  199.98
   1   2   1 2627.64  199.88
   1   2   1 2650.53  200.88
  -1   2  -1 2340.77  199.88
  -1   2  -1 2521.85  200.58
   1   2   1 2890.71  201.38
  -1   2  -1 2650.14  200.48
   2  -2   1  340.57   28.10
  -2  -2  -1  362.56   26.60
   2  -2   1  328.67   28.00
  -2  -2  -1  325.77   27.40
  -2  -2  -1  310.47   28.40
  -2  -2  -1  383.46   30.30
   2  -2   1  353.46   27.80
   2  -2   1  330.77   27.80
  -2   2  -1  291.07   27.50
  -2   2  -1  308.17   27.80
   2   2   1  338.87   26.60
  -2   2  -1  363.76   27.90
   2   2   1  285.27   29.10
   2   2   1  358.36   28.80
   2   2   1  343.87   27.50
  -3  -2  -1  157.38   16.40
   3  -2   1  156.18   15.30
  -3  -2  -1  171.28   14.10
   3  -2   1  176.78   15.90
  -3  -2  -1  143.39   14.90
  -3  -2  -1  142.29   18.10
   3  -2   1  153.48   16.00
   3  -2   1  176.68   16.00
  -3   2  -1  156.58   15.70
   3   2   1  170.08   15.30
   3   2   1  165.58   16.50
   3   2   1  155.48   14.00
  -3   2  -1  147.79   15.10
  -3   2  -1  166.68   15.60
  -4  -2  -1   33.00    5.60
  -4  -2  -1   53.39   10.70
   4  -2   1   46.20    8.00
   4  -2   1   36.30    7.00
   4  -2   1   35.80    7.10
   4   2   1   29.40    6.80
  -4   2  -1   37.30    7.60
   4   2   1   38.30    8.60
   4   2   1   29.70    5.60
   5  -2   1 3847.42  288.27
  -5  -2  -1 3708.83  285.77
   5  -2   1 3736.53  287.57
   5  -2   1 3808.52  288.47
  -5  -2  -1 3566.24  290.67
   5   2   1 3621.94  286.17
   5   2   1 3645.34  287.57
   5   2   1 3569.24  289.17
   6  -2   1  277.37   30.30
   6  -2   1  287.37   29.40
   6  -2   1  348.17   31.20
  -6  -2  -1  261.17   34.90
   6   2   1  322.67   32.10
   6   2   1  295.17   28.20
   6   2   1  387.46   31.00
   7  -2   1  429.06   39.80
   7  -2   1  405.56   39.70
   7  -2   1  392.16   38.30
   7   2   1  472.35   39.90
   7   2   1  457.35   42.00
   7   2   1  354.26   36.50
   8  -2   1  386.76   40.90
   8  -2   1  449.76   44.50
   8  -2   1  415.76   42.30
   8   2   1  470.75   44.80
   8   2   1  489.85   43.10
   8   2   1  428.76   40.10
   9  -2   1  311.37   35.20
   9  -2   1  269.17   35.40
   9  -2   1  295.07   35.40
   9   2   1  302.27   38.10
   9   2   1  268.57   34.30
   9   2   1  291.37   32.10
  10  -2   1    8.50   13.40
  10  -2   1    7.90   12.40
  10  -2   1    3.90   13.00
  10   2   1    7.70   11.10
  10   2   1   11.00   14.50
  10   2   1   21.60   13.50
  11  -2   1  308.87   40.60
  11  -2   1  205.58   34.30
  11  -2   1  188.88   32.60
  11   2   1  299.77   38.70
  11   2   1  257.87   40.20
  12  -2   1    7.50   20.40
  12  -2   1   -2.10   19.80
  12   2   1  -13.20   16.10
  12  -3  -1  320.27   43.70
  12  -3  -1  230.28   39.60
  12   3  -1  230.28   39.60
  12   3  -1  263.67   39.20
  11  -3  -1  126.79   26.80
  11  -3  -1  180.38   30.30
  11  -3  -1  151.58   27.90
  11   3  -1  177.58   28.50
  11   3  -1  155.48   30.50
  10  -3  -1    5.10   11.30
  10  -3  -1   16.10   12.00
  10  -3  -1    8.70   11.40
  10   3  -1   18.50   11.10
  10   3  -1    3.60   12.10
  10   3  -1  -10.10   10.80
   9  -3  -1  408.86   39.70
   9  -3  -1  398.26   41.60
   9  -3  -1  306.17   38.80
   9   3  -1  386.76   40.90
   9   3  -1  368.86   36.50
   9   3  -1  324.77   41.80
   8  -3  -1  433.66   43.10
   8  -3  -1  422.46   42.90
   8  -3  -1  474.75   43.20
   8   3  -1  468.25   42.90
   8   3  -1  445.06   40.70
   8   3  -1  439.46   45.10
   7  -3  -1  276.57   32.50
   7  -3  -1  298.87   31.20
   7  -3  -1  345.57   32.70
   7   3  -1  337.47   33.90
   7   3  -1  301.37   29.30
   7   3  -1  330.97   31.60
   6  -3  -1   47.80   10.30
   6  -3  -1   35.60    9.70
   6  -3  -1   55.19   10.80
   6   3  -1   42.20    8.40
   6   3  -1   48.70   10.00
   6   3  -1   42.70   11.60
   5  -3  -1  120.29   14.60
   5  -3  -1  117.19   14.60
   5  -3  -1   78.19   12.90
  -5  -3   1  120.39   18.10
  -5  -3   1  120.59   12.20
   5   3  -1  103.99   15.00
   5   3  -1  113.89   13.90
   5   3  -1  114.99   12.70
   4  -3  -1   82.99   11.50
   4  -3  -1   91.59   11.80
   4  -3  -1   98.39   11.80
  -4  -3   1   97.69   14.30
  -4  -3   1   76.99    9.30
   4   3  -1  110.99   13.60
   4   3  -1   92.99   10.20
   4   3  -1   98.59   11.40
  -4   3   1   88.29   11.80
   3  -3  -1   19.80    5.00
  -3  -3   1   29.10    6.50
  -3  -3   1   31.90    7.50
   3  -3  -1   25.70    5.30
  -3  -3   1   29.30    5.40
   3  -3  -1   27.90    5.80
  -3  -3   1   41.80    4.70
  -3   3   1   33.00    5.80
   3   3  -1   29.90    7.80
  -3   3   1   46.70    6.40
   3   3  -1   40.60    6.00
  -3   3   1   26.70    5.10
   3   3  -1   36.60    6.90
   3   3  -1   25.30    6.00
   3   3  -1   34.20    4.90
  -2  -3   1 4520.15  363.46
   2  -3  -1 4732.03  363.66
  -2  -3   1 4601.64  364.36
  -2  -3   1 4941.01  362.96
  -2  -3   1 4732.63  365.06
   2  -3  -1 4734.63  363.46
   2  -3  -1 4775.82  364.16
  -2   3   1 4524.05  363.36
   2   3  -1 4817.82  363.26
   2   3  -1 4607.74  363.56
  -2   3   1 4613.14  363.66
   2   3  -1 4572.04  364.36
  -2   3   1 5162.48  364.16
  -1  -3   1 1163.18   89.79
  -1  -3   1 1139.59   89.39
   1  -3  -1 1205.58   89.29
   1  -3  -1 1266.37   89.89
   1  -3  -1 1156.68   88.99
  -1   3   1 1122.89   89.29
   1   3  -1 1108.49   89.39
   1   3  -1 1174.28   89.79
  -1   3   1 1085.49   89.69
  -1   3   1 1105.59   89.19
   0  -3   1  124.79   10.00
   0  -3  -1  109.49   11.10
   0  -3  -1  130.79   10.30
   0  -3   1  124.09   10.00
   0  -3   1   84.59   11.50
   0  -3  -1  147.49   11.70
   0   3   1  120.89   11.30
   0   3   1  128.69   10.30
   0   3  -1  121.49   11.50
   0   3   1  121.69   10.90
   1  -3   1  309.77   24.70
  -1  -3  -1  308.97   26.60
  -1  -3  -1  310.07   26.10
  -1  -3  -1  312.77   24.80
   1  -3   1  349.87   26.20
   1   3   1  305.47   24.80
  -1   3  -1  321.37   25.90
  -1   3  -1  296.07   25.00
  -1   3  -1  308.97   26.20
   1   3   1  306.47   26.10
   1   3   1  330.97   26.00
   2  -3   1  874.91   65.39
  -2  -3  -1  847.72   64.19
  -2  -3  -1  785.02   65.19
  -2  -3  -1  769.82   66.49
   2  -3   1  890.31   66.19
   2  -3   1  850.21   66.09
   2   3   1  846.72   64.19
   2   3   1  761.92   66.49
  -2   3  -1  823.42   66.09
  -2   3  -1  746.03   65.29
  -2   3  -1  888.01   66.09
   2   3   1  830.92   65.29
   2   3   1  874.51   67.19
  -3  -3  -1  931.61   72.79
   3  -3   1  941.51   70.19
   3  -3   1  857.21   70.09
   3  -3   1  832.42   69.69
  -3  -3  -1  929.61   67.99
   3  -3   1  931.81   69.69
  -3  -3  -1  872.01   69.19
  -3  -3  -1  846.12   70.89
   3   3   1  915.41   70.99
  -3   3  -1  926.11   69.79
   3   3   1  821.22   69.19
   3   3   1  874.71   67.99
  -3   3  -1  856.71   69.79
   3   3   1  733.43   70.99
  -3   3  -1  785.72   69.29
   4  -3   1  127.99   15.30
  -4  -3  -1  137.79   12.50
   4  -3   1  151.78   14.80
  -4  -3  -1  122.19   18.00
   4  -3   1  138.29   15.50
   4   3   1  126.69   14.60
   4   3   1  110.09   16.20
   4   3   1  178.68   20.20
  -4   3  -1  119.59   15.30
   4   3   1  137.39   12.90
   5  -3   1  275.27   26.90
  -5  -3  -1  312.47   24.80
   5  -3   1  258.47   26.70
  -5  -3  -1  213.48   30.60
   5  -3   1  290.27   27.40
   5   3   1  270.77   28.70
   5   3   1  291.27   31.00
   5   3   1  277.67   24.80
   5   3   1  332.77   27.30
  -6  -3  -1    0.90   10.20
   6  -3   1    6.60    7.00
   6  -3   1    7.40    6.90
   6  -3   1    3.90    6.90
   6   3   1   -2.00    4.80
   6   3   1    4.30    8.50
   6   3   1   22.10    7.80
   7  -3   1   14.50    9.80
   7  -3   1   15.90    8.90
   7  -3   1    8.00    7.80
   7   3   1    4.80    7.70
   7   3   1    1.20    9.40
   7   3   1    9.60    6.70
   8  -3   1  183.38   26.30
   8  -3   1  181.38   26.40
   8  -3   1  211.78   26.60
   8   3   1  221.18   27.10
   8   3   1  246.38   25.00
   8   3   1  239.98   30.50
   9  -3   1  297.57   34.40
   9  -3   1  295.57   35.80
   9  -3   1  185.38   31.30
   9   3   1  352.26   36.30
   9   3   1  294.97   30.90
   9   3   1  276.17   37.10
  10  -3   1   87.39   19.30
  10  -3   1   86.09   20.00
  10  -3   1   51.69   18.40
  10   3   1   59.69   19.60
  10   3   1   75.79   19.30
  10   3   1   88.59   17.50
  11  -3   1   23.30   16.10
  11  -3   1    7.10   16.40
  11  -3   1  -11.80   12.70
  11   3   1   -5.20   17.30
  11   3   1   -6.10   14.30
  12  -3   1   43.70   24.00
  12  -3   1   53.39   24.10
  12   3   1   -7.30   22.20
  12  -4  -1   97.79   30.20
  12  -4  -1   67.79   24.00
  12   4  -1   40.60   20.10
  12   4  -1   75.39   25.20
  11  -4  -1  106.99   23.70
  11  -4  -1   94.79   23.20
  11  -4  -1   82.79   22.90
  11  -4  -1  107.09   23.90
  11   4  -1   60.19   22.40
  11   4  -1   72.89   21.00
  10  -4  -1   12.30   13.80
  10  -4  -1   -7.20   12.90
  10  -4  -1   -3.50   11.70
  10   4  -1   18.70   12.60
  10   4  -1   17.00   14.40
   9  -4  -1  320.77   37.00
   9  -4  -1  322.07   36.70
   9  -4  -1  248.48   35.10
   9   4  -1  354.76   40.90
   9   4  -1  316.37   36.70
   9   4  -1  356.46   32.60
   8  -4  -1   19.90   11.50
   8  -4  -1   54.99   14.10
   8  -4  -1   78.39   14.80
   8   4  -1   63.79   15.00
   8   4  -1   63.29   16.20
   8   4  -1   48.50   11.00
   7  -4  -1  116.39   17.10
   7  -4  -1   64.19   14.00
   7  -4  -1  110.99   16.60
   7   4  -1  119.39   19.10
   7   4  -1   97.19   13.40
   7   4  -1   87.69   19.30
   7   4  -1  114.19   16.30
   6  -4  -1  237.38   25.60
  -6  -4   1  220.08   28.90
   6  -4  -1  235.98   23.70
   6  -4  -1  207.08   24.30
   6   4  -1  234.48   21.90
   6   4  -1  253.97   24.10
   6   4  -1  226.58   26.80
   6   4  -1  233.18   27.40
   5  -4  -1 1030.60   92.09
  -5  -4   1 1175.28   89.99
   5  -4  -1 1053.99   91.89
  -5  -4   1 1244.88   96.09
   5  -4  -1 1222.28   92.29
   5   4  -1 1237.58   92.39
   5   4  -1 1057.79   92.19
   5   4  -1 1127.09   90.39
   5   4  -1 1152.98   93.69
  -4  -4   1  308.67   26.40
  -4  -4   1  271.17   30.80
   4  -4  -1  331.87   29.00
   4  -4  -1  329.17   28.50
   4  -4  -1  327.37   28.20
   4   4  -1  303.87   28.10
   4   4  -1  344.87   28.30
   4   4  -1  378.36   30.50
  -4   4   1  287.37   27.80
   4   4  -1  331.37   27.00
  -3  -4   1 2071.09  170.78
   3  -4  -1 2236.18  169.48
  -3  -4   1 2209.18  169.58
   3  -4  -1 2031.30  170.18
   3  -4  -1 2143.59  169.88
  -3  -4   1 2326.47  168.48
  -3  -4   1 2051.39  171.78
   3   4  -1 2160.98  169.58
  -3   4   1 2171.48  169.88
   3   4  -1 2197.38  168.88
  -3   4   1 2059.49  169.38
   3   4  -1 2324.07  168.18
  -3   4   1 2234.78  171.38
   3   4  -1 2211.88  171.08
  -2  -4   1  449.46   35.60
   2  -4  -1  429.46   36.60
  -2  -4   1  483.45   35.30
  -2  -4   1  458.35   38.00
   2  -4  -1  464.35   36.10
  -2  -4   1  422.26   36.70
  -2  -4   1  474.45   35.90
  -2   4   1  406.56   35.90
  -2   4   1  437.56   35.40
  -2   4   1  437.56   36.50
  -2   4   1  427.76   35.40
   2   4  -1  425.26   35.80
   2   4  -1  462.85   37.00
  -1  -4   1  435.46   35.60
   1  -4  -1  461.85   35.70
   1  -4  -1  435.66   34.90
  -1  -4   1  438.36   35.10
   1  -4  -1  442.56   34.70
  -1   4   1  455.25   35.80
  -1   4   1  459.55   35.20
  -1   4   1  429.86   35.10
   1   4  -1  431.36   35.60
   0  -4   1   52.49    4.60
   0  -4  -1   45.30    6.10
   0  -4   1   38.40    6.50
   0  -4  -1   54.29    5.10
   0  -4  -1   53.69    6.60
   0  -4   1   36.10    5.40
   0   4  -1   64.69    7.00
   0   4   1   42.80    5.40
   0   4   1   45.00    5.10
  -1  -4  -1 3006.10  217.98
   1  -4   1 2850.81  217.48
  -1  -4  -1 2853.21  216.18
  -1  -4  -1 2923.01  215.68
  -1  -4  -1 2572.84  217.38
   1  -4   1 2881.81  215.78
   1  -4   1 2840.72  217.38
   1   4   1 3055.79  217.38
  -1   4  -1 2552.74  216.28
   1   4   1 2773.72  216.08
  -1   4  -1 2584.44  217.78
   1   4   1 2793.22  217.58
  -1   4  -1 2778.42  217.38
   2  -4   1  388.76   31.90
  -2  -4  -1  370.86   32.40
   2  -4   1  419.36   30.80
  -2  -4  -1  379.76   30.80
   2  -4   1  390.56   32.10
  -2  -4  -1  361.66   33.30
   2   4   1  416.06   32.20
  -2   4  -1  402.36   32.00
  -2   4  -1  378.26   32.10
  -2   4  -1  351.66   30.70
   2   4   1  338.87   32.20
   2   4   1  364.06   30.80
  -3  -4  -1    9.70    8.00
   3  -4   1   22.90    6.00
  -3  -4  -1   27.50    5.10
  -3  -4  -1   22.50    3.20
   3  -4   1   19.00    4.50
   3  -4   1   27.40    5.70
   3   4   1   21.90    7.70
  -3   4  -1   24.20    6.10
   3   4   1   20.50    3.20
  -3   4  -1   45.20    6.30
   3   4   1   13.10    5.00
   3   4   1   24.00    5.00
   4  -4   1   15.90    5.20
   4  -4   1   20.90    6.20
  -4  -4  -1    8.30    8.60
  -4  -4  -1   28.80    4.40
   4  -4   1   19.50    6.40
   4   4   1   19.50    5.80
   4   4   1   18.30    9.30
  -4   4  -1   16.80    5.90
   4   4   1   34.00    4.70
   4   4   1   18.10    7.00
   5  -4   1 1184.98   89.99
   5  -4   1 1038.20   89.39
   5  -4   1 1095.09   89.19
  -5  -4  -1 1149.69   94.09
  -5  -4  -1 1113.69   86.59
   5   4   1 1035.50   86.79
   5   4   1 1033.70   91.79
   5   4   1 1166.38   89.19
   5   4   1 1128.79   91.49
  -6  -4  -1  473.85   39.40
   6  -4   1  466.35   42.50
   6  -4   1  472.75   43.00
  -6  -4  -1  438.76   46.90
   6  -4   1  457.45   42.30
   6   4   1  504.15   42.40
   6   4   1  475.55   39.90
   6   4   1  510.05   45.30
   6   4   1  431.46   46.30
   7  -4   1  663.73   59.09
   7  -4   1  676.23   58.59
  -7  -4  -1  683.23   64.69
   7  -4   1  670.43   58.69
   7   4   1  729.43   58.69
   7   4   1  535.25   61.99
   7   4   1  737.13   62.09
   7   4   1  641.94   55.19
   8  -4   1  328.67   32.40
   8  -4   1  261.27   32.30
   8  -4   1  365.26   36.00
   8   4   1  241.98   34.50
   8   4   1  294.67   33.00
   8   4   1  270.27   28.30
   9  -4   1   41.20   13.90
   9  -4   1   51.29   16.40
   9  -4   1   41.30   14.20
   9   4   1   41.90   11.10
   9   4   1   34.30   13.80
   9   4   1   39.30   16.50
  10  -4   1    8.60   12.90
  10  -4   1    1.90   12.90
  10  -4   1   38.10   16.50
  10   4   1   27.50   14.10
  10   4   1    6.80   14.50
  11  -4   1  278.87   38.00
  11  -4   1  217.08   34.90
  11  -4   1  260.47   36.40
  11   4   1  181.38   36.80
  11   4   1  240.88   35.60
  12  -4   1   51.39   22.80
  12  -4   1   21.20   21.30
  12  -5  -1  143.19   33.10
  12   5  -1  200.68   33.40
 -12   5   1  220.98   36.80
  11  -5  -1  334.57   43.00
  11  -5  -1  245.78   41.00
  11  -5  -1  365.76   43.70
  11   5  -1  359.86   42.80
  11   5  -1  360.66   46.60
  10  -5  -1   49.60   16.60
  10  -5  -1   37.10   16.00
  10  -5  -1   22.90   15.00
  10   5  -1   38.10   15.50
  10   5  -1   49.70   18.00
   9  -5  -1  310.87   38.60
   9  -5  -1  311.77   39.40
   9  -5  -1  376.96   38.90
   9   5  -1  413.76   45.30
   9   5  -1  435.36   39.40
   9   5  -1  365.66   35.80
   8  -5  -1  203.68   25.20
   8  -5  -1  214.68   26.90
   8  -5  -1  186.48   25.50
   8   5  -1  245.98   30.20
   8   5  -1  189.98   24.90
   8   5  -1  185.68   22.50
   7  -5  -1    4.50    7.30
   7  -5  -1   34.80    9.80
   7  -5  -1   -1.10    8.00
   7   5  -1    4.40    7.50
   7   5  -1    4.10    6.40
   7   5  -1   12.30   14.40
   7   5  -1   15.20    9.90
  -6  -5   1  738.93   60.39
   6  -5  -1  724.53   63.29
   6  -5  -1  703.73   63.59
  -6  -5   1  783.82   68.39
   6  -5  -1  775.32   63.29
   6   5  -1  727.83   62.99
   6   5  -1  786.72   61.39
   6   5  -1  763.12   65.59
   5  -5  -1  180.28   22.30
  -5  -5   1  241.88   27.80
   5  -5  -1  202.18   23.60
  -5  -5   1  231.98   19.60
   5  -5  -1  242.78   21.80
   5   5  -1  220.28   20.30
   5   5  -1  241.88   22.10
   5   5  -1  230.58   25.50
   5   5  -1  216.08   21.50
   4  -5  -1 1245.38   96.79
  -4  -5   1 1220.08  100.49
  -4  -5   1 1262.77   95.29
   4  -5  -1 1238.28   97.49
   4  -5  -1 1186.28   97.89
   4   5  -1 1222.48   98.89
   4   5  -1 1201.48   96.89
  -4   5   1 1123.89   96.59
   4   5  -1 1218.28   95.79
   4   5  -1 1259.17   94.89
  -3  -5   1  251.37   25.30
  -3  -5   1  271.07   22.30
   3  -5  -1  257.57   22.50
   3  -5  -1  282.57   23.70
  -3  -5   1  256.37   20.80
   3   5  -1  238.98   22.10
  -3   5   1  249.97   21.60
  -3   5   1  237.08   21.70
   3   5  -1  273.17   20.30
  -3   5   1  243.68   22.70
   3   5  -1  229.18   21.50
   3   5  -1  254.77   23.80
  -2  -5   1 2266.47  169.58
   2  -5  -1 2174.18  169.78
   2  -5  -1 2145.39  170.58
  -2  -5   1 2233.48  169.18
  -2  -5   1 2280.37  172.38
  -2  -5   1 2111.69  170.78
  -2  -5   1 2192.38  169.58
  -2   5   1 2134.69  169.08
  -2   5   1 2082.09  168.98
   2   5  -1 2139.89  170.68
  -2   5   1 2168.18  169.98
  -2   5   1 2367.36  170.68
   2   5  -1 2190.98  169.68
   1  -5  -1 3035.00  240.68
   1  -5  -1 3241.18  241.08
  -1  -5   1 3170.98  241.28
  -1  -5   1 3164.78  241.88
   1  -5  -1 3299.37  242.08
  -1   5   1 2940.41  241.58
   1   5  -1 3089.49  241.78
  -1   5   1 3057.69  241.48
  -1   5   1 3170.28  241.98
   0  -5  -1  196.68   17.60
   0  -5   1  194.28   16.50
   0  -5   1  182.98   15.40
   0  -5  -1  193.98   15.90
   0  -5  -1  172.98   16.80
   0  -5   1  158.88   16.90
   0  -5  -1  196.78   15.10
   0   5   1  195.68   16.00
   0   5   1  194.58   16.10
  -1  -5  -1 2075.89  156.58
  -1  -5  -1 1919.31  158.18
  -1  -5  -1 2081.69  156.38
   1  -5   1 2028.00  158.08
  -1  -5  -1 2166.18  158.78
   1  -5   1 1898.11  157.88
   1   5   1 1969.70  158.08
  -1   5  -1 1891.31  158.88
  -1   5  -1 2067.89  158.18
   1   5   1 1982.50  156.58
   1   5   1 2222.78  158.08
   2  -5   1  653.73   55.79
  -2  -5  -1  676.13   54.69
   2  -5   1  723.23   56.39
  -2  -5  -1  667.63   56.49
   2  -5   1  720.83   54.39
  -2  -5  -1  647.34   56.99
  -2   5  -1  699.43   56.19
   2   5   1  715.53   54.79
  -2   5  -1  705.23   56.49
  -2   5  -1  637.84   54.49
   2   5   1  738.13   56.89
   2   5   1  740.63   55.69
  -3  -5  -1   23.10    2.70
  -3  -5  -1   20.80    4.90
   3  -5   1   18.50    6.30
  -3  -5  -1   20.10    8.50
  -3  -5  -1   24.30   10.20
   3  -5   1   21.10    4.50
   3  -5   1   25.20    5.90
   3   5   1   24.50    6.50
  -3   5  -1   16.90    4.50
   3   5   1   24.90    3.20
   3   5   1   13.80    5.60
  -3   5  -1   26.00    6.10
   3   5   1   10.30    4.30
  -4  -5  -1  858.31   65.69
   4  -5   1  814.42   68.89
   4  -5   1  882.21   69.19
  -4  -5  -1  788.42   72.49
   4  -5   1  874.31   67.89
   4   5   1  843.52   70.39
   4   5   1  877.61   66.09
  -4   5  -1  734.83   67.59
   4   5   1  823.22   69.49
   4   5   1  868.71   67.99
   5  -5   1    5.80    5.00
   5  -5   1    4.80    6.40
  -5  -5  -1   15.20    4.00
   5  -5   1   22.60    8.10
  -5  -5  -1   12.10   10.30
   5   5   1   11.60    5.80
   5   5   1    3.10    5.60
   5   5   1    4.10    3.70
   5   5   1   17.10    9.90
   6  -5   1  300.97   30.40
  -6  -5  -1  327.77   27.50
  -6  -5  -1  260.97   37.00
   6  -5   1  353.66   32.20
   6  -5   1  302.77   31.10
   6   5   1  292.37   27.50
   6   5   1  297.27   35.30
   6   5   1  376.76   31.10
   6   5   1  330.07   33.30
   7  -5   1  259.07   27.90
   7  -5   1  203.78   26.20
  -7  -5  -1  257.87   35.40
   7  -5   1  216.68   25.60
   7   5   1  236.58   26.10
   7   5   1  210.38   21.70
   7   5   1  188.98   28.20
   8  -5   1   65.79   15.60
   8  -5   1   75.49   14.90
   8  -5   1   92.89   16.90
   8   5   1   69.59   14.80
   8   5   1   61.69   17.20
   8   5   1   73.59   12.60
   9  -5   1  142.99   23.90
   9  -5   1  129.69   23.30
   9  -5   1  147.39   23.70
   9   5   1  176.48   28.90
   9   5   1  166.68   23.90
  10  -5   1  140.19   25.90
  10  -5   1  188.48   28.30
  10  -5   1  128.89   23.80
  10   5   1  145.49   29.40
  10   5   1  165.28   25.90
  11  -5   1   36.20   19.00
  11  -5   1   50.19   22.90
  11  -5   1   81.69   22.10
  11   5   1   34.50   20.90
  11   5   1   46.20   18.50
  12  -5   1   28.90   19.20
  12  -5   1   32.70   23.70
  12  -6  -1  101.49   27.70
 -12   6   1   89.09   29.10
  12   6  -1   91.79   25.80
  11  -6  -1   25.10   18.40
  11  -6  -1   -1.20   14.10
  11  -6  -1   -5.00   12.90
 -11   6   1  -19.30   12.70
  11   6  -1   25.60   14.90
  11   6  -1    1.90   15.60
  10  -6  -1   51.69   16.50
  10  -6  -1   39.00   16.50
  10   6  -1   62.29   18.10
  10   6  -1   26.90   18.20
   9  -6  -1   23.20   11.60
   9  -6  -1   10.50   10.80
   9  -6  -1    0.20   10.40
   9   6  -1   -5.30    9.40
   9   6  -1   16.90   13.00
   8  -6  -1  213.58   28.60
   8  -6  -1  231.38   27.30
   8  -6  -1  209.98   27.40
   8   6  -1  220.78   30.70
   8   6  -1  251.17   24.80
   8   6  -1  223.48   27.20
  -7  -6   1  364.56   43.00
   7  -6  -1  325.57   37.00
   7  -6  -1  348.47   34.70
   7  -6  -1  350.56   33.60
   7   6  -1  363.86   34.20
   7   6  -1  344.87   32.00
   7   6  -1  379.96   37.80
  -6  -6   1    7.30    4.60
   6  -6  -1   -0.60    5.70
   6  -6  -1   10.20    8.50
   6  -6  -1   10.20    7.70
  -6  -6   1    2.70   11.40
   6   6  -1   19.40    9.90
   6   6  -1   15.50    6.30
   6   6  -1    7.30    4.90
   6   6  -1    4.70    6.70
   5  -6  -1    0.90    5.60
  -5  -6   1    7.10    3.40
  -5  -6   1    1.70    8.40
   5  -6  -1    1.10    5.00
   5  -6  -1    6.60    5.80
   5   6  -1   14.10    7.70
   5   6  -1    4.10    2.70
   5   6  -1   17.70    6.00
   5   6  -1    7.40    4.20
   4  -6  -1  126.39   16.80
   4  -6  -1  148.69   16.20
  -4  -6   1  133.79   19.70
  -4  -6   1  136.79   13.00
   4   6  -1  158.28   12.20
  -4   6   1  142.79   15.00
   4   6  -1  183.08   19.10
   4   6  -1  152.58   14.30
   4   6  -1  122.29   15.40
  -3  -6   1  767.92   55.39
  -3  -6   1  761.82   60.69
  -3  -6   1  591.44   56.79
   3  -6  -1  723.43   57.09
  -3  -6   1  691.03   56.59
   3  -6  -1  682.13   57.89
  -3   6   1  704.63   56.09
   3   6  -1  732.63   58.49
   3   6  -1  735.63   56.89
  -3   6   1  691.73   56.09
  -3   6   1  702.23   57.29
  -2  -6   1 2615.34  198.18
  -2  -6   1 2728.53  198.78
   2  -6  -1 2624.54  198.58
   2  -6  -1 2678.93  199.68
  -2  -6   1 2508.95  199.68
  -2  -6   1 2508.15  198.28
  -2   6   1 2488.05  198.88
  -2   6   1 2702.43  199.68
  -2   6   1 2431.16  197.68
  -2   6   1 2459.95  197.58
   2   6  -1 2566.64  199.58
   2   6  -1 2474.95  198.38
  -1  -6   1  102.29   10.80
  -1  -6   1  113.59   10.10
  -1  -6   1  119.79   11.10
   1  -6  -1  106.19    9.40
   1  -6  -1  120.49   11.20
   1  -6  -1  108.49   13.10
  -1  -6   1  101.19   10.20
   1  -6  -1  112.09    9.80
  -1   6   1  103.09   10.90
  -1   6   1  110.29    9.80
  -1   6   1  114.89   11.20
   1   6  -1  115.19   10.70
   0  -6   1  567.84   43.00
   0  -6   1  526.55   41.80
   0  -6  -1  526.35   43.20
   0  -6   1  469.55   43.40
   0  -6  -1  536.15   41.50
   0  -6  -1  556.74   44.10
   0  -6  -1  550.04   42.40
   0   6  -1  522.45   41.60
   0   6   1  524.15   42.40
   0   6   1  530.45   42.60
   1  -6   1   33.10    6.00
  -1  -6  -1   33.60    3.90
  -1  -6  -1   40.40    4.20
   1  -6   1   35.40    5.70
  -1  -6  -1   39.90    6.90
  -1  -6  -1   29.40    5.70
  -1   6  -1   41.80    6.90
   1   6   1   38.10    6.00
   1   6   1   33.90    5.90
  -1   6  -1   47.10    8.60
   2  -6   1  272.67   21.90
  -2  -6  -1  226.28   22.30
   2  -6   1  250.67   19.50
  -2  -6  -1  230.88   22.80
  -2  -6  -1  224.88   20.10
   2  -6   1  257.47   22.30
   2   6   1  263.67   20.40
   2   6   1  229.08   21.10
   2   6   1  271.77   22.60
  -2   6  -1  243.58   23.30
  -2   6  -1  203.58   22.20
  -2   6  -1  228.08   19.90
   3  -6   1 1999.80  147.49
   3  -6   1 1926.01  149.49
  -3  -6  -1 1861.51  147.69
   3  -6   1 1953.90  149.09
  -3  -6  -1 1648.54  150.48
   3   6   1 1882.21  150.08
   3   6   1 2037.70  148.29
   3   6   1 1903.21  147.89
  -3   6  -1 1769.42  147.49
  -3   6  -1 1955.80  150.98
  -4  -6  -1   28.90   11.00
   4  -6   1   35.70    7.40
  -4  -6  -1   20.40    3.30
   4  -6   1   23.50    5.70
   4  -6   1   17.10    6.50
   4   6   1   22.60    7.50
   4   6   1   22.30    7.20
   4   6   1   26.00    6.30
   4   6   1   24.20    4.10
  -4   6  -1   13.90    5.40
  -5  -6  -1   26.20    4.80
   5  -6   1    9.90    6.40
  -5  -6  -1   32.70   13.50
   5  -6   1   19.40    7.00
   5  -6   1   25.60    8.70
   5   6   1   40.10   10.10
   5   6   1   30.80    5.40
   5   6   1   29.50    8.90
   5   6   1   24.40    6.90
   6  -6   1  239.58   27.30
   6  -6   1  204.68   25.80
  -6  -6  -1  232.48   21.10
  -6  -6  -1  178.18   29.80
   6  -6   1  255.07   24.60
   6   6   1  217.88   21.50
   6   6   1  250.57   28.30
   6   6   1  306.67   25.40
   6   6   1  252.27   29.30
   7  -6   1  471.75   43.10
   7  -6   1  480.35   44.40
   7  -6   1  442.76   44.30
  -7  -6  -1  441.66   52.69
   7   6   1  524.35   47.60
   7   6   1  449.26   40.00
   7   6   1  474.75   43.20
   8  -6   1  655.73   59.49
   8  -6   1  648.14   57.59
   8  -6   1  686.23   59.59
  -8  -6  -1  627.04   69.89
   8   6   1  743.73   59.39
   8   6   1  578.94   54.19
   8   6   1  621.74   61.29
   9  -6   1  168.78   24.60
   9  -6   1   94.19   20.40
   9  -6   1  142.79   23.80
   9   6   1  112.19   19.60
   9   6   1  126.69   25.40
  10  -6   1   72.39   20.60
  10  -6   1  101.89   20.40
  10  -6   1   53.29   18.90
  10   6   1   61.49   21.80
  10   6   1  134.19   21.90
  11  -6   1   78.19   21.90
  11  -6   1   89.59   25.10
  11  -6   1  143.99   28.60
  11   6   1  106.19   23.30
  11   6   1  123.09   29.30
  12  -6   1    9.60   20.80
  12  -7  -1  104.49   30.10
  11  -7  -1   64.69   21.40
  11  -7  -1   42.70   20.30
  11  -7  -1   75.49   24.50
  11   7  -1  116.79   23.30
 -11   7   1   52.69   20.70
  11   7  -1  116.79   28.50
  10  -7  -1  487.75   51.79
  10  -7  -1  456.65   52.59
 -10   7   1  487.45   49.10
  10   7  -1  511.75   51.69
  10   7  -1  403.06   53.39
   9  -7  -1  184.68   25.80
   9  -7  -1  158.78   25.90
   9   7  -1  191.18   28.90
   9   7  -1  141.99   22.80
   8  -7  -1  153.98   23.70
   8  -7  -1  124.79   21.20
   8   7  -1  159.18   19.20
   8   7  -1  205.68   27.70
   8   7  -1  131.59   20.50
   7  -7  -1   37.90   11.10
   7  -7  -1   19.00    8.90
   7  -7  -1   33.40    9.90
  -7  -7   1   43.50   16.30
   7   7  -1   27.00    8.30
   7   7  -1   22.20    9.90
   7   7  -1   24.50   10.30
   6  -7  -1  383.86   37.60
  -6  -7   1  378.66   43.80
   6  -7  -1  434.86   37.60
  -6  -7   1  405.66   33.00
   6   7  -1  383.56   36.30
   6   7  -1  379.36   38.80
   6   7  -1  389.16   34.30
  -5  -7   1  -13.10    7.60
   5  -7  -1   -0.90    5.20
  -5  -7   1    5.10    3.30
   5  -7  -1   13.40    8.10
  -5   7   1    0.80    4.20
  -5   7   1   -5.90    5.10
   5   7  -1    2.60    4.80
   5   7  -1    6.60    7.20
   5   7  -1    3.80    4.80
  -4  -7   1  973.50   77.69
   4  -7  -1  836.52   73.99
  -4  -7   1  887.21   70.39
   4  -7  -1  930.21   73.29
  -4   7   1  908.91   71.89
   4   7  -1  950.30   75.09
   4   7  -1  942.31   72.89
  -4   7   1  842.82   71.99
  -3  -7   1  459.65   39.10
   3  -7  -1  480.75   38.70
  -3  -7   1  442.46   38.10
  -3  -7   1  471.35   42.30
   3  -7  -1  446.16   39.70
  -3  -7   1  490.45   36.80
   3   7  -1  463.95   38.40
  -3   7   1  449.95   37.40
  -3   7   1  460.45   39.10
   3   7  -1  481.85   40.10
  -3   7   1  449.76   37.30
  -2  -7   1   58.39    7.10
   2  -7  -1   67.09    9.10
  -2  -7   1   49.90    8.60
   2  -7  -1   55.19    7.30
  -2  -7   1   64.69    8.50
  -2   7   1   60.59    6.50
   2   7  -1   56.79    8.40
  -2   7   1   56.69    8.20
  -2   7   1   56.69    5.60
  -1  -7   1 1156.28   81.89
   1  -7  -1  949.01   79.49
   1  -7  -1 1061.19   80.09
  -1  -7   1 1061.89   80.59
  -1  -7   1  964.60   80.99
   1  -7  -1 1043.70   81.39
  -1  -7   1  978.80   80.19
   1  -7  -1 1132.89   83.39
  -1   7   1 1016.80   79.59
  -1   7   1 1079.09   81.59
   1   7  -1 1002.20   80.79
  -1   7   1  942.31   81.19
   0  -7  -1 2193.08  164.98
   0  -7   1 2069.09  165.98
   0  -7   1 2156.08  165.38
   0  -7  -1 2116.49  163.88
   0  -7  -1 2166.58  166.78
   0  -7  -1 2064.09  165.88
   0  -7   1 2109.19  164.38
   0   7   1 2119.59  164.78
   0   7   1 2137.79  165.18
   1  -7   1  888.11   68.39
  -1  -7  -1  883.41   66.89
  -1  -7  -1  922.51   69.69
   1  -7   1  877.61   68.69
  -1  -7  -1  780.02   68.49
  -1  -7  -1  849.61   66.49
  -1   7  -1  914.51   69.19
  -1   7  -1  757.82   69.89
   1   7   1  823.52   68.39
  -2  -7  -1  671.43   59.79
   2  -7   1  739.23   59.89
  -2  -7  -1  761.22   57.79
  -2  -7  -1  731.23   56.69
  -2  -7  -1  727.83   56.49
  -2  -7  -1  747.63   60.69
   2  -7   1  700.63   59.09
   2   7   1  776.12   58.99
   2   7   1  753.42   60.09
  -2   7  -1  718.43   56.59
   2   7   1  743.13   57.89
  -2   7  -1  703.13   60.49
  -3  -7  -1   74.19   14.50
   3  -7   1   78.89   11.80
   3  -7   1  118.49   10.20
   3  -7   1  131.19   14.30
  -3  -7  -1  106.89   11.20
   3   7   1  110.49   14.20
   3   7   1   97.89   11.00
  -3   7  -1   97.09   10.30
   3   7   1   95.09   11.30
   4  -7   1  144.59   13.90
   4  -7   1  169.08   17.10
   4  -7   1  142.59   17.50
  -4  -7  -1   98.29   19.80
   4   7   1  119.49   14.40
  -4   7  -1  136.79   15.00
   4   7   1  140.39   14.40
   4   7   1  122.29   17.60
   5  -7   1   61.79   12.90
   5  -7   1   99.59   14.20
  -5  -7  -1  117.69   20.20
   5  -7   1   85.09   11.60
  -5  -7  -1   83.89    8.60
   5   7   1   80.09   11.70
   5   7   1   82.79   15.20
   5   7   1  100.39    9.60
   5   7   1   95.49   12.40
  -5   7  -1   91.09   14.10
  -6  -7  -1  267.77   23.10
   6  -7   1  263.17   29.30
   6  -7   1  269.67   30.10
   6  -7   1  282.37   26.70
  -6  -7  -1  212.68   34.20
   6   7   1  289.87   27.50
   6   7   1  281.47   24.00
   6   7   1  249.38   31.40
   7  -7   1   52.09   12.50
  -7  -7  -1   51.99   18.00
   7  -7   1   57.39   14.30
   7  -7   1   47.00   12.00
   7   7   1   65.29   16.20
   7   7   1   56.59   12.50
   7   7   1   65.49   10.10
   8  -7   1   66.99   16.80
   8  -7   1   68.89   15.40
   8  -7   1   73.29   16.50
  -8  -7  -1  138.29   28.00
   8   7   1  107.69   16.90
   8   7   1   92.49   19.80
   9  -7   1    8.80   12.20
   9  -7   1    1.30   11.90
   9  -7   1   10.40   11.50
   9   7   1   13.90   13.40
   9   7   1    2.50   10.20
  10  -7   1   52.59   16.10
  10  -7   1   -3.20   15.50
  10  -7   1   74.89   21.60
  10   7   1   51.39   20.20
  10   7   1   39.00   15.00
  11  -7   1   57.59   24.30
  11  -7   1   82.69   24.20
  11   7   1   56.59   20.00
  11   7   1   59.49   26.00
  12  -8  -1  111.29   33.60
  11  -8  -1    3.70   17.60
  11  -8  -1    7.40   17.40
  11  -8  -1   16.40   18.90
  11   8  -1  -11.60   14.60
  11   8  -1   10.80   14.60
  10  -8  -1  184.68   33.00
  10  -8  -1  254.07   34.20
  10   8  -1  227.58   31.00
 -10   8   1  239.78   32.00
  10   8  -1  206.58   34.60
   9  -8  -1    4.00   10.30
   9  -8  -1    6.60   13.20
   9   8  -1   -7.00    8.60
   9   8  -1    7.70   12.50
  -9   8   1  -13.00    8.40
   8  -8  -1  444.06   47.90
   8  -8  -1  459.25   46.80
   8   8  -1  554.74   51.59
  -8   8   1  507.45   46.20
   8   8  -1  534.65   47.10
   7  -8  -1   52.19   12.50
  -7  -8   1   84.59   21.70
   7  -8  -1   75.79   15.30
   7   8  -1   37.10   10.90
  -7   8   1   62.49   11.90
   7   8  -1   45.40    9.90
   7   8  -1   58.59   14.90
   6  -8  -1   19.80    8.30
  -6  -8   1   31.50   14.30
  -6  -8   1   21.90    5.30
   6  -8  -1   18.10    9.20
   6   8  -1   16.90    9.70
   6   8  -1    7.40    6.60
  -6   8   1   18.00    7.40
  -5  -8   1 1354.16  118.59
   5  -8  -1 1402.56  114.19
   5  -8  -1 1399.66  115.49
  -5  -8   1 1501.85  110.59
   5   8  -1 1407.46  113.59
   5   8  -1 1451.55  116.39
  -5   8   1 1319.37  112.79
  -5   8   1 1488.35  112.79
  -4  -8   1   60.19    6.00
   4  -8  -1   48.20   10.50
   4  -8  -1   46.10    8.50
  -4  -8   1   44.40   12.20
  -4   8   1   50.19    7.50
  -4   8   1   50.69    7.80
   4   8  -1   44.10    8.40
   4   8  -1   65.89   11.00
  -3  -8   1   62.79   10.60
   3  -8  -1   75.69    9.60
  -3  -8   1   84.39    9.50
  -3  -8   1   72.89   13.60
   3  -8  -1   81.59   11.40
  -3  -8   1   83.69    7.80
   3   8  -1   77.79    9.40
  -3   8   1   80.09    8.10
  -3   8   1   63.49   10.30
  -3   8   1   71.99    8.20
   3   8  -1   59.09   10.50
  -2  -8   1 4006.80  316.47
  -2  -8   1 3897.21  318.07
   2  -8  -1 4258.27  318.27
  -2  -8   1 4462.85  317.97
  -2  -8   1 4169.98  316.17
   2  -8  -1 4204.68  316.77
  -2   8   1 4055.89  315.17
  -2   8   1 3872.61  317.67
  -2   8   1 3941.41  315.67
   2   8  -1 4157.88  317.97
   1  -8  -1  297.37   23.60
  -1  -8   1  274.67   23.80
  -1  -8   1  273.57   24.80
  -1  -8   1  307.67   24.40
   1  -8  -1  274.87   25.30
  -1  -8   1  301.57   25.30
   1  -8  -1  295.67   27.20
   1  -8  -1  270.67   23.00
  -1  -8   1  338.27   26.30
  -1   8   1  266.77   25.40
  -1   8   1  298.57   23.00
  -1   8   1  260.37   25.20
   1   8  -1  305.97   24.70
   0  -8   1 1264.87   96.79
   0  -8  -1 1231.68   97.79
   0  -8  -1 1215.08   94.39
   0  -8   1 1214.18   96.09
   0  -8   1 1134.09   94.89
   0  -8  -1 1271.97   95.69
   0  -8  -1 1138.09   96.59
   0   8   1 1313.17   96.19
   0   8   1 1218.28   95.29
  -1  -8  -1   -1.40    2.20
  -1  -8  -1    8.90    4.70
  -1  -8  -1   -0.60    5.40
   1  -8   1   -0.90    4.20
  -1  -8  -1    2.50    1.80
   1  -8   1    2.70    3.40
  -1   8  -1   23.90    8.10
   1   8   1    9.50    4.00
  -2  -8  -1  815.02   65.19
   2  -8   1  817.42   64.19
  -2  -8  -1  719.13   64.19
  -2  -8  -1  762.22   61.69
   2  -8   1  763.12   63.19
  -2  -8  -1  788.62   60.69
   2   8   1  826.62   61.89
   2   8   1  809.82   64.29
  -2   8  -1  732.63   64.99
   3  -8   1   42.10    8.00
  -3  -8  -1   30.50   10.00
  -3  -8  -1   34.60    6.00
   3  -8   1   46.30    8.90
   3   8   1   34.70    6.30
   3   8   1   32.10    8.80
  -3   8  -1   37.50    5.70
  -3   8  -1   36.60    4.80
   3   8   1   41.20    7.00
  -4  -8  -1   93.39   16.90
   4  -8   1   58.79   11.00
  -4  -8  -1   73.89   17.00
   4  -8   1   77.59    9.30
   4  -8   1   67.89   12.60
   4   8   1   93.59   14.30
   4   8   1   76.39   10.40
   4   8   1  102.09   10.70
  -4   8  -1   76.69   10.00
   5  -8   1  323.97   30.20
   5  -8   1  309.17   28.90
  -5  -8  -1  335.47   38.20
   5  -8   1  311.97   26.70
   5   8   1  327.27   31.30
  -5   8  -1  267.27   27.00
   5   8   1  252.57   25.60
   5   8   1  320.17   27.50
  -6  -8  -1  142.89   24.90
   6  -8   1   98.29   17.40
   6  -8   1   96.99   16.60
   6  -8   1  106.39   14.80
   6   8   1  120.99   15.60
   6   8   1  157.48   21.70
  -7  -8  -1   14.20   15.80
   7  -8   1   27.40   11.90
   7  -8   1   25.70    9.60
   7  -8   1    9.70   10.60
   7   8   1   35.40   12.70
   7   8   1   16.10    8.70
   8  -8   1 1120.79  102.39
   8  -8   1 1213.28   99.79
  -8  -8  -1 1236.58  110.99
   8  -8   1 1196.48  102.29
   8   8   1 1218.88  100.69
   8   8   1 1258.27  105.59
   9  -8   1   18.50   12.90
   9  -8   1   27.50   13.60
   9  -8   1   16.90   13.50
   9   8   1   20.80   14.60
   9   8   1    3.00    9.90
  10  -8   1   67.79   22.60
  10  -8   1   71.79   21.30
  10   8   1  108.49   26.00
  10   8   1  162.08   25.70
  11  -8   1    7.70   19.20
  11  -8   1   39.00   22.50
  11   8   1   12.90   20.00
  11   8   1   15.30   15.00
  12  -8   1    6.60   24.80
  12  -9  -1  207.28   43.90
  11  -9  -1   -7.00   17.40
  11  -9  -1   14.90   17.10
  11  -9  -1   -4.00   16.30
  11   9  -1    4.90   15.80
  11   9  -1   19.40   19.70
  10  -9  -1  150.68   31.10
  10  -9  -1   92.49   22.80
  10  -9  -1  112.29   25.90
  10   9  -1  122.19   22.90
  10   9  -1  183.88   30.60
   9  -9  -1   23.30   13.90
   9  -9  -1   -0.90   13.00
   9   9  -1    0.90   13.70
  -9   9   1    8.30   10.80
   9   9  -1   13.80   11.20
   8  -9  -1  190.68   29.00
   8  -9  -1  246.48   29.20
  -8  -9   1  233.88   37.20
   8   9  -1  267.27   29.70
   8   9  -1  231.98   32.30
  -8   9   1  227.68   26.80
  -7  -9   1  170.38   28.40
   7  -9  -1  134.79   21.40
   7  -9  -1  122.89   18.70
   7   9  -1  141.89   23.30
   7   9  -1  152.48   19.90
  -7   9   1  127.29   17.50
   6  -9  -1  968.70   79.39
  -6  -9   1  950.90   85.69
   6  -9  -1  880.11   80.59
   6   9  -1 1001.20   78.99
   6   9  -1 1022.90   82.69
  -6   9   1  914.11   77.49
  -5  -9   1   87.19   18.70
   5  -9  -1   78.99   12.90
   5  -9  -1  122.29   16.70
  -5  -9   1   85.59    8.50
   5   9  -1   96.79   15.70
   5   9  -1  107.49   13.20
  -5   9   1   77.09   11.60
  -5   9   1   90.39   11.30
  -4  -9   1  824.82   60.29
  -4  -9   1  641.04   63.79
   4  -9  -1  743.93   63.19
  -4  -9   1  799.52   68.59
   4  -9  -1  758.62   64.99
  -4   9   1  759.62   61.69
   4   9  -1  792.72   65.59
  -4   9   1  804.12   61.69
   4   9  -1  794.12   63.09
   3  -9  -1  558.74   48.90
  -3  -9   1  578.04   46.80
  -3  -9   1  591.44   45.40
  -3  -9   1  618.84   52.89
  -3  -9   1  569.94   45.60
   3  -9  -1  582.54   47.20
  -3  -9   1  568.44   48.50
  -3   9   1  556.54   45.40
  -3   9   1  593.04   48.60
   3   9  -1  579.34   49.10
  -3   9   1  561.54   45.70
  -2  -9   1  447.86   38.00
  -2  -9   1  465.55   35.90
   2  -9  -1  436.66   38.20
  -2  -9   1  451.35   38.30
  -2  -9   1  423.86   36.00
   2  -9  -1  454.95   36.30
  -2   9   1  416.36   38.10
   2   9  -1  439.96   37.70
   1  -9  -1   31.80    3.90
  -1  -9   1   30.80    5.60
  -1  -9   1   37.20    7.60
  -1  -9   1   43.80    7.10
  -1  -9   1   39.20    6.60
  -1  -9   1   33.40    5.00
   1  -9  -1   31.30    4.50
   1  -9  -1   43.30    9.40
   1  -9  -1   44.50    7.40
  -1   9   1   36.40    8.10
  -1   9   1   30.70    3.50
  -1   9   1   23.60    7.00
   1   9  -1   33.70    5.50
   0  -9  -1  422.86   33.80
   0  -9  -1  437.56   37.10
   0  -9  -1  430.46   35.50
   0  -9   1  433.06   34.90
   0  -9   1  446.26   36.10
   0  -9   1  448.36   36.50
   0  -9  -1  426.96   34.00
   0  -9  -1  457.05   38.20
   0   9   1  415.76   36.10
   0   9   1  412.06   34.80
  -1  -9  -1   24.80    4.10
  -1  -9  -1    0.80    3.00
   1  -9   1    9.00    4.80
  -1  -9  -1   -0.50    4.30
   1  -9   1    3.70    3.70
  -1  -9  -1    8.30    6.40
  -1  -9  -1    6.20    2.10
  -1   9  -1    9.60    7.60
   1   9   1    5.60    3.90
   2  -9   1  584.64   49.80
  -2  -9  -1  567.84   46.30
  -2  -9  -1  591.34   47.00
  -2  -9  -1  581.24   50.99
   2  -9   1  629.64   48.90
   2   9   1  609.84   49.90
  -2   9  -1  612.14   51.89
  -3  -9  -1  424.66   39.10
  -3  -9  -1  414.36   34.30
   3  -9   1  373.16   36.60
   3  -9   1  432.86   36.00
   3   9   1  451.45   34.70
  -3   9  -1  410.56   32.60
   3   9   1  473.75   37.90
  -3   9  -1  373.66   33.30
   4  -9   1 1268.07   99.59
   4  -9   1 1191.58  100.49
  -4  -9  -1 1355.76  106.49
  -4  -9  -1 1140.99  102.49
   4   9   1 1227.98  101.19
   4   9   1 1286.77   98.29
  -4   9  -1 1060.89   97.09
   4   9   1 1324.67   97.59
  -4   9  -1 1286.17   96.79
   5  -9   1  272.37   26.40
   5  -9   1  261.17   29.30
  -5  -9  -1  323.27   37.50
   5   9   1  272.97   25.10
  -5   9  -1  226.18   24.30
   5   9   1  270.07   30.50
   6  -9   1  186.08   26.30
  -6  -9  -1  228.98   34.60
   6  -9   1  237.68   23.10
   6  -9   1  215.48   26.40
   6   9   1  264.17   24.80
   6   9   1  238.68   29.80
   7  -9   1   78.89   13.50
  -7  -9  -1   90.59   24.10
   7  -9   1   70.59   16.10
   7  -9   1  106.39   18.70
   7   9   1   94.19   16.00
   7   9   1   70.79   17.40
  -8  -9  -1   -1.60   15.80
   8  -9   1   -4.30   10.00
   8  -9   1   14.20    9.30
   8  -9   1    7.60   12.80
   8   9   1   -0.70   11.60
   8   9   1   13.10    9.80
   9  -9   1   13.30   12.20
  -9  -9  -1    1.80   18.20
   9  -9   1   16.10   13.20
   9   9   1   19.30   14.60
   9   9   1   -0.40    9.80
  10  -9   1   -7.90   13.80
  10  -9   1   17.10   16.50
  10   9   1   19.60   14.50
  10   9   1   17.30   17.60
  11  -9   1   11.00   17.60
  11  -9   1   12.70   21.10
  11   9   1   -1.90   14.30
  11   9   1   -0.20   19.40
  11 -10  -1   15.20   21.90
  11 -10  -1    6.30   17.30
  11 -10  -1    6.20   20.10
  11  10  -1   25.70   23.00
  11  10  -1    9.90   15.10
  10 -10  -1   31.00   19.40
  10 -10  -1   57.19   20.90
  10 -10  -1   48.70   17.70
  10  10  -1   20.00   14.40
  10  10  -1   40.90   20.10
   9 -10  -1  100.79   22.30
   9 -10  -1  100.19   19.30
   9  10  -1  140.49   25.70
   9  10  -1   84.39   18.00
   8 -10  -1   25.80   12.50
  -8 -10   1   29.30   18.60
   8 -10  -1   41.50   14.50
   8  10  -1   11.30   10.40
  -8  10   1   24.80   11.30
   8  10  -1   52.99   17.60
   7 -10  -1   24.30   12.50
  -7 -10   1   41.60   17.40
   7 -10  -1    6.10    8.30
   7  10  -1   21.80    9.40
   7  10  -1   22.40   12.00
  -7  10   1   17.50    9.00
   6 -10  -1  112.59   16.50
  -6 -10   1   95.59   21.30
   6 -10  -1  100.99   18.60
  -6  10   1   98.29   13.50
   6  10  -1  104.39   18.00
   6  10  -1   92.99   14.90
   5 -10  -1  154.38   18.00
  -5 -10   1  150.48   12.10
  -5 -10   1  133.89   23.10
   5 -10  -1  126.59   19.60
   5  10  -1  183.68   18.50
   5  10  -1  132.09   19.80
  -5  10   1  139.79   15.90
  -5  10   1  138.99   15.50
  -4 -10   1  638.34   60.89
  -4 -10   1  721.73   56.29
  -4 -10   1  773.82   65.49
   4 -10  -1  681.73   59.29
  -4 -10   1  751.42   56.29
   4 -10  -1  806.32   62.29
   4  10  -1  695.03   61.49
   4  10  -1  744.93   59.49
  -4  10   1  709.53   57.59
  -3 -10   1   69.49    7.40
  -3 -10   1   74.89   12.00
  -3 -10   1   60.99    9.10
   3 -10  -1   76.19    9.70
   3 -10  -1   77.79   12.00
  -3 -10   1   77.39   16.10
  -3 -10   1   72.99    8.30
  -3  10   1   57.79   10.90
   3  10  -1   67.09   11.60
  -2 -10   1  998.40   83.69
  -2 -10   1 1028.50   85.89
  -2 -10   1 1119.79   86.49
  -2 -10   1 1089.79   83.69
   2 -10  -1 1105.29   86.19
   2 -10  -1 1177.68   88.89
   2 -10  -1 1028.60   83.99
  -2  10   1 1032.50   86.29
   2  10  -1 1060.79   85.49
   1 -10  -1  100.49   10.00
   1 -10  -1  120.69   13.10
  -1 -10   1  116.69   13.80
  -1 -10   1  105.09   12.50
  -1 -10   1  121.69   14.90
  -1 -10   1  121.89   11.50
   1 -10  -1  105.19    9.20
   1 -10  -1  114.99   16.00
  -1 -10   1  109.69   10.50
  -1  10   1  100.69    8.80
   1  10  -1  104.49   11.20
  -1  10   1  123.29   12.90
   0 -10   1  115.79   11.80
   0 -10  -1  147.89   12.90
   0 -10  -1   98.09   14.30
   0 -10   1  138.89   14.00
   0 -10  -1  113.89   10.40
   0 -10  -1  104.69   15.80
   0 -10   1  125.99   13.60
   0 -10   1  124.79   10.90
   0 -10  -1  125.69   10.30
   0 -10   1  130.29   16.20
   0  10   1  115.69   11.60
  -1 -10  -1 1089.49   88.99
  -1 -10  -1 1142.09   87.79
   1 -10   1 1149.69   89.79
   1 -10   1 1218.98   91.09
  -1 -10  -1 1032.00   90.69
  -1 -10  -1 1233.48   92.79
  -1 -10  -1 1142.29   88.79
   1  10   1 1154.38   90.09
  -1  10  -1 1032.40   91.69
  -2 -10  -1  158.78   14.90
   2 -10   1  166.08   19.00
  -2 -10  -1  174.78   14.50
  -2 -10  -1  187.78   21.30
   2 -10   1  186.28   17.20
   2  10   1  166.48   18.70
  -2  10  -1  169.88   21.60
  -3 -10  -1   44.80    7.30
   3 -10   1   44.50   10.60
   3 -10   1   53.99    9.10
  -3 -10  -1   62.29   13.10
   3  10   1   46.00    7.30
   3  10   1   60.09   11.00
  -4 -10  -1   88.29   17.70
  -4 -10  -1   84.59   19.80
   4 -10   1   97.79   15.30
   4 -10   1   81.69   13.10
  -4  10  -1  103.09   10.10
   4  10   1   89.99   11.80
   4  10   1  105.59   15.80
   5 -10   1  112.59   17.70
   5 -10   1  129.59   16.80
  -5 -10  -1  112.99   24.20
  -5  10  -1   74.29   12.90
  -5  10  -1  114.79   12.40
   5  10   1   89.79   17.00
   5  10   1  125.19   14.30
  -6 -10  -1  636.04   66.99
   6 -10   1  727.73   60.69
   6 -10   1  642.74   61.09
   6  10   1  715.63   63.29
   6  10   1  750.92   59.09
  -6  10  -1  656.33   56.89
   7 -10   1   35.80   13.60
  -7 -10  -1   64.29   20.90
   7 -10   1   59.69   14.40
  -7  10  -1   70.59   12.50
   7  10   1   39.20   11.90
   7  10   1   80.99   17.30
   8 -10   1  637.34   66.29
  -8 -10  -1  774.52   81.59
   8 -10   1  775.32   66.09
   8  10   1  775.42   69.99
   8  10   1  703.13   63.59
   9 -10   1  -10.60    9.90
   9 -10   1   -0.10   13.20
  -9 -10  -1    2.30   22.20
   9  10   1    3.40   10.50
   9  10   1    2.00   12.70
  10 -10   1    7.90   14.00
  10 -10   1    8.70   16.80
  10  10   1   12.50   13.70
  10  10   1   11.80   17.00
  11 -10   1    3.90   17.10
  11  10   1   11.10   17.90
  11 -11  -1   12.80   18.60
  11 -11  -1    6.80   21.60
  11  11  -1    4.70   19.20
  10 -11  -1    6.20   16.60
  10 -11  -1   18.70   18.40
  10 -11  -1   -7.50   12.60
  10  11  -1   -2.70   11.60
  10  11  -1    5.70   16.20
   9 -11  -1   18.60   18.10
   9 -11  -1   11.50   14.00
   9 -11  -1   16.00   13.70
   9  11  -1   12.10   14.80
   9  11  -1    5.00   12.50
  -8 -11   1  427.56   54.99
   8 -11  -1  393.06   46.50
   8 -11  -1  400.26   42.40
   8  11  -1  524.55   48.60
   8  11  -1  428.86   42.60
   7 -11  -1   25.90    9.10
  -7 -11   1   10.80   14.10
   7 -11  -1    5.20   11.00
   7  11  -1    5.40    9.00
   7  11  -1   -0.30   10.00
   6 -11  -1  893.11   76.29
  -6 -11   1  807.02   82.19
   6 -11  -1  861.81   78.29
  -6  11   1  978.80   74.39
   6  11  -1  907.91   75.89
   6  11  -1  948.51   79.89
   5 -11  -1    3.90    6.10
   5 -11  -1    5.20    8.40
  -5 -11   1   -8.80   12.50
   5  11  -1   23.20   10.40
  -5  11   1    8.40    5.00
   5  11  -1   16.20    7.10
  -4 -11   1  269.47   20.80
  -4 -11   1  279.27   33.70
   4 -11  -1  250.87   27.90
  -4 -11   1  258.17   28.70
  -4 -11   1  251.17   20.80
   4 -11  -1  240.28   24.40
   4  11  -1  265.47   27.40
  -4  11   1  264.67   22.10
  -3 -11   1   43.50   13.60
  -3 -11   1   65.59    8.90
   3 -11  -1   69.69   12.30
  -3 -11   1   89.39    8.10
  -3 -11   1   81.39   13.40
   3 -11  -1   94.59   16.50
   3 -11  -1   60.79    9.40
  -3 -11   1   83.69   10.20
   3  11  -1   78.69   12.40
  -3  11   1   68.29   12.90
  -2 -11   1 1126.79   84.69
   2 -11  -1 1053.39   83.89
  -2 -11   1  998.80   81.29
  -2 -11   1 1020.60   81.29
   2 -11  -1 1005.70   81.39
   2 -11  -1 1066.59   86.69
  -2  11   1 1033.50   84.49
   2  11  -1  993.00   82.99
  -1 -11   1   87.59    9.00
  -1 -11   1  118.89   11.10
   1 -11  -1   81.89    8.30
   1 -11  -1   89.09   11.40
  -1 -11   1   74.19   12.20
   1 -11  -1   97.09   14.70
  -1 -11   1   63.69   11.00
  -1 -11   1   63.39   10.20
   1  11  -1   62.69    9.20
   0 -11  -1   35.80    9.70
   0 -11   1   46.40    7.80
   0 -11  -1   45.20    7.40
   0 -11   1   44.80    6.90
   0 -11   1   42.70    7.10
   0 -11  -1   34.60    4.30
   0 -11  -1   37.80    9.30
   0 -11   1   52.09   10.80
   0 -11  -1   41.10    4.50
   0 -11   1   38.60    5.00
   0  11   1   42.90    6.00
  -1 -11  -1   68.29   11.40
   1 -11   1   70.99   10.90
  -1 -11  -1   72.99    9.10
   1 -11   1   97.59   10.60
  -1 -11  -1   85.39   14.60
  -1 -11  -1   73.99    7.30
  -1 -11  -1   97.79    9.20
  -1  11  -1   76.69   12.60
   1  11   1   79.99   10.30
  -2 -11  -1 1531.65  118.59
  -2 -11  -1 1601.44  123.99
   2 -11   1 1500.15  120.49
  -2 -11  -1 1516.75  118.69
   2 -11   1 1549.24  122.09
  -2  11  -1 1466.65  124.49
   2  11   1 1523.85  121.59
   3 -11   1   20.00    6.40
  -3 -11  -1   10.70    8.60
   3 -11   1    5.50    8.10
  -3 -11  -1   10.40    4.70
   3  11   1    9.20    6.60
   4 -11   1 1682.03  132.49
  -4 -11  -1 1470.45  135.39
  -4 -11  -1 1490.25  138.69
   4 -11   1 1742.63  134.39
   4  11   1 1775.52  134.99
   4  11   1 1741.33  131.09
  -5 -11  -1    6.90   13.00
   5 -11   1   13.50    9.20
   5 -11   1   12.90    8.80
   5  11   1   12.70    9.90
   5  11   1   14.50    6.70
  -5  11  -1   10.10    5.20
   6 -11   1   55.69   13.60
  -6 -11  -1   80.69   22.30
   6 -11   1   43.50   14.60
   6  11   1  111.49   19.60
   6  11   1   89.39   13.40
  -6  11  -1   59.99   10.30
   7 -11   1  129.79   20.40
  -7 -11  -1  165.58   32.90
   7 -11   1   91.29   20.30
   7  11   1  140.89   23.90
   7  11   1  151.38   19.80
  -8 -11  -1   27.60   18.80
   8 -11   1   25.50   15.30
   8 -11   1   62.59   17.50
   8  11   1   36.50   13.60
   8  11   1   26.10   14.50
   9 -11   1   32.70   13.70
  -9 -11  -1    7.60   25.50
   9 -11   1    8.00   13.60
   9  11   1   13.50   15.60
   9  11   1   11.80   10.80
  10 -11   1  -23.00   13.30
  10 -11   1   15.30   20.80
  10  11   1   26.60   16.10
  10  11   1   32.50   21.00
  11 -11   1   20.00   21.20
  11 -11   1  -26.70   18.70
  11  11   1    5.80   17.60
  11 -12  -1   47.50   22.50
  11  12  -1    0.10   18.60
  10 -12  -1   27.70   20.40
  10 -12  -1   27.00   17.90
  10 -12  -1    8.30   17.90
  10  12  -1    8.70   18.80
  10  12  -1  -15.10   13.60
   9 -12  -1  160.38   24.80
   9 -12  -1   84.69   23.00
   9 -12  -1  105.69   26.70
   9  12  -1  136.49   27.60
   9  12  -1  159.48   24.40
   8 -12  -1   60.89   16.70
  -8 -12   1   70.49   26.00
   8 -12  -1  118.49   22.60
   8 -12  -1  123.59   25.20
   8  12  -1  118.79   22.90
   8  12  -1  102.49   18.30
  -7 -12   1  253.17   37.60
   7 -12  -1  250.77   28.10
   7 -12  -1  259.07   31.70
   7  12  -1  215.18   26.20
   7  12  -1  199.18   30.10
   6 -12  -1   61.79   12.30
   6 -12  -1   49.90   14.70
  -6 -12   1   19.30   15.60
   6  12  -1   58.69   16.00
   6  12  -1   57.29   12.10
  -5 -12   1   87.39   19.80
   5 -12  -1   89.09   13.90
   5 -12  -1  106.79   17.20
   5  12  -1   98.09   16.50
   5  12  -1   68.29   12.80
  -4 -12   1  140.09   25.90
   4 -12  -1  179.98   25.30
   4 -12  -1  210.58   23.50
   4 -12  -1  159.68   18.80
  -4 -12   1  161.58   22.30
  -4 -12   1  177.38   14.20
   4  12  -1  194.38   22.60
   3 -12  -1  104.59   15.00
   3 -12  -1  123.79   19.40
  -3 -12   1   81.59   11.10
  -3 -12   1   66.99   17.40
   3 -12  -1   95.29   11.60
  -3 -12   1   88.99    9.50
  -3 -12   1   99.19   15.10
  -3 -12   1   88.39   10.80
   3  12  -1  104.99   14.30
  -2 -12   1 2202.38  166.28
  -2 -12   1 2138.29  164.58
   2 -12  -1 2157.68  164.58
  -2 -12   1 2150.28  168.08
   2 -12  -1 2116.19  167.18
  -2 -12   1 2013.50  164.28
   2 -12  -1 2069.99  169.98
  -2  12   1 2036.50  167.68
   2  12  -1 2146.09  166.28
  -1 -12   1   73.29   13.50
   1 -12  -1   92.49   12.00
  -1 -12   1   75.39   10.90
  -1 -12   1   76.19   10.10
   1 -12  -1   80.69    8.20
   1 -12  -1   73.09   14.40
  -1 -12   1   76.69   11.10
  -1 -12   1   82.19    8.90
   1  12  -1   76.59    9.70
   0 -12  -1  289.67   21.90
   0 -12  -1  261.57   21.70
   0 -12  -1  313.57   29.00
   0 -12   1  259.47   24.20
   0 -12   1  271.17   27.50
   0 -12  -1  284.37   27.30
   0 -12  -1  250.57   24.60
   0 -12   1  288.57   25.30
   0 -12   1  275.87   22.40
   0 -12   1  284.97   24.40
   0  12   1  255.27   23.10
  -1 -12  -1 1730.53  136.79
  -1 -12  -1 1540.45  134.49
  -1 -12  -1 1779.22  131.29
  -1 -12  -1 1703.03  132.29
   1 -12   1 1745.33  134.39
   1 -12   1 1676.13  132.59
  -1 -12  -1 1657.63  130.59
   1  12   1 1692.33  133.09
  -2 -12  -1  154.68   14.30
   2 -12   1  160.58   19.40
  -2 -12  -1  168.48   14.40
  -2 -12  -1  168.58   22.20
   2 -12   1  152.68   16.70
  -2  12  -1  142.39   22.60
   2  12   1  168.68   18.60
  -3 -12  -1   85.89   10.50
  -3 -12  -1   74.39   16.90
   3 -12   1   98.29   12.60
   3 -12   1   93.69   14.80
   3  12   1   89.59   14.40
   4 -12   1   59.39   13.70
   4 -12   1   88.69   12.70
  -4 -12  -1   71.39   18.40
  -4 -12  -1   66.59   19.10
   4  12   1   73.19   10.90
   4  12   1   99.79   16.50
  -5 -12  -1  190.78   34.70
   5 -12   1  253.17   27.70
   5 -12   1  279.57   31.10
  -5 -12  -1  237.98   33.90
   5  12   1  294.77   26.00
   5  12   1  268.27   31.70
   6 -12   1  233.28   26.70
   6 -12   1  245.28   29.30
  -6 -12  -1  165.78   32.20
   6  12   1  189.58   27.90
   6  12   1  216.98   24.30
  -7 -12  -1  120.69   31.20
   7 -12   1  170.58   26.50
   7 -12   1  201.88   25.50
   7  12   1  270.27   32.70
   7  12   1  171.58   22.90
   8 -12   1  673.63   61.99
  -8 -12  -1  576.44   73.49
   8 -12   1  625.24   63.49
   8  12   1  813.12   67.89
   8  12   1  631.54   59.59
   9 -12   1   -2.80   13.50
   9 -12   1   21.70   17.00
  -9 -12  -1   24.80   23.50
   9  12   1   11.00   19.30
   9  12   1  -12.10   10.60
  10 -12   1   -7.00   17.60
  10 -12   1   33.80   17.90
  10  12   1   35.20   16.40
  10  12   1   62.29   23.90
  11 -13  -1   32.50   21.60
  10 -13  -1   45.40   23.60
  10 -13  -1   71.29   20.20
  10 -13  -1   77.19   24.10
  10  13  -1   42.70   22.10
  10  13  -1   44.90   19.40
   9 -13  -1   49.10   17.70
   9 -13  -1    7.10   15.10
   9 -13  -1   12.20   16.50
   9  13  -1   40.50   19.00
   9  13  -1   67.49   17.60
  -8 -13   1  260.87   41.90
   8 -13  -1  224.78   30.40
   8 -13  -1  194.48   35.00
   8 -13  -1  222.58   33.00
   8  13  -1  276.37   36.90
   8  13  -1  287.07   31.30
   7 -13  -1   -7.00   10.10
  -7 -13   1    5.20   13.80
   7 -13  -1   14.10   13.80
   7 -13  -1   18.30   12.80
   7  13  -1    2.40   10.00
   7  13  -1    4.90   11.70
   6 -13  -1   44.70   17.00
  -6 -13   1   40.70   18.90
   6 -13  -1   50.79   15.70
   6 -13  -1   95.39   14.70
   6  13  -1   91.19   14.30
   6  13  -1   48.30   14.30
   5 -13  -1   13.10   12.40
   5 -13  -1   14.80    7.80
  -5 -13   1   16.30   16.20
   5 -13  -1   13.50   10.30
   5  13  -1   14.60    9.10
   4 -13  -1  377.46   34.10
   4 -13  -1  334.07   30.00
  -4 -13   1  350.06   40.00
   4 -13  -1  328.77   38.30
  -4 -13   1  289.47   35.00
   4  13  -1  323.27   32.90
  -3 -13   1   94.49   11.70
   3 -13  -1   62.99   16.40
  -3 -13   1   86.99   16.40
   3 -13  -1   99.49   12.00
  -3 -13   1   91.09    9.70
  -3 -13   1  106.89   19.90
   3 -13  -1  116.09   16.50
  -3 -13   1   89.49   11.20
   3  13  -1  115.79   15.00
  -2 -13   1   45.10   11.70
  -2 -13   1   35.30    6.90
  -2 -13   1   36.50    9.40
   2 -13  -1   45.40    6.80
  -2 -13   1   51.29    7.50
   2 -13  -1   38.40   12.70
   2 -13  -1   65.09   11.00
   2  13  -1   39.60    8.40
  -2  13   1   32.30   10.10
  -1 -13   1  275.77   25.90
  -1 -13   1  220.98   21.10
  -1 -13   1  199.98   21.80
   1 -13  -1  230.08   18.80
  -1 -13   1  228.48   19.40
   1 -13  -1  237.58   22.70
  -1 -13   1  236.58   21.70
   1 -13  -1  209.88   26.80
   1  13  -1  193.58   20.00
   0 -13   1  574.24   50.09
   0 -13  -1  662.73   50.29
   0 -13   1  642.34   49.20
   0 -13  -1  593.14   46.60
   0 -13  -1  586.14   46.60
   0 -13  -1  600.24   54.19
   0 -13   1  671.03   47.60
   0 -13  -1  509.15   51.49
   0 -13   1  657.93   53.79
   0 -13   1  526.55   49.10
   0  13   1  581.94   48.10
   1 -13   1  160.08   15.30
   1 -13   1  131.09   20.40
  -1 -13  -1  167.18   15.20
  -1 -13  -1  157.68   12.80
   1 -13   1  143.79   17.60
  -1 -13  -1  154.78   21.20
  -1 -13  -1  144.29   12.40
  -1 -13  -1  142.19   19.70
   1  13   1  158.58   15.90
  -2 -13  -1 2040.80  159.98
  -2 -13  -1 2036.00  160.38
  -2 -13  -1 1975.70  161.48
   2 -13   1 2121.29  162.08
   2 -13   1 2134.69  164.48
  -2 -13  -1 2115.89  166.78
  -2  13  -1 1995.60  165.98
   2  13   1 2145.99  163.48
  -3 -13  -1   43.00   14.20
  -3 -13  -1   63.69    8.40
   3 -13   1   38.70    8.80
   3 -13   1   56.09   12.30
   3  13   1   65.59   11.70
  -4 -13  -1  154.78   25.70
   4 -13   1  157.58   20.90
   4 -13   1  158.08   18.90
  -4 -13  -1  138.59   26.50
   4  13   1  149.59   21.20
   5 -13   1   10.70   11.20
   5 -13   1    8.40    8.00
  -5 -13  -1   47.80   18.80
   5  13   1   26.50    8.60
   5  13   1   37.80   11.80
  -6 -13  -1  279.87   39.50
   6 -13   1  252.57   29.00
   6 -13   1  240.68   30.80
   6  13   1  184.98   29.90
   6  13   1  281.47   27.50
   7 -13   1   35.30   13.00
  -7 -13  -1   23.30   20.20
   7 -13   1   53.59   16.00
   7  13   1   46.10   16.00
   7  13   1   20.30   10.90
   8 -13   1   -2.30   13.40
  -8 -13  -1   38.20   25.60
   8 -13   1    5.90   11.80
   8  13   1   15.70   12.10
   8  13   1  -10.10   12.50
   9 -13   1    9.10   16.40
  -9 -13  -1   10.90   26.20
   9 -13   1  -13.40   13.30
   9  13   1    3.90   13.50
   9  13   1   34.20   20.30
  10 -13   1   25.80   21.80
  10 -13   1   -6.20   14.40
  10  13   1   40.70   24.10
  10 -14  -1  -19.70   21.50
  10 -14  -1  -12.00   15.60
  10  14  -1   11.80   22.30
   9 -14  -1    1.70   15.50
   9 -14  -1    0.40   14.80
   9 -14  -1   -8.30   13.10
   9  14  -1   -1.50   15.70
   8 -14  -1  134.09   28.70
  -8 -14   1   85.49   30.30
   8 -14  -1  150.28   23.30
   8 -14  -1  116.79   24.90
   8  14  -1  134.19   26.70
   8  14  -1  154.28   23.90
   7 -14  -1   -9.80   13.40
  -7 -14   1   24.00   16.90
   7 -14  -1    8.20   11.80
   7 -14  -1    9.10   10.90
   7  14  -1   -6.70   10.60
   7  14  -1   27.10   11.40
   6 -14  -1   71.89   17.00
  -6 -14   1   42.40   20.10
   6 -14  -1   84.59   20.50
   6 -14  -1   77.89   14.40
   6  14  -1   94.59   18.00
  -5 -14   1   72.29   19.00
   5 -14  -1   65.99   17.30
   5 -14  -1   62.89   15.10
   5 -14  -1   50.89   11.40
   5  14  -1   71.59   15.10
   4 -14  -1   32.70   14.00
  -4 -14   1   40.50   17.40
   4 -14  -1   50.79    9.40
  -4 -14   1   34.50   13.60
   4 -14  -1   39.20   12.10
   4  14  -1   47.90   11.20
  -3 -14   1   77.59   16.20
  -3 -14   1   78.99    8.70
   3 -14  -1   73.19   14.50
   3 -14  -1   80.59   10.50
   3 -14  -1   65.69   16.50
  -3 -14   1   61.19   18.00
   3  14  -1   58.59   12.00
   2 -14  -1 1195.08   94.79
  -2 -14   1 1201.98   97.49
   2 -14  -1 1260.97  102.59
   2 -14  -1 1196.58   98.39
  -2 -14   1 1243.28  100.29
  -2 -14   1 1216.68   95.39
   2  14  -1 1162.68   96.69
   1 -14  -1  419.66   40.90
  -1 -14   1  389.46   34.00
  -1 -14   1  345.37   35.00
  -1 -14   1  407.76   38.60
  -1 -14   1  411.06   32.50
   1 -14  -1  361.66   31.60
  -1 -14   1  467.85   34.60
   1 -14  -1  414.36   35.50
   0 -14   1  357.86   31.00
   0 -14  -1  370.86   37.80
   0 -14  -1  346.17   34.90
   0 -14   1  418.16   38.40
   0 -14   1  373.66   33.60
   0 -14   1  353.66   31.60
   0 -14  -1  413.46   33.50
   0 -14   1  397.86   30.30
   0  14   1  366.66   30.90
   1 -14   1  228.98   20.50
   1 -14   1  251.27   23.40
   1 -14   1  211.68   27.60
  -1 -14  -1  243.98   29.20
  -1 -14  -1  228.58   20.90
  -1 -14  -1  210.28   26.00
   1  14   1  199.88   21.00
  -2 -14  -1  665.83   52.19
   2 -14   1  645.54   52.89
  -2 -14  -1  621.14   58.49
   2 -14   1  719.23   60.59
  -2 -14  -1  612.24   51.49
   2 -14   1  601.14   55.39
   2  14   1  666.13   54.49
   3 -14   1   24.30    7.40
   3 -14   1   15.60    9.70
  -3 -14  -1   29.40   13.20
   3  14   1   35.30   10.10
  -4 -14  -1   34.40   17.70
  -4 -14  -1   18.10   15.70
   4 -14   1   25.40    8.80
   4 -14   1   29.80   11.30
   4  14   1   49.50   12.40
   5 -14   1  144.59   21.70
  -5 -14  -1  135.59   28.00
   5 -14   1  140.39   18.70
   5  14   1  107.39   19.50
   6 -14   1  163.88   25.90
   6 -14   1  158.88   23.00
  -6 -14  -1  129.49   31.10
   6  14   1  192.08   27.80
   6  14   1  234.38   23.80
  -7 -14  -1   47.30   22.80
   7 -14   1    1.60   13.30
   7 -14   1   31.60   12.50
   7  14   1   17.50   14.80
   7  14   1   49.40   20.50
   8 -14   1  324.97   43.30
   8 -14   1  305.47   38.10
  -8 -14  -1  373.96   54.89
   8  14   1  415.36   48.10
   9 -14   1  160.08   26.80
  -9 -14  -1   54.79   31.10
   9 -14   1  124.29   27.80
   9  14   1  161.88   32.90
  10 -14   1  133.29   28.60
   9 -15  -1  354.66   39.70
   9 -15  -1  250.27   44.10
   9 -15  -1  288.77   43.80
   9  15  -1  398.06   47.80
   8 -15  -1  131.79   25.10
  -8 -15   1  114.99   32.20
   8 -15  -1  111.99   20.70
   8 -15  -1   60.59   24.60
   8  15  -1  165.28   29.00
   7 -15  -1   34.50   18.30
   7 -15  -1   32.20   13.20
  -7 -15   1   48.90   24.00
   7 -15  -1   38.30   16.20
   7  15  -1   27.30   16.40
  -6 -15   1  186.08   33.60
   6 -15  -1  205.88   24.40
   6 -15  -1  184.18   31.10
   6 -15  -1  188.28   27.80
   6  15  -1  250.27   30.10
  -5 -15   1   17.20   14.50
   5 -15  -1   35.40   16.50
   5 -15  -1   14.10    8.70
   5 -15  -1   24.60   12.70
   5  15  -1   44.30   13.40
   4 -15  -1   -5.50   12.00
  -4 -15   1   -1.70   10.20
   4 -15  -1    3.70   10.00
   4 -15  -1    5.00    6.00
   4  15  -1    2.30    8.60
   3 -15  -1   87.89   15.40
  -3 -15   1   81.89   19.80
   3 -15  -1   70.09   18.30
  -3 -15   1  116.59   19.60
   3 -15  -1   82.09   10.80
  -3 -15   1   84.79   13.50
   3  15  -1   75.49   13.70
   2 -15  -1  229.88   29.00
   2 -15  -1  166.38   16.90
  -2 -15   1  220.88   26.30
   2 -15  -1  193.98   22.10
  -2 -15   1  168.88   18.10
  -2 -15   1  184.58   20.30
   2  15  -1  206.08   19.80
  -1 -15   1  811.32   65.29
  -1 -15   1  844.52   71.19
   1 -15  -1  766.32   67.39
  -1 -15   1  855.91   65.39
  -1 -15   1  855.81   66.49
   1 -15  -1  767.42   72.19
   1 -15  -1  781.12   63.69
   0 -15  -1   21.30    7.00
   0 -15   1    6.80    6.70
   0 -15   1   14.70    4.90
   0 -15   1   37.00   13.40
   0 -15  -1   23.30   12.70
  -1 -15  -1  616.04   56.39
  -1 -15  -1  606.24   49.60
   1 -15   1  608.24   49.00
   1 -15   1  579.24   51.49
   1 -15   1  586.64   55.89
   1  15   1  599.54   49.70
   2 -15   1  947.41   78.69
  -2 -15  -1  977.80   74.79
   2 -15   1  872.11   75.49
   2 -15   1  992.60   83.19
  -2 -15  -1  948.31   82.29
   2  15   1  937.61   77.39
   3 -15   1  253.47   31.50
   3 -15   1  210.28   22.00
  -3 -15  -1  200.08   30.30
   3 -15   1  198.88   25.70
   3  15   1  212.88   24.90
   4 -15   1  562.44   49.50
  -4 -15  -1  549.45   62.79
   4 -15   1  595.74   53.29
  -4 -15  -1  480.45   56.09
   4  15   1  681.23   53.79
   5 -15   1    6.10    8.40
   5 -15   1   26.20   12.80
  -5 -15  -1    3.90   15.10
   5  15   1   16.60   11.10
   6 -15   1  102.59   17.40
  -6 -15  -1  101.39   27.60
   6 -15   1  110.79   20.90
   6  15   1  123.49   21.90
   7 -15   1  123.29   20.40
  -7 -15  -1   63.19   26.10
   7 -15   1  119.09   23.60
   7  15   1   92.89   21.60
   8 -15   1   97.39   24.10
  -8 -15  -1   76.29   30.50
   8 -15   1  101.79   21.30
   8  15   1  101.09   24.80
   9 -15   1   20.70   20.20
  -9 -15  -1    0.00   29.80
   9 -15   1   49.50   19.90
   9 -15   1   38.60   23.00
   9  15   1   23.20   19.80
  10 -15   1    1.10   18.30
   9  16  -1    7.90   18.10
  -8 -16   1    5.20   23.90
   8 -16  -1   -7.80   18.20
   8 -16  -1   -1.50   14.40
   8  16  -1  -15.20   16.00
   7 -16  -1  -11.80   14.20
  -7 -16   1   -0.30   19.00
   7 -16  -1    1.70   13.50
   7  16  -1   16.40   13.80
  -6 -16   1  192.58   36.60
   6 -16  -1  190.88   33.40
   6 -16  -1  251.97   32.30
   6  16  -1  234.28   31.00
   5 -16  -1  391.96   40.90
   5 -16  -1  327.27   44.70
  -5 -16   1  320.97   45.20
   5  16  -1  389.66   38.40
   4 -16  -1  409.76   50.29
  -4 -16   1  492.15   53.49
   4 -16  -1  446.16   44.00
   4  16  -1  480.75   43.40
  -3 -16   1   40.30   14.40
   3 -16  -1   11.80   14.40
  -3 -16   1   52.09   17.40
   3 -16  -1   16.40    9.80
   3  16  -1   20.50    9.10
  -2 -16   1   14.60   12.60
  -2 -16   1   20.80    6.70
   2 -16  -1   11.60   13.70
   2 -16  -1   19.50    9.20
  -1 -16   1  258.57   24.20
  -1 -16   1  233.28   30.00
   1 -16  -1  247.28   26.40
   1 -16  -1  252.77   33.10
   0 -16   1    3.30    6.90
   0 -16  -1   37.20   13.70
   0 -16   1   16.00   10.70
   0 -16  -1   23.00    8.20
  -1 -16  -1   77.49   18.50
   1 -16   1   56.99   16.60
   1 -16   1   44.60   10.70
  -1 -16  -1   61.69   10.10
   1  16   1   84.69   10.60
  -2 -16  -1   13.60   14.60
   2 -16   1    6.50    7.60
   2 -16   1   27.10   12.60
   2 -16   1    8.70    6.00
   2  16   1   12.20    7.30
   3 -16   1    7.20    9.40
   3 -16   1    3.10   11.60
  -3 -16  -1   -9.10   12.40
   3 -16   1    1.70    6.80
   3  16   1    9.20    8.30
   4 -16   1  185.88   19.80
   4 -16   1  117.79   21.40
   4 -16   1  163.48   28.10
  -4 -16  -1  149.09   30.80
   4  16   1  157.78   22.40
   5 -16   1  300.27   32.50
   5 -16   1  323.47   41.70
   5 -16   1  298.37   36.60
  -5 -16  -1  297.77   45.30
   5  16   1  346.27   37.60
   6 -16   1  366.16   38.60
  -6 -16  -1  383.86   51.19
   6 -16   1  353.46   42.80
   6 -16   1  331.17   46.60
   6  16   1  431.36   46.10
  -7 -16  -1   49.99   22.30
   7 -16   1   -9.20   14.30
   7 -16   1    5.50   11.80
   7 -16   1    2.10   13.10
   7  16   1   -3.90   12.10
   8 -16   1    7.40   17.80
  -8 -16  -1    7.30   24.50
   8 -16   1   -1.70   15.60
   8  16   1   38.50   19.20
  -9 -16  -1   73.59   40.70
   9  16   1  131.29   31.70
   9  17  -1  154.38   33.20
  -8 -17   1   19.90   26.20
   8 -17  -1   19.40   22.00
   8 -17  -1    1.00   16.40
   8  17  -1   49.10   20.90
   7 -17  -1   38.60   17.30
   7 -17  -1   13.60   18.40
  -7 -17   1   67.39   29.30
   7  17  -1    7.10   15.20
  -6 -17   1  129.09   32.70
   6 -17  -1  278.87   40.30
   6 -17  -1  274.27   33.60
   6  17  -1  266.27   32.50
   5 -17  -1    1.20   12.30
   5 -17  -1   -3.80   13.80
  -5 -17   1    2.50   18.10
   5  17  -1    5.60   11.10
   4 -17  -1    3.40   11.90
  -4 -17   1   24.10   17.80
   4 -17  -1   13.90   15.10
   4  17  -1   11.50   10.20
  -3 -17   1  141.79   26.50
   3 -17  -1  108.39   18.10
  -3 -17   1   78.89   20.20
   3 -17  -1   82.19   21.70
   3  17  -1   77.79   14.30
  -2 -17   1    6.00   12.40
   2 -17  -1   -2.70    8.50
   2 -17  -1    5.90   12.00
   1 -17  -1  322.07   38.20
  -1 -17   1  261.57   27.40
  -1 -17   1  291.67   35.30
   1 -17  -1  295.17   28.90
   0 -17  -1   -3.50   12.40
   0 -17  -1    1.70    7.50
   0 -17   1    0.30    7.30
   0 -17   1   29.90   14.70
   1 -17   1  137.49   18.30
  -1 -17  -1  124.29   15.20
  -1 -17  -1  107.09   22.50
   1 -17   1   95.69   20.70
   2 -17   1  318.77   36.30
   2 -17   1  357.16   42.60
  -2 -17  -1  389.26   43.70
   3 -17   1   26.60   16.50
   3 -17   1   43.70   12.50
  -3 -17  -1   25.30   17.50
   3  17   1   38.20   11.50
  -4 -17  -1  700.43   78.19
   4 -17   1  740.13   66.59
   4 -17   1  731.23   71.09
   4  17   1  778.32   66.09
  -5 -17  -1   25.70   19.20
   5 -17   1   48.80   15.90
   5 -17   1   49.90   19.30
   5  17   1   34.70   14.00
   6 -17   1   21.20   15.20
  -6 -17  -1   14.30   20.40
   6 -17   1   22.10   17.80
   6  17   1   -4.60   12.50
  -7 -17  -1  -17.20   20.80
   7 -17   1    4.70   18.00
   7 -17   1   -2.60   15.90
   7  17   1   12.10   16.70
   8 -17   1    2.60   16.90
   8 -17   1   -1.80   16.60
  -8 -17  -1    0.90   26.60
   8  17   1   -8.60   15.80
   9  17   1   49.80   26.30
   8 -18  -1  107.79   28.40
  -8 -18   1   89.59   35.10
   8  18  -1   53.59   24.80
   7 -18  -1   -7.40   17.50
   7 -18  -1    2.00   18.90
  -7 -18   1   -7.80   19.30
   7  18  -1   14.60   16.50
  -6 -18   1   42.60   23.10
   6 -18  -1   79.99   21.00
   6 -18  -1   72.29   24.50
   6  18  -1   71.69   17.80
  -5 -18   1  748.53   84.49
   5 -18  -1  881.61   84.99
   5 -18  -1  953.00   80.19
   5  18  -1  965.20   79.29
   4 -18  -1   44.30   22.20
   4 -18  -1   78.89   16.70
  -4 -18   1   77.39   24.30
   3 -18  -1  138.89   21.80
   3 -18  -1  114.09   25.20
  -3 -18   1  175.78   28.60
  -2 -18   1   77.29   19.70
   2 -18  -1   35.40   12.10
   2 -18  -1   45.80   18.00
  -1 -18   1   21.40   14.70
   1 -18  -1    0.50    8.00
   1 -18  -1   29.10   16.60
   0 -18  -1   -8.80    7.10
   0 -18  -1  -10.70   12.80
   0 -18   1   -1.50    7.50
   0 -18   1    6.30   14.00
   1 -18   1  114.59   22.30
   1 -18   1   94.09   16.80
  -1 -18  -1  113.19   23.70
   2 -18   1  118.89   23.20
  -2 -18  -1  117.99   26.80
   2 -18   1  104.49   17.60
   3 -18   1   40.20   13.10
   3 -18   1   46.10   18.70
   4 -18   1  114.99   20.10
  -4 -18  -1   69.99   25.10
   4 -18   1   75.49   22.10
   4  18   1   80.19   19.60
  -5 -18  -1  812.82   90.19
   5 -18   1  839.52   79.09
   5 -18   1  877.51   83.39
   5  18   1  943.41   78.59
   6 -18   1   10.00   17.80
   6 -18   1    0.90   15.10
  -6 -18  -1   -1.90   23.00
   6  18   1    4.70   14.70
   7 -18   1   24.90   21.50
   7 -18   1  -10.00   15.40
  -7 -18  -1   33.60   30.10
   7  18   1   22.70   17.50
  -8 -18  -1   17.20   34.00
   8  18   1   14.30   19.60
  -8 -19   1    1.30   29.50
   7 -19  -1   90.99   26.70
  -7 -19   1   62.89   27.50
   7 -19  -1   52.49   26.20
   6 -19  -1    9.90   14.90
  -6 -19   1   28.00   20.00
   6 -19  -1   -4.60   18.30
   5 -19  -1   15.20   21.40
  -5 -19   1   47.00   23.70
   5 -19  -1   22.90   16.30
   4 -19  -1   80.79   19.00
  -4 -19   1   76.59   25.50
   4 -19  -1   67.29   22.40
   3 -19  -1    5.10   10.20
  -3 -19   1   17.50   19.20
   3 -19  -1   22.60   16.20
   2 -19  -1  115.29   18.60
  -2 -19   1  111.79   23.80
   2 -19  -1  111.39   25.50
  -1 -19   1  221.78   33.50
   1 -19  -1  233.38   26.90
   1 -19  -1  244.68   35.30
   0 -19  -1  533.45   51.99
   0 -19   1  378.06   48.50
   0 -19   1  447.96   41.80
   1 -19   1  364.26   42.70
   1 -19   1  323.57   34.10
  -1 -19  -1  281.47   40.10
   2 -19   1  -13.70   12.30
   2 -19   1    9.90   10.70
  -2 -19  -1   -2.60   18.10
   3 -19   1   61.59   17.00
   3 -19   1   35.90   20.00
   4 -19   1   27.20   22.00
  -4 -19  -1   50.39   23.20
   4 -19   1    3.70   11.80
   5 -19   1   62.79   18.30
  -5 -19  -1   17.70   25.10
   5 -19   1   63.09   23.50
  -6 -19  -1   33.50   24.80
   6 -19   1   34.20   20.80
   6 -19   1   46.70   19.90
  -7 -19  -1   20.20   31.00
   7 -19   1   20.50   18.70
  -8 -19  -1    2.40   30.70
   8  19   1   26.70   23.30
   6 -20  -1   -1.30   18.80
   6 -20  -1   18.20   19.90
   5 -20  -1  162.98   35.00
   5 -20  -1  130.69   25.00
   4 -20  -1   27.00   19.50
   4 -20  -1   30.00   14.60
   3 -20  -1  101.59   27.70
   3 -20  -1  118.49   20.60
   2 -20  -1    3.40   10.90
   2 -20  -1   13.30   18.20
   1 -20  -1   93.29   24.60
  -1 -20   1   98.19   23.90
   0 -20   1   23.10   17.10
   0 -20  -1   20.00   18.30
  -1 -20  -1   -1.20   19.80
   1 -20   1   12.80   17.90
   1 -20   1   13.60   12.10
   2 -20   1   77.29   18.80
   2 -20   1   88.79   25.20
   3 -20   1   83.19   25.10
   3 -20   1  117.89   21.80
  -4 -20  -1  -13.20   18.90
   4 -20   1   17.60   14.30
   4 -20   1   19.70   20.30
   5 -20   1   67.79   20.20
   5 -20   1   43.00   22.40
  -5 -20  -1   84.39   31.60
   6 -20   1    9.50   23.80
  -6 -20  -1    5.90   28.40
   6 -20   1   -6.80   14.90
  -7 -20  -1   58.89   34.50
   6 -21  -1   62.09   21.70
   5 -21  -1   24.90   24.50
   5 -21  -1   12.20   17.80
   4 -21  -1   13.10   20.40
   4 -21  -1   -8.80   11.90
   3 -21  -1   93.29   21.10
   3 -21  -1  135.89   29.30
   2 -21  -1   37.20   23.70
  -1 -21   1  258.97   41.60
   1 -21  -1  228.68   37.70
   0 -21   1   -2.80   18.50
   0 -21  -1    6.20   21.30
  -1 -21  -1  568.94   66.29
   1 -21   1  600.94   62.29
   2 -21   1    5.50   12.30
   2 -21   1  -18.40   15.30
   3 -21   1    3.70   13.50
   3 -21   1   15.80   18.40
   4 -21   1   39.50   16.80
   4 -21   1   61.29   24.60
   5 -21   1   57.79   27.40
   5 -21   1   97.79   23.40
   6 -21   1   -5.30   18.70
   5 -22  -1  125.89   27.50
   4 -22  -1   99.89   22.10
   4 -22  -1   85.99   30.70
   3 -22  -1  256.67   43.30
   2 -22  -1   94.59   29.50
   1 -22  -1   23.40   23.60
   0 -22  -1   10.40   20.40
   0 -22   1   40.50   21.20
   1 -22   1   18.10   18.40
   2 -22   1   26.40   22.00
   3 -22   1   90.69   22.00
   3 -22   1  177.48   35.90
   4 -22   1   39.20   19.20
   4 -22   1    9.00   24.00
   5 -22   1   47.60   21.00
   5 -23  -1   28.60   21.50
   3 -23  -1   51.79   29.30
   2 -23  -1  -22.90   22.40
   1 -23  -1   69.09   29.10
   0 -23  -1   35.70   37.60
   1 -23   1   15.30   24.40
   2 -23   1    9.60   22.00
   3 -23   1  364.26   53.99
   4 -23   1   22.20   18.20
   2 -24  -1   21.20   25.50
   1 -24  -1   75.99   31.30
   1 -24   1   43.30   28.70
   2 -24   1   13.00   27.70
  12   0  -2    7.50   20.30
  12   0  -2   41.60   18.70
  12   0  -2   32.60   23.90
  11   0  -2  -10.00   12.70
  11   0  -2   19.80   16.80
  11   0  -2   -9.10   12.60
  10   0  -2  696.73   66.99
  10   0  -2  806.92   69.69
  10   0  -2  690.83   65.49
   9   0  -2   -1.40    9.20
   9   0  -2   -3.20    9.90
   9   0  -2    5.70    8.90
   8   0  -2    5.60    8.90
   8   0  -2   23.20    9.50
   8   0  -2   -6.80    8.50
   7   0  -2   -3.00    6.50
   7   0  -2    4.20    8.30
   7   0  -2    2.10    6.80
   6   0  -2  279.77   28.30
   6   0  -2  297.17   27.80
   6   0  -2  320.47   30.20
   5   0  -2   13.40    5.10
   5   0  -2    3.60    5.20
   5   0  -2   -0.30    4.80
   4   0  -2 1282.57   99.09
   4   0  -2 1150.68   98.29
   4   0  -2 1267.87   99.59
  -4   0   2 1285.17   98.29
  -3   0   2   -0.50    2.60
   3   0  -2   -0.30    3.00
   3   0  -2   13.30    4.20
  -3   0   2    3.20    3.70
  -3   0   2    0.70    2.90
   3   0  -2   -0.70    3.20
  -2   0   2 2905.71  233.08
   2   0  -2 3079.19  233.28
  -2   0   2 3197.08  233.18
   2   0  -2 2979.40  233.48
   2   0  -2 2947.91  233.08
  -2   0   2 2871.21  233.38
   2   0  -2 3139.49  232.98
   1   0  -2   -0.20    1.30
   1   0  -2    0.50    1.50
  -1   0   2    1.00    1.30
  -1   0   2    1.70    1.00
   1   0  -2    0.10    0.90
  -1   0   2    3.00    1.70
  -1   0   2    0.70    1.20
   1   0  -2    1.90    1.90
   1   0   2    3.10    2.30
  -1   0  -2    2.10    2.00
   1   0   2    4.50    2.60
  -1   0  -2    2.70    2.40
  -2   0  -2   15.90    5.00
   2   0   2   27.60    5.30
  -2   0  -2   20.60    4.20
  -2   0  -2   26.10    5.20
   2   0   2   27.60    4.20
   2   0   2   15.40    4.00
  -2   0  -2   26.20    4.10
   3   0   2    2.00    4.90
   3   0   2    3.00    3.30
  -3   0  -2    2.30    4.70
   3   0   2   -2.20    3.20
  -3   0  -2    1.30    3.70
  -3   0  -2   -1.80    3.20
   3   0   2    5.40    4.50
  -3   0  -2    3.70    3.30
  -4   0  -2   32.50    6.30
   4   0   2   39.30    8.20
  -4   0  -2   37.20    9.20
   4   0   2   31.50    7.20
   4   0   2   33.30    6.60
   5   0   2    0.30    5.70
   5   0   2    1.20    4.40
   5   0   2    1.30    5.30
  -5   0  -2    8.80    7.60
   6   0   2 2188.58  167.88
   6   0   2 2157.68  168.88
   6   0   2 1983.50  165.98
   7   0   2    4.00    7.10
   7   0   2   -5.30    6.90
   7   0   2   -7.90    7.60
   8   0   2  801.82   69.29
   8   0   2  842.02   73.19
   8   0   2  786.42   71.09
   9   0   2   10.90   11.10
   9   0   2    7.30    9.70
   9   0   2   -7.80   13.20
  10   0   2   73.39   21.30
  10   0   2   85.09   19.90
  10   0   2   70.49   18.20
  11   0   2    0.20   16.30
  11   0   2   31.80   17.60
  11   0   2  -14.10   13.80
  12   0   2   -0.80   21.00
  12  -1  -2   16.80   18.50
  12  -1  -2   29.00   17.50
  12  -1  -2   35.70   22.30
  12   1  -2   36.10   18.40
  12   1  -2   13.80   19.00
  11  -1  -2   29.90   18.60
  11  -1  -2   45.70   18.70
  11  -1  -2   37.60   17.10
  11   1  -2   26.50   16.10
  11   1  -2   49.40   17.30
  11   1  -2   60.89   22.20
  10  -1  -2  323.27   38.70
  10  -1  -2  342.37   38.80
  10  -1  -2  378.06   42.70
  10  -1  -2  365.76   41.00
  10   1  -2  433.26   43.50
  10   1  -2  297.57   37.30
  10   1  -2  293.77   40.60
   9  -1  -2   11.30   13.30
   9  -1  -2   23.30   11.90
   9  -1  -2   24.20   12.30
   9   1  -2   10.80   10.60
   9   1  -2   51.79   16.00
   9   1  -2    6.40   10.40
   8  -1  -2   10.00    9.80
   8  -1  -2   16.20    9.50
   8  -1  -2   37.00   11.40
   8   1  -2   15.10   10.90
   8   1  -2    5.60    7.30
   8   1  -2    4.70    8.80
   7  -1  -2  260.47   26.20
   7  -1  -2  237.58   28.60
   7  -1  -2  263.57   28.50
   7   1  -2  235.68   27.40
   7   1  -2  255.67   29.70
   7   1  -2  285.67   26.40
   6  -1  -2   73.59   12.30
   6  -1  -2  119.09   14.80
   6  -1  -2   82.89   13.80
   6   1  -2   95.49   14.40
   6   1  -2   76.99   12.00
   6   1  -2   81.49   12.80
   5  -1  -2  146.69   18.10
   5  -1  -2  206.78   18.10
   5  -1  -2  136.29   16.90
   5   1  -2  172.38   16.90
   5   1  -2  152.58   17.90
   5   1  -2  167.08   19.20
   4  -1  -2 2359.56  193.38
   4  -1  -2 2577.74  194.38
   4  -1  -2 2489.95  193.68
  -4  -1   2 2556.54  192.88
   4   1  -2 2496.45  194.58
  -4   1   2 2393.16  195.18
   4   1  -2 2400.36  193.08
   4   1  -2 2434.76  193.58
  -4   1   2 2610.74  193.38
  -3  -1   2  115.09   10.50
   3  -1  -2  103.19   11.10
   3  -1  -2   99.69   11.50
  -3  -1   2   95.39   11.70
  -3  -1   2  110.79   10.70
   3  -1  -2  111.99   10.80
  -3   1   2   93.49   11.40
   3   1  -2   96.19   11.90
  -3   1   2   98.49   10.90
   3   1  -2   95.89   12.10
   3   1  -2  123.09   10.80
  -3   1   2   88.09   10.70
   3   1  -2   96.59   10.90
  -2  -1   2  555.94   45.40
  -2  -1   2  521.55   45.80
  -2  -1   2  601.34   45.30
   2  -1  -2  590.14   45.60
   2  -1  -2  612.44   45.80
   2  -1  -2  575.74   45.40
   2   1  -2  581.24   44.70
  -2   1   2  542.75   45.30
   2   1  -2  569.14   46.30
   2   1  -2  546.55   45.80
  -2   1   2  611.24   45.60
  -2   1   2  534.65   45.60
   2   1  -2  573.94   45.50
   2   1  -2  566.94   45.30
   1  -1  -2  980.90   80.29
   1  -1  -2 1159.28   80.89
   1  -1  -2 1097.99   80.09
   1  -1  -2 1098.49   80.39
  -1  -1   2 1003.80   80.29
  -1  -1   2 1084.59   80.49
  -1  -1   2 1000.60   80.29
  -1   1   2  919.81   80.49
   1   1  -2 1000.60   80.19
   1   1  -2 1043.00   80.39
   1   1  -2 1009.40   80.69
  -1   1   2  996.30   80.29
  -1  -1  -2    2.40    2.10
  -1  -1  -2    4.60    5.10
  -1  -1  -2    9.50    3.00
   1  -1   2    1.10    2.80
   1  -1   2   11.60    3.20
   1   1   2    9.70    2.50
  -1   1  -2    1.80    2.30
  -1   1  -2    2.50    2.00
   1   1   2    3.30    2.70
   1   1   2    7.90    4.70
  -1   1  -2    0.70    2.60
  -2  -1  -2   16.00    3.20
   2  -1   2   18.20    4.30
   2  -1   2   22.60    4.80
  -2  -1  -2   22.20    5.40
  -2  -1  -2   16.10    4.60
  -2  -1  -2   10.20    3.60
   2  -1   2   17.00    4.10
   2  -1   2   15.00    4.00
   2   1   2   14.20    3.00
  -2   1  -2   14.50    4.10
  -2   1  -2   17.80    3.80
  -2   1  -2   23.00    4.90
   2   1   2   21.90    4.20
  -2   1  -2   21.20    4.40
   2   1   2   14.00    4.30
   3  -1   2  724.23   62.49
  -3  -1  -2  827.22   60.89
  -3  -1  -2  782.92   61.79
   3  -1   2  854.01   62.89
  -3  -1  -2  753.72   63.79
   3  -1   2  790.22   61.69
   3  -1   2  752.72   62.09
  -3  -1  -2  678.73   62.39
   3   1   2  791.92   63.19
  -3   1  -2  761.12   62.39
  -3   1  -2  751.82   62.89
  -3   1  -2  808.92   61.49
   3   1   2  790.32   60.89
  -3   1  -2  643.94   61.49
   3   1   2  781.12   61.99
  -4  -1  -2  524.75   42.00
  -4  -1  -2  541.05   46.20
   4  -1   2  504.95   42.90
   4  -1   2  441.66   43.00
   4  -1   2  542.65   44.20
   4   1   2  497.65   42.00
   4   1   2  553.94   44.90
  -4   1  -2  545.05   43.90
  -4   1  -2  505.65   45.00
   4   1   2  480.75   43.10
  -5  -1  -2   92.79   16.00
   5  -1   2   96.69   12.60
   5  -1   2   91.59   14.30
   5  -1   2  101.69   13.50
   5   1   2  103.39   13.60
   5   1   2   90.19   14.40
   5   1   2   68.69   10.70
   6  -1   2  972.00   83.19
  -6  -1  -2 1014.50   87.79
   6  -1   2  994.20   84.39
   6  -1   2 1050.39   85.49
   6   1   2 1001.60   82.49
   6   1   2 1003.80   84.19
   6   1   2 1091.49   86.29
   7  -1   2    9.70    8.80
   7  -1   2    0.50    8.90
   7  -1   2   10.60    8.20
   7   1   2   -7.10    5.60
   7   1   2    0.00    6.80
   7   1   2   -0.20    8.10
   8  -1   2   85.19   16.80
   8  -1   2   85.29   16.10
   8  -1   2   97.29   18.80
   8   1   2   90.19   17.00
   8   1   2  103.89   16.40
   8   1   2  141.69   22.30
   9  -1   2   92.29   18.20
   9  -1   2  124.09   22.10
   9  -1   2  126.19   21.20
   9   1   2   70.09   17.50
   9   1   2   70.19   16.80
   9   1   2  118.89   23.20
  10  -1   2  660.93   64.09
  10  -1   2  783.32   68.49
  10  -1   2  613.34   64.69
  10   1   2  756.82   68.99
  10   1   2  648.04   62.89
  10   1   2  700.23   65.89
  11  -1   2   21.10   16.20
  11  -1   2    4.40   16.90
  11  -1   2   -9.60   18.70
  11   1   2    7.00   14.80
  11   1   2   28.50   20.20
  12  -1   2   -3.10   19.90
  12   1   2   10.10   21.70
  12  -2  -2   -1.10   20.40
  12  -2  -2   -6.40   19.30
  12   2  -2    9.10   18.30
  12   2  -2   10.60   19.80
  11  -2  -2   57.69   18.70
  11  -2  -2   29.90   17.90
  11  -2  -2   58.99   20.30
  11   2  -2   59.29   18.50
  11   2  -2   37.60   16.10
  11   2  -2   64.99   21.00
  10  -2  -2  138.19   24.10
  10  -2  -2   98.29   21.00
  10  -2  -2  133.09   23.20
  10  -2  -2  166.98   26.80
  10   2  -2  212.78   27.30
  10   2  -2  125.49   24.60
  10   2  -2  108.39   19.30
   9  -2  -2    5.10   11.10
   9  -2  -2    2.80    9.20
   9  -2  -2    9.00   10.70
   9   2  -2    2.40    9.30
   9   2  -2    0.60    9.30
   9   2  -2    3.60   11.40
   8  -2  -2   76.09   14.60
   8  -2  -2   56.09   14.10
   8  -2  -2   90.89   16.90
   8   2  -2   95.49   18.20
   8   2  -2   69.49   12.50
   8   2  -2   73.99   15.30
   7  -2  -2  375.36   34.90
   7  -2  -2  358.36   34.80
   7  -2  -2  392.96   35.70
   7   2  -2  325.97   32.80
   7   2  -2  368.46   36.30
   7   2  -2  335.07   34.20
   6  -2  -2  101.89   15.60
   6  -2  -2  138.79   16.40
   6  -2  -2  136.89   16.10
   6   2  -2  118.69   17.10
   6   2  -2  104.79   15.10
   6   2  -2   97.39   13.40
   5  -2  -2  234.78   26.00
  -5  -2   2  261.97   25.70
   5  -2  -2  311.37   26.80
   5  -2  -2  278.27   26.30
   5   2  -2  318.37   25.70
   5   2  -2  316.37   26.60
   5   2  -2  262.37   27.30
   4  -2  -2  357.66   31.60
  -4  -2   2  389.76   30.50
   4  -2  -2  366.26   31.60
   4  -2  -2  415.36   31.90
   4   2  -2  362.96   30.80
   4   2  -2  349.47   31.40
  -4   2   2  324.17   31.40
   4   2  -2  349.77   32.50
  -3  -2   2 1073.89   84.29
   3  -2  -2 1107.29   84.69
  -3  -2   2 1113.39   83.79
   3  -2  -2 1078.99   84.69
   3  -2  -2 1055.69   84.39
  -3  -2   2 1021.60   85.09
   3   2  -2 1062.09   83.99
  -3   2   2 1056.79   84.29
  -3   2   2 1191.68   84.69
   3   2  -2 1061.29   85.19
   3   2  -2 1018.20   84.29
  -3   2   2  995.40   84.39
   3   2  -2 1051.99   85.69
  -2  -2   2  155.08   14.50
   2  -2  -2  163.88   14.30
   2  -2  -2  149.59   13.80
  -2  -2   2  172.88   13.80
  -2  -2   2  154.08   13.90
   2  -2  -2  157.08   14.60
  -2   2   2  148.79   13.90
  -2   2   2  156.38   13.80
  -2   2   2  162.58   14.10
   2   2  -2  160.68   12.90
  -2   2   2  165.48   14.30
   2   2  -2  137.79   14.70
   2   2  -2  165.78   14.60
   2   2  -2  151.88   13.90
   2   2  -2  162.08   13.80
   1  -2  -2  271.77   21.70
   1  -2  -2  288.67   22.20
  -1  -2   2  244.38   22.00
   1  -2  -2  243.88   22.00
  -1  -2   2  282.27   22.30
  -1  -2   2  260.47   22.00
  -1  -2   2  267.87   22.30
   1  -2  -2  269.27   22.80
  -1   2   2  296.77   22.90
  -1   2   2  288.67   22.20
  -1   2   2  281.07   21.70
   1   2  -2  281.17   22.30
  -1   2   2  264.67   22.20
   0  -2   2  376.76   28.20
   0  -2   2  323.37   29.40
   0  -2  -2  321.27   29.90
   0   2   2  393.06   30.20
   0   2  -2  341.57   28.00
   1  -2   2  150.98   14.30
   1  -2   2  160.08   13.60
  -1  -2  -2  160.18   14.20
  -1  -2  -2  151.48   15.90
  -1  -2  -2  139.89   12.80
   1  -2   2  153.58   12.80
   1  -2   2  160.48   13.50
  -1   2  -2  140.09   13.80
   1   2   2  157.28   12.90
  -1   2  -2  136.29   14.10
   1   2   2  133.09   15.20
   1   2   2  148.99   14.20
  -2  -2  -2   41.80    5.90
   2  -2   2   39.10    6.20
   2  -2   2   40.70    6.30
   2  -2   2   45.90    6.40
  -2  -2  -2   43.20    7.20
   2  -2   2   47.80    6.90
   2   2   2   35.90    5.50
   2   2   2   41.20    9.60
  -2   2  -2   34.80    6.10
   2   2   2   45.70    4.80
   2   2   2   34.40    6.80
  -2   2  -2   41.10    6.20
  -2   2  -2   40.30    6.10
   3  -2   2  446.66   37.90
   3  -2   2  465.75   37.80
   3  -2   2  444.26   37.40
  -3  -2  -2  477.45   36.00
   3  -2   2  451.25   37.90
  -3  -2  -2  474.75   40.40
  -3  -2  -2  394.76   38.10
  -3  -2  -2  392.76   36.80
  -3   2  -2  478.35   37.30
   3   2   2  454.35   40.50
   3   2   2  467.65   36.10
   3   2   2  435.26   38.70
  -3   2  -2  395.06   37.40
  -3   2  -2  455.95   37.80
   3   2   2  463.25   37.30
  -4  -2  -2 1781.92  131.59
   4  -2   2 1658.43  133.59
  -4  -2  -2 1653.03  136.09
   4  -2   2 1757.72  133.79
   4  -2   2 1602.44  132.89
   4   2   2 1592.04  132.99
   4   2   2 1754.82  134.89
   4   2   2 1664.13  131.69
   5  -2   2  271.97   26.00
   5  -2   2  286.77   27.30
   5  -2   2  312.97   27.60
  -5  -2  -2  270.47   24.40
  -5  -2  -2  199.08   29.40
   5   2   2  283.67   24.80
   5   2   2  265.87   26.20
   5   2   2  290.77   28.50
  -6  -2  -2 1833.22  153.88
   6  -2   2 1894.81  150.38
   6  -2   2 2018.00  150.58
   6  -2   2 1794.42  148.99
   6   2   2 1952.40  149.79
   6   2   2 1757.02  147.39
   6   2   2 1881.41  151.68
   7  -2   2  258.37   27.80
   7  -2   2  221.18   28.40
   7  -2   2  251.97   28.90
   7   2   2  224.78   27.20
   7   2   2  232.88   25.20
   7   2   2  265.47   31.20
   8  -2   2  174.08   25.10
   8  -2   2  166.98   26.00
   8  -2   2  162.68   23.60
   8   2   2  187.98   22.60
   8   2   2  221.18   26.10
   8   2   2  213.68   29.10
   9  -2   2   -6.00   10.70
   9  -2   2    1.50    9.90
   9  -2   2   10.10   11.70
   9   2   2    4.10   10.60
   9   2   2   -2.40   12.30
   9   2   2   -2.50    9.40
  10  -2   2   25.00   14.20
  10  -2   2   51.99   17.00
  10  -2   2   18.50   14.50
  10   2   2   34.90   12.90
  10   2   2   16.70   15.90
  10   2   2   31.40   15.10
  11  -2   2   28.10   18.50
  11  -2   2    9.30   18.80
  11  -2   2   -2.80   16.30
  11   2   2   -1.30   14.50
  11   2   2   -4.50   17.20
  12  -2   2   -6.20   22.60
  12  -2   2   16.00   18.80
  12   2   2   55.39   24.80
  13  -3  -2  123.09   35.60
  12  -3  -2   31.40   21.90
  12  -3  -2   10.30   17.90
  12   3  -2   -8.60   19.10
  12   3  -2    5.10   16.20
 -12   3   2   42.80   20.10
  11  -3  -2  189.68   30.80
  11  -3  -2  182.08   29.50
  11   3  -2  219.48   34.70
  11   3  -2  138.99   26.70
  10  -3  -2    5.80   12.00
  10  -3  -2   16.00   14.00
  10  -3  -2    0.30   11.20
  10  -3  -2    8.20   12.40
  10   3  -2    8.10   11.10
  10   3  -2    9.70   11.40
  10   3  -2    3.80   12.40
   9  -3  -2   49.40   13.70
   9  -3  -2   28.50   12.70
   9  -3  -2   51.59   15.10
   9   3  -2   54.59   14.90
   9   3  -2   45.50   12.60
   9   3  -2   34.60   14.50
   8  -3  -2  693.23   60.29
   8  -3  -2  577.54   58.49
   8  -3  -2  703.53   59.89
   8   3  -2  673.03   61.79
   8   3  -2  641.24   57.29
   8   3  -2  731.03   59.69
   7  -3  -2  148.49   20.10
   7  -3  -2  174.38   21.10
   7  -3  -2  124.69   19.50
   7   3  -2  159.98   18.70
   7   3  -2  193.78   21.60
   7   3  -2  173.18   23.00
   6  -3  -2  605.94   51.49
   6  -3  -2  573.04   51.19
   6  -3  -2  596.94   51.49
   6   3  -2  578.24   49.70
   6   3  -2  578.24   52.89
   6   3  -2  639.04   51.49
  -5  -3   2   71.99    9.40
   5  -3  -2   63.09   10.80
   5  -3  -2   78.99   11.40
   5  -3  -2   84.69   11.50
   5   3  -2   82.19   11.50
   5   3  -2   57.09    9.50
   5   3  -2   79.49   12.90
   4  -3  -2 5515.35  409.76
  -4  -3   2 5201.58  411.26
  -4  -3   2 5335.67  407.96
   4  -3  -2 5501.25  409.36
   4  -3  -2 5445.06  409.36
   4   3  -2 5441.96  409.26
   4   3  -2 5048.29  408.36
   4   3  -2 5444.46  410.66
  -4   3   2 4711.53  408.96
  -3  -3   2 3327.57  258.67
  -3  -3   2 3400.46  256.17
   3  -3  -2 3385.46  257.47
  -3  -3   2 3262.77  256.87
  -3  -3   2 3366.56  257.97
   3  -3  -2 3458.65  257.07
   3   3  -2 3317.37  257.97
   3   3  -2 3280.57  256.97
   3   3  -2 3423.76  258.77
   3   3  -2 3444.66  254.97
  -3   3   2 3150.28  256.87
   3   3  -2 3340.67  256.47
   3   3  -2 3182.78  255.47
  -3   3   2 3323.57  257.17
  -3   3   2 3113.49  256.77
   2  -3  -2  212.88   20.60
  -2  -3   2  249.18   19.80
   2  -3  -2  233.88   19.60
  -2  -3   2  212.68   20.60
   2  -3  -2  245.88   20.30
  -2  -3   2  222.38   20.40
  -2  -3   2  237.88   19.40
   2   3  -2  243.38   21.10
  -2   3   2  249.38   20.20
  -2   3   2  222.48   19.50
   2   3  -2  221.78   19.70
   2   3  -2  258.17   20.60
  -2   3   2  235.48   19.60
  -2   3   2  226.58   19.50
   2   3  -2  229.28   19.80
   1  -3  -2  928.71   79.69
  -1  -3   2 1050.19   80.09
   1  -3  -2 1065.89   79.99
   1  -3  -2 1051.59   80.89
  -1  -3   2 1077.79   80.09
   1  -3  -2  991.50   79.29
  -1  -3   2 1044.60   79.89
  -1   3   2 1056.39   80.79
  -1   3   2  993.70   79.29
  -1   3   2 1026.40   79.99
  -1   3   2  992.50   79.89
   0  -3   2  155.28   16.10
   0  -3   2  161.58   13.80
   0  -3  -2  177.68   13.80
   0  -3  -2  146.89   15.90
   0  -3  -2  193.78   15.80
   0   3   2  167.88   15.70
   0   3   2  184.28   15.30
   0   3   2  174.88   13.70
   0   3  -2  162.88   13.70
   0   3   2  162.88   13.30
   0   3  -2  114.29   15.50
   1  -3   2  234.28   20.00
   1  -3   2  195.88   20.90
   1  -3   2  242.28   20.70
  -1  -3  -2  245.28   19.50
  -1  -3  -2  266.97   22.80
  -1  -3  -2  235.38   21.00
   1   3   2  248.68   18.80
   1   3   2  233.18   21.10
   1   3   2  243.98   19.50
   1   3   2  249.97   21.90
  -1   3  -2  235.08   21.60
  -1   3  -2  230.18   20.90
  -2  -3  -2 4511.45  373.56
   2  -3   2 4665.13  373.26
  -2  -3  -2 4420.76  375.36
  -2  -3  -2 4566.04  372.16
   2  -3   2 4846.62  372.56
   2  -3   2 5273.97  373.26
   2  -3   2 5008.30  372.56
  -2   3  -2 4461.35  372.46
   2   3   2 4933.31  371.06
  -2   3  -2 5196.18  373.06
   2   3   2 4918.21  372.26
  -2   3  -2 4749.02  373.36
   2   3   2 4858.11  374.06
   2   3   2 5189.58  375.36
  -3  -3  -2  590.44   54.99
  -3  -3  -2  669.03   54.89
   3  -3   2  618.14   52.19
   3  -3   2  647.64   52.39
  -3  -3  -2  665.23   50.29
  -3  -3  -2  616.54   51.49
   3  -3   2  675.03   52.29
   3  -3   2  606.14   52.49
  -3   3  -2  593.04   51.99
   3   3   2  604.34   53.39
   3   3   2  601.54   55.19
  -3   3  -2  624.84   51.99
   3   3   2  682.83   51.89
   3   3   2  675.83   50.29
   4  -3   2  700.53   61.29
  -4  -3  -2  665.23   64.09
  -4  -3  -2  794.92   59.09
   4  -3   2  814.02   61.59
   4  -3   2  726.03   60.99
   4   3   2  697.53   62.39
   4   3   2  738.83   59.09
   4   3   2  701.93   64.29
   4   3   2  777.02   60.99
   5  -3   2    2.80    5.70
  -5  -3  -2   12.50   10.90
   5  -3   2    7.30    6.80
  -5  -3  -2    4.10    4.50
   5  -3   2    2.50    5.70
   5   3   2   15.90    8.10
   5   3   2   10.50    6.30
   5   3   2   11.40   12.10
   5   3   2    2.90    4.40
   6  -3   2 1094.99  100.49
   6  -3   2 1252.17  101.79
   6  -3   2 1331.97  102.19
  -6  -3  -2 1259.47  106.09
   6   3   2 1225.08  100.89
   6   3   2 1287.57  109.09
   6   3   2 1328.17  104.09
   6   3   2 1192.38   98.59
   7  -3   2  720.13   64.69
  -7  -3  -2  722.83   69.59
   7  -3   2  729.23   63.89
   7  -3   2  807.12   65.59
   7   3   2  749.03   63.89
   7   3   2  725.13   61.39
   7   3   2  695.53   66.09
   8  -3   2   16.20   10.10
   8  -3   2   19.60   11.30
   8  -3   2   14.00   10.10
   8   3   2   11.00   10.00
   8   3   2   15.60    8.00
   8   3   2   23.60   14.00
   9  -3   2    1.60   10.60
   9  -3   2   -8.10    9.10
   9  -3   2    6.60   10.90
   9   3   2   -6.50    8.40
   9   3   2   -2.70   12.30
   9   3   2    4.80   10.60
  10  -3   2   72.39   19.90
  10  -3   2   59.39   18.90
  10  -3   2   77.29   21.20
  10   3   2   84.49   23.00
  10   3   2   52.09   17.80
  11  -3   2   23.60   19.80
  11  -3   2  -15.40   16.30
  11  -3   2    7.80   17.80
  11   3   2  -18.30   14.80
  11   3   2   -2.00   14.20
  12  -3   2  108.09   28.40
  12  -3   2  163.98   31.20
  12  -4  -2   55.29   24.30
  12  -4  -2   21.10   18.20
  12   4  -2   20.20   20.70
  12   4  -2   35.70   19.60
 -12   4   2   22.40   19.80
  11  -4  -2   11.50   16.60
  11  -4  -2   29.10   17.50
  11  -4  -2   35.40   17.30
  11   4  -2   26.90   17.40
  11   4  -2    9.80   14.20
  10  -4  -2  143.19   25.20
  10  -4  -2  124.69   23.40
  10  -4  -2  164.38   25.10
  10  -4  -2  136.49   23.70
  10   4  -2  123.49   20.80
  10   4  -2  116.19   25.10
  10   4  -2  136.09   23.90
   9  -4  -2  167.28   23.40
   9  -4  -2  113.59   20.30
   9  -4  -2  110.19   20.40
   9   4  -2  156.48   25.20
   9   4  -2  126.39   20.70
   9   4  -2  128.19   19.20
   8  -4  -2  201.88   27.00
   8  -4  -2  237.18   28.20
   8  -4  -2  241.58   28.90
   8   4  -2  199.08   26.60
   8   4  -2  271.17   32.40
   8   4  -2  292.07   27.10
   8   4  -2  216.38   22.10
   7  -4  -2  880.51   72.09
   7  -4  -2  899.61   72.39
   7  -4  -2  764.82   71.69
   7   4  -2  785.12   69.69
   7   4  -2  860.81   71.79
   7   4  -2  933.31   74.79
   6  -4  -2   44.40    9.30
   6  -4  -2   21.70    8.50
   6  -4  -2   38.40    9.60
   6   4  -2   21.30    9.90
   6   4  -2   38.00    9.90
   6   4  -2   23.20    7.30
   6   4  -2   37.00    8.80
   5  -4  -2   31.70    7.70
  -5  -4   2   43.30   11.60
   5  -4  -2   19.80    7.40
   5  -4  -2   55.39    9.00
  -5  -4   2   38.80    6.50
   5   4  -2   32.60    8.40
   5   4  -2   39.90    9.10
   5   4  -2   35.30    6.80
   5   4  -2   35.70    8.20
   4  -4  -2  830.62   66.59
  -4  -4   2  779.62   68.89
   4  -4  -2  818.02   67.19
  -4  -4   2  837.52   65.29
   4  -4  -2  888.01   66.99
   4   4  -2  818.52   68.09
   4   4  -2  826.32   63.69
   4   4  -2  831.32   65.89
   4   4  -2  818.82   66.59
  -4   4   2  780.22   66.39
   3  -4  -2  112.89   12.70
  -3  -4   2  100.89   13.70
  -3  -4   2  102.09   13.10
   3  -4  -2  125.99   11.60
  -3  -4   2   99.79   10.50
  -3  -4   2  126.79   11.70
   3   4  -2  121.79   11.30
  -3   4   2   89.29   12.90
  -3   4   2  107.49   11.30
   3   4  -2  118.79   14.60
  -3   4   2  102.59   11.00
   3   4  -2  128.19   11.70
   3   4  -2  117.29   13.30
  -3   4   2  102.79   11.80
  -2  -4   2   -1.00    2.40
  -2  -4   2   14.60    4.90
   2  -4  -2    3.10    2.40
  -2  -4   2    1.10    2.30
  -2  -4   2    2.60    1.40
   2  -4  -2    2.50    3.30
   2  -4  -2    0.70    3.70
  -2  -4   2    5.80    2.70
   2   4  -2   -2.30    2.60
   2   4  -2   -1.40    2.50
  -2   4   2    1.80    3.00
  -2   4   2    3.60    2.60
  -2   4   2    6.10    2.60
  -2   4   2    7.90    2.50
  -1  -4   2   31.80    4.40
  -1  -4   2   33.40    5.20
   1  -4  -2   36.80    6.30
  -1  -4   2   29.50    4.60
   1  -4  -2   34.80    3.70
   1  -4  -2   33.20    4.40
   1  -4  -2   34.40    4.80
  -1   4   2   25.50    4.30
   1   4  -2   29.70    4.50
  -1   4   2   26.50    5.00
  -1   4   2   32.90    3.70
   0  -4  -2  104.49   12.50
   0  -4   2  109.19    9.40
   0  -4   2   89.39   11.90
   0  -4  -2  102.29    9.40
   0  -4  -2  115.89   11.60
   0   4   2  113.89   11.20
   0   4  -2   85.89   11.50
   0   4   2  107.19    9.50
   0   4   2  134.79   11.40
  -1  -4  -2 1621.64  137.09
   1  -4   2 1756.02  135.79
   1  -4   2 1855.41  136.99
   1  -4   2 1824.12  137.59
  -1  -4  -2 1703.63  135.39
  -1  -4  -2 1814.12  134.99
  -1  -4  -2 1776.52  138.09
   1   4   2 1726.33  137.29
   1   4   2 1761.32  135.39
   1   4   2 1829.22  134.89
  -1   4  -2 1565.54  137.79
  -2  -4  -2  109.09   15.80
   2  -4   2  104.19   12.80
   2  -4   2  136.19   12.90
  -2  -4  -2  132.29   11.40
  -2  -4  -2  125.89   14.20
   2  -4   2  108.09   11.20
   2   4   2  110.79   11.00
  -2   4  -2  111.49   11.70
   2   4   2  137.19   13.50
   2   4   2  127.69   14.90
  -2   4  -2  121.09   13.80
  -2   4  -2  133.19   12.60
   3  -4   2 1298.97  105.89
  -3  -4  -2 1465.75  110.69
   3  -4   2 1390.36  106.49
   3  -4   2 1486.85  106.89
  -3  -4  -2 1336.07  105.29
   3  -4   2 1380.16  105.59
   3   4   2 1346.97  108.59
  -3   4  -2 1374.86  107.89
  -3   4  -2 1144.79  105.29
   3   4   2 1356.76  107.69
   3   4   2 1262.47  105.19
   3   4   2 1341.77  103.69
   4  -4   2  208.58   20.60
  -4  -4  -2  193.58   17.30
   4  -4   2  218.18   20.60
   4  -4   2  225.08   19.90
  -4  -4  -2  209.08   26.00
  -4   4  -2  164.68   20.10
   4   4   2  212.58   19.50
   4   4   2  156.98   23.60
   4   4   2  221.58   21.70
   4   4   2  200.08   17.40
   5  -4   2   66.19   11.00
  -5  -4  -2   57.79    7.70
   5  -4   2   48.20   10.10
   5  -4   2   58.09   11.30
  -5  -4  -2   65.29   16.00
   5   4   2   56.99    8.00
   5   4   2   44.60   15.40
   5   4   2   52.19   12.00
   5   4   2   37.00    8.50
   6  -4   2 1397.26  103.89
  -6  -4  -2 1108.89  107.49
  -6  -4  -2 1316.57  100.09
   6  -4   2 1298.77  103.49
   6  -4   2 1322.57  103.99
   6   4   2 1316.07  103.19
   6   4   2 1211.68  100.19
   6   4   2 1242.28  105.59
   6   4   2 1101.29  106.29
   7  -4   2   23.20   10.60
   7  -4   2   27.00   11.40
  -7  -4  -2   15.10   15.30
   7  -4   2   12.00    9.30
   7   4   2   11.90    6.60
   7   4   2   34.00    9.40
   7   4   2   12.40   11.20
   8  -4   2    2.80    9.00
   8  -4   2    3.40    9.10
   8  -4   2   12.80   10.50
   8   4   2   -8.40    7.40
   8   4   2    4.30    9.70
   8   4   2   -4.40    7.00
   9  -4   2   56.29   15.50
   9  -4   2   44.30   16.00
   9  -4   2   93.89   18.70
   9   4   2   25.50   11.40
   9   4   2   68.39   19.40
   9   4   2   75.99   16.60
  10  -4   2    9.30   13.80
  10  -4   2    3.50   12.20
  10  -4   2    0.70   12.50
  10   4   2    5.00   15.10
  10   4   2    4.10   11.50
  11  -4   2   29.80   18.70
  11  -4   2    6.40   15.80
  11  -4   2   30.90   18.40
  11   4   2   29.00   17.60
  11   4   2   34.50   21.90
  12  -4   2  -11.80   21.50
  12  -4   2    9.40   20.70
  12  -5  -2  216.88   36.00
  12  -5  -2  155.88   34.40
 -12   5   2  206.58   35.70
  12   5  -2  186.58   32.30
  11  -5  -2  236.78   35.40
  11  -5  -2  232.28   36.80
  11  -5  -2  247.08   36.00
  11   5  -2  259.07   35.50
  11   5  -2  232.48   37.20
 -11   5   2  301.77   37.90
  10  -5  -2   22.40   16.60
  10  -5  -2   21.70   13.70
  10  -5  -2   -8.30   10.30
  10   5  -2   12.20   14.30
  10   5  -2   17.80   13.10
   9  -5  -2   89.39   18.80
   9  -5  -2  113.89   20.60
   9   5  -2   79.29   20.40
   9   5  -2  146.19   21.00
   9   5  -2  110.89   17.40
   8  -5  -2  243.78   28.90
   8  -5  -2  259.47   29.70
   8  -5  -2  227.68   27.40
   8   5  -2  294.57   33.10
   8   5  -2  208.18   25.00
   8   5  -2  227.08   27.90
   7  -5  -2   -5.40    7.00
   7  -5  -2    4.30    7.80
   7  -5  -2   15.70    7.90
   7   5  -2    6.20    9.60
   7   5  -2   11.20    6.60
   7   5  -2    1.70    4.40
   7   5  -2   23.00    9.00
   7   5  -2    5.50    9.90
   6  -5  -2  736.23   65.39
  -6  -5   2  748.13   64.19
   6  -5  -2  814.32   66.79
   6  -5  -2  853.71   66.39
   6   5  -2  774.72   65.59
   6   5  -2  793.82   64.19
   6   5  -2  775.82   67.89
   6   5  -2  793.12   61.59
   5  -5  -2  700.53   56.69
   5  -5  -2  740.83   56.29
  -5  -5   2  657.73   59.59
   5  -5  -2  711.73   57.39
  -5  -5   2  652.63   54.09
   5   5  -2  601.74   55.89
   5   5  -2  648.64   54.99
   5   5  -2  709.63   58.49
   4  -5  -2   89.59   12.40
  -4  -5   2  106.99    9.60
  -4  -5   2  114.59   15.20
   4  -5  -2   83.19   11.10
  -4   5   2   79.19   10.30
   4   5  -2  102.39   13.60
   4   5  -2   97.49   10.60
  -4   5   2   70.19   10.50
   4   5  -2   73.89   10.70
  -3  -5   2 3727.33  283.97
  -3  -5   2 3616.74  281.67
  -3  -5   2 3702.33  284.27
  -3  -5   2 3827.52  280.87
   3  -5  -2 3588.74  282.77
   3  -5  -2 3666.03  281.77
  -3   5   2 3523.05  281.27
  -3   5   2 3517.45  281.27
  -3   5   2 3573.64  281.77
   3   5  -2 3633.84  282.97
   3   5  -2 3664.63  281.87
  -2  -5   2 3722.63  292.97
   2  -5  -2 3808.22  291.17
  -2  -5   2 3925.11  291.47
  -2  -5   2 3731.83  291.37
  -2  -5   2 4092.39  290.67
  -2  -5   2 3759.12  292.37
   2  -5  -2 3849.11  292.27
   2  -5  -2 3678.73  293.17
  -2   5   2 3798.52  291.17
   2   5  -2 3740.13  292.17
  -2   5   2 3763.52  292.07
   2   5  -2 3722.33  291.57
  -2   5   2 3596.74  291.27
  -2   5   2 3613.84  290.87
   1  -5  -2 1703.13  125.99
  -1  -5   2 1637.04  125.79
  -1  -5   2 1542.85  125.49
   1  -5  -2 1666.23  124.79
   1  -5  -2 1533.25  125.39
   1  -5  -2 1570.54  127.09
   1   5  -2 1647.54  125.69
  -1   5   2 1633.44  124.89
  -1   5   2 1702.33  125.99
  -1   5   2 1509.45  126.69
   0  -5   2 1021.40   75.89
   0  -5   2  963.10   75.79
   0  -5  -2 1017.80   76.19
   0  -5  -2 1053.79   78.29
   0  -5   2  811.42   77.79
   0  -5  -2  908.01   78.19
   0   5  -2  918.51   77.89
   0   5   2 1015.60   77.69
   0   5   2  993.40   77.19
   0   5   2  994.90   76.19
   1  -5   2   39.70    4.40
   1  -5   2   47.40    6.80
   1  -5   2   36.50    6.90
  -1  -5  -2   32.80    7.60
  -1  -5  -2   38.50    4.30
  -1  -5  -2   40.40    7.00
  -1  -5  -2   40.30    3.90
   1   5   2   39.50    4.00
   1   5   2   52.29    4.30
   1   5   2   39.10    6.80
   1   5   2   42.90    6.60
  -1   5  -2   34.00    7.80
  -1   5  -2   29.30    4.10
   2  -5   2  467.65   40.10
  -2  -5  -2  473.75   40.80
  -2  -5  -2  478.15   38.60
   2  -5   2  493.65   38.40
   2  -5   2  508.15   40.40
  -2  -5  -2  434.76   41.90
   2   5   2  493.75   38.60
   2   5   2  465.95   40.70
  -2   5  -2  506.55   40.30
  -2   5  -2  438.86   40.60
  -2   5  -2  453.35   39.10
   2   5   2  528.45   40.80
   3  -5   2   23.00    6.90
   3  -5   2   31.70    7.30
   3  -5   2   32.70    5.70
  -3  -5  -2   16.40    4.60
  -3  -5  -2   18.30   10.70
  -3   5  -2   22.30    5.30
   3   5   2   32.90    5.70
   3   5   2   35.80    3.40
   3   5   2   37.50    9.40
   3   5   2   39.90    8.20
   4  -5   2 1362.56  108.79
  -4  -5  -2 1484.55  113.89
   4  -5   2 1372.26  108.79
   4  -5   2 1396.06  107.69
   4   5   2 1352.36  110.19
   4   5   2 1364.96  107.59
  -4   5  -2 1209.28  107.49
   4   5   2 1363.86  105.39
   4   5   2 1362.76  110.79
   5  -5   2  294.97   29.10
  -5  -5  -2  302.87   35.80
  -5  -5  -2  287.67   25.10
   5  -5   2  295.27   28.00
   5  -5   2  309.07   29.20
   5   5   2  322.67   28.30
   5   5   2  293.47   34.20
   5   5   2  288.47   30.60
   5   5   2  299.17   25.20
   6  -5   2    6.60    6.40
   6  -5   2   14.50    8.50
  -6  -5  -2    2.70    4.80
   6  -5   2    6.90    7.60
  -6  -5  -2   10.60   13.10
   6   5   2   12.00    6.90
   6   5   2   19.20    9.90
   6   5   2    8.40    5.10
   6   5   2   11.60   14.10
   7  -5   2 1428.86  116.39
   7  -5   2 1465.25  116.99
   7  -5   2 1401.86  115.69
  -7  -5  -2 1540.15  123.59
   7   5   2 1394.66  118.69
   7   5   2 1380.96  115.29
   7   5   2 1357.56  112.09
   8  -5   2  193.38   26.00
   8  -5   2  183.78   25.40
   8  -5   2  207.78   26.50
  -8  -5  -2  131.19   30.90
   8   5   2  189.48   20.80
   8   5   2  161.68   23.40
   8   5   2  188.08   29.20
   9  -5   2   14.30   12.00
   9  -5   2   13.40   11.70
   9  -5   2   11.10   12.50
   9   5   2    4.70    9.80
   9   5   2   13.60   14.70
  10  -5   2  172.18   27.90
  10  -5   2  139.39   24.80
  10  -5   2   93.99   23.60
  10   5   2  140.89   24.80
  10   5   2  123.69   27.50
  11  -5   2    4.40   16.80
  11  -5   2   20.90   17.50
  11  -5   2  -18.10   12.90
  11   5   2   21.60   18.40
  11   5   2   -8.50   17.30
  12  -5   2   31.80   24.60
  12  -5   2   -2.60   15.60
  12  -6  -2   24.70   20.10
  12   6  -2    1.20   16.20
  11  -6  -2    2.40   15.20
  11  -6  -2   -2.90   14.70
  11  -6  -2   21.40   15.80
 -11   6   2  -16.60   15.80
  11   6  -2   28.10   19.10
  11   6  -2   16.00   18.00
  10  -6  -2  160.48   29.90
  10  -6  -2  210.58   30.10
  10  -6  -2  205.38   30.10
  10   6  -2  193.38   32.30
  10   6  -2  223.18   29.30
 -10   6   2  220.18   30.10
   9  -6  -2   18.60   13.10
   9  -6  -2   18.40   13.20
   9   6  -2   36.50   14.40
  -9   6   2   50.49   15.40
   9   6  -2   41.70   12.90
   9   6  -2   26.90   12.00
   8  -6  -2  537.55   47.00
   8  -6  -2  457.95   47.90
   8   6  -2  486.75   43.90
   8   6  -2  468.45   48.70
   8   6  -2  509.95   46.70
   7  -6  -2  223.78   28.80
   7  -6  -2  268.17   29.10
   7   6  -2  261.87   31.50
   7   6  -2  261.17   28.40
   7   6  -2  259.07   25.20
   6  -6  -2   73.39   12.80
  -6  -6   2  106.39   19.40
   6  -6  -2   77.89   14.20
  -6  -6   2   78.39   10.10
   6   6  -2   87.29   11.70
   6   6  -2   57.99   13.80
   6   6  -2  107.69   13.90
  -5  -6   2  647.24   60.59
   5  -6  -2  636.54   57.99
   5  -6  -2  707.23   57.49
  -5  -6   2  709.83   55.09
   5   6  -2  737.03   57.59
   5   6  -2  687.33   56.09
   5   6  -2  698.33   59.49
  -5   6   2  657.93   56.49
   4  -6  -2 1494.55  111.39
  -4  -6   2 1407.16  109.39
  -4  -6   2 1514.75  114.69
   4  -6  -2 1436.26  112.29
   4   6  -2 1390.86  112.79
  -4   6   2 1283.77  110.39
   4   6  -2 1373.16  110.39
   4   6  -2 1421.76  111.19
  -4   6   2 1369.56  110.39
   3  -6  -2  421.16   32.90
  -3  -6   2  406.86   31.80
  -3  -6   2  346.07   31.40
  -3  -6   2  361.26   32.50
   3  -6  -2  417.06   34.10
  -3  -6   2  380.56   35.20
   3   6  -2  397.76   34.20
  -3   6   2  399.06   32.20
  -3   6   2  386.66   33.00
   3   6  -2  384.66   32.80
  -3   6   2  415.86   32.30
  -2  -6   2  196.28   18.00
  -2  -6   2  177.38   18.10
   2  -6  -2  179.68   18.20
   2  -6  -2  196.28   19.80
   2  -6  -2  206.78   17.00
  -2  -6   2  220.48   17.10
  -2  -6   2  175.38   19.20
  -2  -6   2  198.58   17.40
   2   6  -2  203.08   18.40
  -2   6   2  188.18   17.20
  -2   6   2  200.08   17.20
  -2   6   2  187.88   16.60
  -2   6   2  221.58   18.60
   1  -6  -2  611.44   46.90
   1  -6  -2  569.14   47.70
   1  -6  -2  657.83   50.19
   1  -6  -2  574.84   48.20
  -1  -6   2  562.64   47.70
  -1  -6   2  638.74   48.20
   1   6  -2  612.14   48.00
  -1   6   2  627.24   48.40
  -1   6   2  578.34   48.80
  -1   6   2  585.94   47.30
   0  -6  -2 1048.90   94.29
   0  -6  -2 1250.57   94.69
   0  -6  -2 1218.68   92.39
   0  -6   2 1214.68   91.89
   0  -6   2 1222.18   93.39
   0  -6   2 1169.78   91.89
   0  -6   2 1028.20   93.99
   0   6   2 1288.67   94.19
   0   6   2 1118.39   93.09
   0   6   2 1245.98   92.49
  -1  -6  -2   66.49   10.50
  -1  -6  -2   64.29    6.20
   1  -6   2  100.09   10.80
   1  -6   2   65.29    5.80
   1  -6   2   58.29    8.70
  -1  -6  -2   78.39    6.30
  -1  -6  -2   63.59    9.40
  -1   6  -2   61.39   11.20
   1   6   2   67.79    8.90
   1   6   2   62.49    9.00
  -1   6  -2   64.89    5.60
   1   6   2   70.09    6.10
   2  -6   2 1647.84  126.59
   2  -6   2 1607.24  126.49
   2  -6   2 1666.63  124.19
  -2  -6  -2 1602.64  124.59
  -2  -6  -2 1472.95  126.59
  -2  -6  -2 1567.14  128.09
   2   6   2 1634.04  127.19
  -2   6  -2 1516.35  125.19
  -2   6  -2 1511.65  127.29
   2   6   2 1732.63  126.39
   2   6   2 1631.84  124.59
   3  -6   2 1361.66  112.49
  -3  -6  -2 1226.38  114.99
   3  -6   2 1480.45  110.79
   3  -6   2 1367.66  112.69
  -3  -6  -2 1476.45  111.09
   3   6   2 1421.66  113.79
   3   6   2 1478.55  111.19
   3   6   2 1608.44  112.99
  -3   6  -2 1267.17  110.99
   4  -6   2  136.09   15.80
   4  -6   2   89.79   14.30
  -4  -6  -2  137.39   21.40
   4  -6   2  101.19   12.80
   4   6   2  137.09   17.40
  -4   6  -2  115.99   14.00
   4   6   2  127.99   10.40
   4   6   2  117.09   13.50
   4   6   2   96.99   15.20
   5  -6   2  338.67   30.60
   5  -6   2  353.36   32.30
   5  -6   2  305.67   31.80
  -5  -6  -2  386.36   41.10
   5   6   2  331.37   34.80
   5   6   2  347.37   34.30
   5   6   2  301.67   30.40
   5   6   2  345.97   27.90
   6  -6   2 1255.77   98.19
   6  -6   2 1190.38   96.29
   6  -6   2 1135.89   97.59
  -6  -6  -2 1189.98  103.79
   6   6   2 1105.59   99.19
   6   6   2 1166.28   93.29
   6   6   2 1152.18   99.59
   6   6   2 1265.27   96.69
   7  -6   2   -8.70    8.30
   7  -6   2    3.30    9.10
  -7  -6  -2   21.40   16.90
   7  -6   2   -3.20    6.80
   7   6   2   11.40   10.50
   7   6   2    2.50    7.50
   7   6   2   -6.70    5.10
  -8  -6  -2    6.70   17.70
   8  -6   2   54.29   13.70
   8  -6   2   21.90   12.50
   8  -6   2   32.40   12.70
   8   6   2   44.30    9.30
   8   6   2   41.10   15.10
   8   6   2   44.50   13.00
   9  -6   2  246.58   33.00
   9  -6   2  244.18   31.50
   9  -6   2  243.68   32.70
   9   6   2  278.97   37.60
   9   6   2  267.77   32.30
  10  -6   2   41.20   17.90
  10  -6   2   12.50   15.20
  10  -6   2   29.10   15.30
  10   6   2   22.40   18.50
  10   6   2   27.00   16.10
  11  -6   2   15.70   17.50
  11  -6   2    5.70   17.00
  11  -6   2   30.40   18.40
  11   6   2    7.80   22.70
  11   6   2   -8.90   13.10
  12  -6   2   51.99   24.20
  12  -7  -2   -4.20   21.20
  11  -7  -2  956.30   80.49
  11  -7  -2  893.01   81.89
  11  -7  -2  654.43   79.09
  11   7  -2  855.91   83.19
  11   7  -2  876.21   78.59
 -11   7   2  912.51   79.69
  10  -7  -2   -7.90   12.60
  10  -7  -2   -1.00   13.80
  10  -7  -2    9.90   15.10
  10   7  -2   12.40   12.00
 -10   7   2    9.40   13.60
  10   7  -2    6.50   13.40
   9  -7  -2   19.20   11.60
   9  -7  -2    5.60   11.90
   9   7  -2    5.00   12.00
  -9   7   2   10.40   11.70
   9   7  -2   12.40   10.20
   8  -7  -2   -2.90    9.90
   8  -7  -2   10.00    8.90
   8   7  -2   13.30    9.20
   8   7  -2   11.00   11.40
   8   7  -2   29.00   10.80
  -8   7   2   12.00    9.40
   7  -7  -2  216.98   28.30
   7  -7  -2  254.57   27.70
   7   7  -2  256.67   24.90
   7   7  -2  238.68   30.30
  -7   7   2  247.58   25.80
   7   7  -2  248.08   27.30
  -6  -7   2  183.18   26.70
   6  -7  -2  204.98   23.50
   6  -7  -2  225.08   22.60
  -6  -7   2  164.38   17.20
   6   7  -2  203.48   20.00
   6   7  -2  196.88   21.40
   6   7  -2  183.98   24.20
  -6   7   2  158.18   19.80
   5  -7  -2   96.19   14.90
  -5  -7   2  103.19   10.40
  -5  -7   2  133.59   19.30
   5  -7  -2   83.19   12.60
   5   7  -2   89.99   12.80
  -5   7   2   83.19   13.20
   5   7  -2   94.99   12.00
   5   7  -2   83.49   14.70
  -5   7   2   85.89   11.60
   4  -7  -2  195.28   19.30
  -4  -7   2  204.48   24.60
  -4  -7   2  217.38   17.30
   4  -7  -2  198.08   21.60
   4   7  -2  180.88   21.50
   4   7  -2  200.38   19.30
  -4   7   2  181.38   18.30
  -4   7   2  189.68   18.10
  -3  -7   2 1124.69   89.19
  -3  -7   2 1160.18   92.89
  -3  -7   2 1172.78   88.89
  -3  -7   2 1129.79   89.69
   3  -7  -2 1156.48   89.79
   3  -7  -2 1116.69   91.09
  -3   7   2 1111.69   88.89
   3   7  -2 1159.98   91.39
   3   7  -2 1145.59   89.99
  -3   7   2 1098.49   89.19
  -3   7   2 1122.89   90.09
   2  -7  -2  639.94   50.79
  -2  -7   2  599.64   48.80
  -2  -7   2  647.24   47.80
  -2  -7   2  573.94   47.50
   2  -7  -2  634.24   49.00
  -2  -7   2  649.14   50.69
   2  -7  -2  570.84   47.10
   2   7  -2  585.14   48.50
  -2   7   2  554.84   46.60
  -2   7   2  563.04   47.60
  -2   7   2  556.04   47.60
   1  -7  -2 9091.99  693.03
  -1  -7   2 8487.75  693.93
   1  -7  -2 9999.00  696.83
   1  -7  -2 9366.26  694.63
   1  -7  -2 8535.25  693.83
  -1  -7   2 9065.19  694.33
   1   7  -2 8578.14  694.03
  -1   7   2 8744.62  694.13
  -1   7   2 9026.70  693.93
  -1   7   2 9392.06  694.73
   0  -7   2  805.02   63.49
   0  -7   2  804.92   63.59
   0  -7   2  830.32   65.19
   0  -7  -2  795.72   66.69
   0  -7   2  737.63   66.09
   0  -7  -2  922.41   67.19
   0  -7  -2  823.92   64.29
   0   7   2  838.02   64.49
   0   7   2  780.22   64.79
  -1  -7  -2  165.48   17.30
   1  -7   2  166.98   16.90
  -1  -7  -2  195.78   18.80
   1  -7   2  193.88   17.50
  -1  -7  -2  184.68   14.30
  -1  -7  -2  154.18   13.90
  -1   7  -2  152.68   19.90
   1   7   2  168.18   14.70
   1   7   2  160.98   16.90
   1   7   2  190.88   17.00
  -2  -7  -2  171.98   19.80
  -2  -7  -2  180.08   17.30
   2  -7   2  210.28   16.60
  -2  -7  -2  244.18   22.50
   2  -7   2  222.08   19.90
   2  -7   2  196.68   19.90
  -2   7  -2  201.68   23.00
   2   7   2  193.18   20.40
   2   7   2  223.48   19.80
   2   7   2  227.28   17.70
  -2   7  -2  194.98   17.60
  -3  -7  -2  509.75   41.70
   3  -7   2  542.15   41.20
   3  -7   2  488.75   43.50
   3  -7   2  529.35   44.20
  -3  -7  -2  448.66   46.10
   3   7   2  563.44   43.40
  -3   7  -2  460.85   41.90
   3   7   2  542.95   45.00
   3   7   2  493.75   41.60
  -4  -7  -2   25.00   12.50
   4  -7   2   20.10    5.50
   4  -7   2   31.90    8.10
   4  -7   2   19.80    7.90
   4   7   2   14.10    7.50
  -4   7  -2   19.20    5.90
   4   7   2   27.10    6.40
   4   7   2   49.80    9.40
   5  -7   2   12.70    6.10
   5  -7   2    3.40    5.90
  -5  -7  -2   45.10   14.70
   5  -7   2   12.10    7.40
   5   7   2   12.00    6.30
   5   7   2   12.70    3.70
   5   7   2   26.60    9.70
   5   7   2    4.90    6.40
   6  -7   2    4.50    6.90
   6  -7   2   11.20    9.00
  -6  -7  -2    1.30    9.90
   6  -7   2    9.40    8.40
   6   7   2    8.00   10.50
   6   7   2   32.20   11.30
   6   7   2    3.90    4.40
   6   7   2   -4.30    5.70
   7  -7   2  365.46   35.00
  -7  -7  -2  396.56   48.00
   7  -7   2  365.36   36.80
   7  -7   2  329.87   38.10
   7   7   2  364.06   31.60
   7   7   2  337.87   40.80
   7   7   2  375.36   35.70
  -8  -7  -2  -11.70   15.40
   8  -7   2   14.70   12.00
   8  -7   2    1.10   10.50
   8  -7   2    8.50    9.80
   8   7   2    2.10    9.40
   8   7   2   24.60   14.30
  -9  -7  -2  635.04   73.99
   9  -7   2  708.23   59.49
   9  -7   2  522.45   59.29
   9  -7   2  577.14   59.79
   9   7   2  682.13   64.79
   9   7   2  672.43   59.09
  10  -7   2   46.30   18.80
  10  -7   2   58.59   18.80
  10  -7   2   69.99   18.50
  10   7   2   28.80   16.20
  10   7   2   36.60   19.00
  11  -7   2   15.10   19.40
  11  -7   2   50.89   20.70
  11   7   2   10.80   20.60
  11   7   2   38.10   20.10
  12  -8  -2    1.90   22.00
  11  -8  -2   18.70   16.50
  11  -8  -2   14.40   17.80
  11  -8  -2   -2.40   18.70
  11   8  -2   19.90   15.30
  11   8  -2   18.90   17.90
  10  -8  -2   39.50   17.10
  10  -8  -2   65.49   17.30
  10  -8  -2   50.99   18.70
  10   8  -2   85.49   19.00
 -10   8   2   90.29   18.90
  10   8  -2   46.40   20.30
   9  -8  -2  109.89   22.60
   9  -8  -2  165.48   25.10
   9  -8  -2  100.09   23.40
  -9   8   2  195.08   24.10
   9   8  -2  135.29   22.40
   9   8  -2  139.59   25.50
   8  -8  -2  244.18   26.80
   8  -8  -2  118.89   23.10
   8   8  -2  213.78   28.80
  -8   8   2  192.08   23.30
   8   8  -2  149.09   22.30
   7  -8  -2   98.49   16.10
  -7  -8   2   98.59   22.40
   7  -8  -2  100.39   17.90
  -7   8   2  102.09   14.70
   7   8  -2   95.09   15.50
   7   8  -2  112.79   15.00
   7   8  -2   81.79   17.60
  -6  -8   2  526.85   55.29
  -6  -8   2  574.04   47.20
   6  -8  -2  566.34   50.69
   6  -8  -2  557.94   52.19
  -6   8   2  554.94   49.50
   6   8  -2  685.23   54.49
   6   8  -2  652.83   51.09
  -5  -8   2  114.59   10.70
  -5  -8   2  107.19   19.40
   5  -8  -2   92.59   15.00
   5  -8  -2  113.79   14.00
   5   8  -2   91.19   12.80
   5   8  -2  103.09   16.40
  -5   8   2   96.09   12.40
  -5   8   2   80.69   12.40
   4  -8  -2   46.90    8.30
   4  -8  -2   50.99   10.40
  -4  -8   2   47.30    6.30
  -4  -8   2   40.40   10.90
   4   8  -2   49.10    8.50
   4   8  -2   46.80   10.40
  -4   8   2   50.59    7.40
  -4   8   2   50.49    7.60
  -3  -8   2   28.70    9.90
   3  -8  -2   34.40    7.90
   3  -8  -2   35.00    6.20
  -3  -8   2   38.70    7.10
  -3  -8   2   26.10    5.40
  -3  -8   2   30.20    6.20
   3  -8  -2   43.70   10.30
   3   8  -2   48.50    8.70
  -3   8   2   41.70    5.80
   3   8  -2   27.70    6.30
  -3   8   2   28.50    4.90
  -3   8   2   38.00    7.00
  -2  -8   2   94.89   10.90
  -2  -8   2   76.59   12.70
   2  -8  -2  102.09    9.60
  -2  -8   2   88.49   11.70
   2  -8  -2  117.19   15.10
   2  -8  -2  107.49   12.30
  -2  -8   2   84.49   10.10
   2   8  -2  108.09   11.90
  -2   8   2   79.99   10.70
  -2   8   2   92.79    8.60
  -2   8   2  106.39   11.30
  -1  -8   2  342.27   31.00
  -1  -8   2  394.36   30.20
   1  -8  -2  381.36   32.90
   1  -8  -2  348.87   28.40
   1  -8  -2  371.26   30.40
  -1  -8   2  341.57   29.50
  -1  -8   2  343.17   30.00
   1  -8  -2  353.86   29.50
   1   8  -2  344.37   29.70
  -1   8   2  355.36   29.30
  -1   8   2  362.86   29.90
  -1   8   2  388.96   30.80
   0  -8  -2   28.70    8.50
   0  -8  -2   55.09    6.60
   0  -8  -2   32.00    8.30
   0  -8   2   38.50    5.10
   0  -8   2   49.40    5.10
   0  -8   2   35.60    6.60
   0  -8   2   41.40    8.30
   0   8   2   38.00    6.30
   0   8   2   56.79    7.00
  -1  -8  -2  660.53   51.49
  -1  -8  -2  695.13   56.29
  -1  -8  -2  673.03   52.09
   1  -8   2  680.93   54.39
  -1  -8  -2  579.14   54.69
   1  -8   2  700.03   54.79
  -1   8  -2  622.44   57.29
   1   8   2  629.44   54.19
   1   8   2  712.03   54.89
   2  -8   2  356.16   31.20
   2  -8   2  311.07   31.10
  -2  -8  -2  368.56   33.60
  -2  -8  -2  339.47   28.70
   2   8   2  384.16   32.00
   2   8   2  372.86   31.10
  -2   8  -2  320.17   33.20
   2   8   2  360.46   28.80
  -3  -8  -2  465.65   37.50
   3  -8   2  458.05   36.50
   3  -8   2  476.05   39.80
   3  -8   2  472.65   40.30
  -3  -8  -2  406.06   42.20
   3   8   2  472.95   38.80
   3   8   2  450.35   37.50
   3   8   2  485.45   40.80
  -3   8  -2  411.56   37.70
   4  -8   2  407.06   37.70
  -4  -8  -2  367.36   41.60
  -4  -8  -2  414.56   46.40
   4  -8   2  462.45   37.90
   4  -8   2  411.46   34.50
   4   8   2  417.86   35.30
   4   8   2  421.66   36.10
   4   8   2  430.46   39.00
  -4   8  -2  389.66   35.50
   5  -8   2  120.29   16.90
   5  -8   2  100.09   12.50
  -5  -8  -2   73.69   19.70
   5  -8   2   83.69   15.10
  -5   8  -2   95.99   13.70
   5   8   2   94.69   13.30
   5   8   2  111.79   14.50
   5   8   2   97.89   17.10
   6  -8   2   92.39   16.20
  -6  -8  -2   56.59   20.30
   6  -8   2   55.39   13.70
   6  -8   2   84.59   12.90
   6   8   2   93.69   17.60
   6   8   2  134.29   15.70
   7  -8   2   81.99   15.80
  -7  -8  -2   60.69   22.30
   7  -8   2   56.89   14.80
   7  -8   2   44.50   11.90
   7   8   2  102.59   20.00
   7   8   2   91.69   14.70
   8  -8   2   93.99   16.60
   8  -8   2  102.49   20.40
  -8  -8  -2   67.19   24.10
   8  -8   2   74.09   18.10
   8   8   2   83.29   16.70
   8   8   2   64.29   19.20
  -9  -8  -2  288.87   47.70
   9  -8   2  361.56   35.80
   9  -8   2  320.77   38.60
   9  -8   2  300.97   39.50
   9   8   2  283.37   41.50
   9   8   2  325.07   37.60
  10  -8   2   10.70   15.50
  10  -8   2  -15.10   12.90
  10   8   2  -15.10   11.10
  10   8   2   -7.90   14.30
  11  -8   2  -17.00   18.00
  11  -8   2    3.00   17.00
  11   8   2    0.50   20.40
  11   8   2   51.49   20.70
  12  -9  -2    8.00   24.50
  11  -9  -2  280.57   48.00
  11  -9  -2  379.46   47.60
  11  -9  -2  545.35   56.09
  11   9  -2  505.45   57.39
  11   9  -2  422.66   48.20
  10  -9  -2   24.20   19.80
  10  -9  -2   29.10   16.10
  10  -9  -2   23.60   16.90
  10   9  -2   16.60   17.20
  10   9  -2  -11.90   10.60
   9  -9  -2   11.80   12.80
   9  -9  -2   13.90   12.80
   9  -9  -2   13.70   14.40
   9   9  -2    3.90   13.60
  -9   9   2   30.20   11.90
   9   9  -2   25.20   11.90
   8  -9  -2   43.10   12.60
   8  -9  -2   27.10   13.10
  -8   9   2   10.10    9.40
   8   9  -2   35.30   12.50
   8   9  -2   24.50   12.50
   7  -9  -2   -5.70    8.30
   7  -9  -2    3.50    9.40
  -7  -9   2    3.30   12.60
   7   9  -2    1.80    9.60
   7   9  -2    9.70    8.60
  -7   9   2   20.40    7.90
   6  -9  -2    6.40    8.90
   6  -9  -2   -3.10    5.80
  -6  -9   2    2.90   11.00
   6   9  -2   34.80   12.20
  -6   9   2    6.70    5.80
   6   9  -2   15.60    7.70
  -5  -9   2  307.77   25.30
   5  -9  -2  313.87   28.60
   5  -9  -2  312.37   30.80
  -5  -9   2  351.96   36.90
  -5   9   2  266.77   27.10
   5   9  -2  342.97   31.50
   5   9  -2  310.47   28.30
  -5   9   2  287.47   27.30
  -4  -9   2  940.21   68.29
  -4  -9   2  854.91   74.79
   4  -9  -2  881.31   70.29
  -4  -9   2  750.42   69.49
   4  -9  -2  820.32   71.89
  -4   9   2  841.62   68.99
  -4   9   2  912.81   69.39
   4   9  -2  887.01   72.39
   4   9  -2  904.51   70.59
   3  -9  -2 2057.09  155.08
  -3  -9   2 1948.61  158.88
   3  -9  -2 1908.81  156.78
  -3  -9   2 2083.79  154.58
  -3  -9   2 1923.21  154.98
  -3  -9   2 2076.19  155.68
   3  -9  -2 1978.70  158.98
  -3   9   2 1891.91  155.78
  -3   9   2 1982.20  154.48
  -3   9   2 1949.90  153.78
   3   9  -2 2003.80  156.88
   2  -9  -2   19.40    8.20
  -2  -9   2   17.00    4.50
   2  -9  -2   13.10    5.70
  -2  -9   2   38.60    6.80
  -2  -9   2   13.10    5.80
   2  -9  -2   18.50    4.10
  -2   9   2   15.50    3.90
  -2   9   2   14.20    5.40
   2   9  -2   22.20    5.40
  -2   9   2   14.90    2.70
   1  -9  -2 4112.49  304.37
  -1  -9   2 3985.10  303.77
   1  -9  -2 3931.91  302.07
   1  -9  -2 4140.99  306.97
   1  -9  -2 3957.90  303.07
  -1  -9   2 3924.21  304.97
  -1  -9   2 3789.72  303.17
  -1  -9   2 3986.50  303.87
  -1   9   2 3962.70  304.47
  -1   9   2 3840.32  302.77
   1   9  -2 3980.20  303.47
  -1   9   2 3546.65  303.37
   0  -9  -2    6.90    3.80
   0  -9  -2    3.20    6.60
   0  -9   2    8.90    2.80
   0  -9   2   13.50    5.60
   0  -9  -2    2.50    6.10
   0  -9   2    7.90    2.50
   0  -9   2    6.20    4.60
   0   9   2    5.60    4.40
   0   9   2    8.60    3.60
  -1  -9  -2  103.99    9.10
   1  -9   2  125.09   13.70
  -1  -9  -2  118.19   10.40
  -1  -9  -2  122.29   15.90
  -1  -9  -2  128.79   15.40
   1  -9   2  119.19   13.40
  -1  -9  -2   97.19   10.00
   1   9   2  121.59   13.10
  -1   9  -2   96.69   16.70
  -2  -9  -2  363.06   27.90
   2  -9   2  348.37   31.90
  -2  -9  -2  402.76   34.60
   2  -9   2  318.77   31.00
  -2  -9  -2  361.56   28.80
   2   9   2  347.37   31.80
   2   9   2  369.26   31.60
   2   9   2  343.67   28.90
  -2   9  -2  303.47   35.40
   3  -9   2  127.79   16.50
  -3  -9  -2  144.09   20.60
  -3  -9  -2  119.99   13.00
   3  -9   2  138.79   16.30
   3   9   2  120.59   14.80
  -3   9  -2  115.39   12.80
   3   9   2  132.49   17.00
  -3   9  -2  124.89   10.90
   3   9   2  140.69   12.90
   4  -9   2   94.29   10.50
   4  -9   2   89.99   13.50
  -4  -9  -2  125.09   21.90
   4  -9   2   99.39   15.20
  -4  -9  -2   85.29   19.60
   4   9   2  105.59   16.00
   4   9   2  101.99   12.10
  -4   9  -2   78.79   12.10
   4   9   2  105.69   13.00
  -5  -9  -2  229.68   33.20
   5  -9   2  239.68   22.00
   5  -9   2  198.38   26.10
   5  -9   2  226.08   26.00
   5   9   2  249.97   23.10
   5   9   2  232.98   28.40
   5   9   2  246.88   22.80
  -5   9  -2  213.98   24.10
   6  -9   2  234.68   22.90
   6  -9   2  205.88   25.80
  -6  -9  -2  238.78   34.70
   6  -9   2  215.08   27.50
   6   9   2  215.18   24.60
   6   9   2  255.97   30.70
   7  -9   2  516.05   47.40
   7  -9   2  543.35   50.39
  -7  -9  -2  494.95   60.89
   7  -9   2  546.25   51.69
   7   9   2  535.55   53.59
   7   9   2  570.64   48.40
  -8  -9  -2   53.49   22.80
   8  -9   2   40.70   12.10
   8  -9   2   69.89   17.70
   8  -9   2   47.40   14.60
   8   9   2   36.60   12.20
   8   9   2   50.19   16.60
  -9  -9  -2  440.06   63.09
   9  -9   2  518.75   51.79
   9  -9   2  546.45   56.99
   9   9   2  535.75   50.69
   9   9   2  492.65   58.59
  10  -9   2    7.40   15.50
  10  -9   2   -1.90   17.90
  10   9   2   -4.10   13.30
  10   9   2   -4.00   16.40
  11  -9   2   29.00   19.90
  11  -9   2   28.50   20.50
  11   9   2   49.80   18.70
  11 -10  -2   35.90   21.60
  11 -10  -2   18.20   18.00
  11 -10  -2  -19.30   17.60
  11  10  -2   25.90   21.10
  11  10  -2   45.30   19.70
  10 -10  -2   31.70   13.90
  10 -10  -2    6.70   16.50
  10 -10  -2   27.50   17.90
  10  10  -2   37.00   19.60
  10  10  -2   29.80   15.10
   9 -10  -2   14.80   12.60
   9 -10  -2    2.40   15.40
   9 -10  -2    4.80   12.70
   9  10  -2    2.20   13.00
   9  10  -2   -1.60   12.60
   8 -10  -2   22.60   12.40
   8 -10  -2   33.90   16.30
   8 -10  -2   13.80   10.20
  -8  10   2   29.80   11.00
   8  10  -2   26.90   12.60
   8  10  -2   21.70   12.70
   7 -10  -2  750.52   74.09
   7 -10  -2  934.91   73.29
  -7 -10   2  914.11   80.59
  -7  10   2  868.91   71.39
   7  10  -2  855.41   76.09
   7  10  -2  806.22   72.29
  -6 -10   2  706.53   73.49
   6 -10  -2  885.41   71.69
   6 -10  -2  877.91   69.49
   6  10  -2  834.62   72.09
   6  10  -2  762.72   68.59
  -6  10   2  836.92   67.69
   5 -10  -2  608.74   52.59
  -5 -10   2  607.24   46.80
  -5 -10   2  619.94   55.99
   5 -10  -2  589.84   50.19
  -5  10   2  499.85   48.30
   5  10  -2  572.84   49.99
  -5  10   2  623.64   49.00
   5  10  -2  640.74   53.29
  -4 -10   2    3.20    6.90
   4 -10  -2   20.40    6.20
  -4 -10   2    8.80    4.40
  -4 -10   2   14.60   10.00
   4 -10  -2   24.30    8.60
   4 -10  -2   10.50    9.10
  -4  10   2   13.10    4.60
  -4  10   2   13.90    4.30
   4  10  -2   12.20    7.60
   3 -10  -2  657.63   53.09
   3 -10  -2  632.64   57.59
  -3 -10   2  668.23   54.49
  -3 -10   2  682.73   54.49
   3 -10  -2  677.83   55.69
  -3 -10   2  706.73   58.49
  -3 -10   2  711.83   53.19
  -3  10   2  615.24   54.39
  -3  10   2  642.24   51.39
   3  10  -2  601.34   54.69
  -3  10   2  635.64   52.89
  -2 -10   2  109.89   13.60
   2 -10  -2  110.39   10.50
   2 -10  -2  117.29   14.20
  -2 -10   2  108.49   11.40
  -2 -10   2  118.79   14.10
   2 -10  -2  117.59   17.20
  -2 -10   2  122.09   11.40
   2  10  -2   97.29   12.50
  -2  10   2   97.19   13.20
  -2  10   2  103.99    9.00
  -2  10   2  104.39    9.30
   1 -10  -2   43.00    4.80
  -1 -10   2   42.10    6.90
  -1 -10   2   45.90    8.80
  -1 -10   2   36.00    8.60
   1 -10  -2   47.10    6.30
   1 -10  -2   40.20    7.60
  -1 -10   2   32.50    6.00
   1 -10  -2   49.80   11.50
  -1 -10   2   59.39    8.10
  -1  10   2   50.99    6.50
  -1  10   2   44.10    5.50
   0 -10  -2  256.37   27.40
   0 -10   2  312.27   26.50
   0 -10   2  288.87   22.80
   0 -10  -2  253.47   27.50
   0 -10   2  303.87   25.30
   0 -10   2  264.77   23.10
   0 -10  -2  258.57   24.00
   0  10   2  293.67   25.00
   0  10   2  281.07   24.10
  -1 -10  -2  247.78   20.10
   1 -10   2  241.38   23.50
  -1 -10  -2  237.48   24.80
  -1 -10  -2  238.88   25.70
  -1 -10  -2  265.57   21.20
   1 -10   2  227.98   23.10
   1  10   2  262.37   23.30
  -1  10  -2  264.37   28.30
  -2 -10  -2    3.90    8.70
  -2 -10  -2   17.60    2.90
   2 -10   2   20.80    6.40
   2 -10   2   21.20    7.10
  -2  10  -2   19.70   10.70
   2  10   2   14.30    6.50
  -3 -10  -2 2250.87  189.48
  -3 -10  -2 2228.28  184.08
   3 -10   2 2351.36  187.48
   3 -10   2 2351.96  186.38
   3  10   2 2504.05  184.38
   3  10   2 2461.25  188.08
   3  10   2 2432.36  185.78
   4 -10   2  698.53   56.59
   4 -10   2  742.13   58.29
  -4 -10  -2  531.85   59.89
  -4  10  -2  670.03   52.49
   4  10   2  612.44   54.49
   4  10   2  741.73   58.99
   4  10   2  662.73   54.29
   5 -10   2  686.23   56.89
   5 -10   2  637.14   55.39
  -5 -10  -2  648.24   63.39
   5  10   2  634.44   52.39
  -5  10  -2  527.95   53.89
   5  10   2  629.94   53.19
   5  10   2  724.03   58.19
  -6 -10  -2  143.59   29.30
   6 -10   2  193.28   19.30
   6 -10   2  159.18   22.10
   6 -10   2  144.69   22.60
   6  10   2  181.58   25.40
   6  10   2  144.19   19.30
   7 -10   2   14.30   10.90
   7 -10   2    1.70   10.20
   7 -10   2    7.10    7.50
  -7 -10  -2   11.80   18.10
   7  10   2    7.90   11.40
   7  10   2   -3.10    7.90
   8 -10   2   26.90   14.50
   8 -10   2   30.30   13.10
  -8 -10  -2   17.00   19.20
   8  10   2   38.50   15.90
   8  10   2   26.30   12.30
  -9 -10  -2   36.40   25.20
   9 -10   2   94.79   22.30
   9 -10   2  106.59   20.70
   9  10   2   78.89   17.80
   9  10   2   64.39   23.00
  10 -10   2   26.70   19.80
  10 -10   2   23.00   16.60
  10  10   2   50.69   22.90
  10  10   2   30.00   16.40
  11 -10   2   18.30   18.50
  11  10   2   -9.20   17.20
  11 -11  -2   78.29   30.20
  11 -11  -2   68.29   22.70
  11  11  -2   92.89   23.20
  10 -11  -2  -18.10   14.60
  10 -11  -2   14.90   16.10
  10 -11  -2   30.00   21.00
  10  11  -2   18.70   14.50
  10  11  -2   25.50   17.50
   9 -11  -2   41.50   18.20
   9 -11  -2   25.20   19.20
   9 -11  -2   26.60   15.40
   9  11  -2   10.10   11.60
   9  11  -2   27.00   16.80
   8 -11  -2  192.08   32.30
  -8 -11   2  160.98   33.10
   8 -11  -2  218.78   27.40
   8 -11  -2  235.68   31.60
   8  11  -2  231.18   28.10
   8  11  -2  293.67   35.10
   7 -11  -2   26.60   10.60
   7 -11  -2   27.60   13.10
  -7 -11   2   23.50   17.50
   7 -11  -2    5.40   13.30
   7  11  -2   37.40   14.00
  -7  11   2   17.00    8.90
   7  11  -2   12.40   10.00
  -6 -11   2   38.90   17.10
   6 -11  -2   49.40   15.40
   6 -11  -2   42.30   11.40
   6 -11  -2   29.90   13.00
   6  11  -2   36.80   12.50
   6  11  -2   29.90   10.20
  -6  11   2   49.00    9.30
   5 -11  -2  200.88   28.10
   5 -11  -2  204.58   22.20
   5 -11  -2  175.68   24.10
  -5 -11   2  194.58   28.70
   5  11  -2  204.78   25.30
   5  11  -2  236.88   23.40
  -5  11   2  211.78   20.00
  -4 -11   2  272.77   22.30
  -4 -11   2  226.08   26.40
  -4 -11   2  285.97   22.50
  -4 -11   2  299.27   32.50
   4 -11  -2  323.97   30.50
   4 -11  -2  236.98   24.20
   4 -11  -2  243.28   31.20
   4  11  -2  256.87   26.80
  -4  11   2  260.17   23.40
  -3 -11   2 1304.47  106.29
   3 -11  -2 1192.18  103.19
  -3 -11   2 1332.67  101.09
  -3 -11   2 1297.27  100.09
  -3 -11   2 1320.87  102.79
   3 -11  -2 1287.17  106.29
   3 -11  -2 1302.27  100.99
   3  11  -2 1258.27  102.99
  -3  11   2 1184.78  102.49
   2 -11  -2   14.90    4.00
  -2 -11   2   12.30    5.10
  -2 -11   2   18.30    4.70
  -2 -11   2   27.40    7.90
   2 -11  -2   29.90    9.90
   2 -11  -2   12.70    7.20
  -2  11   2    8.30    7.10
   2  11  -2    8.80    5.10
   1 -11  -2 1264.27   98.89
  -1 -11   2 1418.56  102.59
  -1 -11   2 1234.38   99.29
   1 -11  -2 1219.58   97.89
  -1 -11   2 1249.47  100.09
   1 -11  -2 1393.66  101.19
   1 -11  -2 1292.87  104.09
  -1 -11   2 1274.57  100.19
  -1 -11   2 1131.99  101.49
  -1  11   2 1237.28   98.39
   0 -11   2   46.60    8.80
   0 -11   2   48.70    6.70
   0 -11   2   53.29    5.80
   0 -11  -2   53.19    7.90
   0 -11  -2   64.09   12.30
   0 -11   2   35.90    7.70
   0 -11  -2   47.40   11.50
   0  11   2   44.70    8.90
   0  11   2   49.99    7.20
  -1 -11  -2   76.19    8.20
   1 -11   2   52.69   10.30
   1 -11   2   59.19    9.80
  -1 -11  -2   49.20   11.40
  -1 -11  -2   57.19   12.60
  -1  11  -2   84.39   13.80
   1  11   2   76.89   10.20
   2 -11   2  539.55   47.40
  -2 -11  -2  533.95   43.00
   2 -11   2  557.24   46.10
  -2 -11  -2  553.74   43.30
  -2 -11  -2  521.05   49.50
   2  11   2  565.74   47.10
  -3 -11  -2  109.59   13.10
   3 -11   2  124.09   16.20
  -3 -11  -2  140.29   21.60
   3 -11   2  150.68   18.30
   3  11   2  144.29   13.60
   3  11   2  144.49   18.70
  -4 -11  -2   80.39   18.30
   4 -11   2   49.00   10.60
   4 -11   2   61.99   13.20
  -4  11  -2   66.19    6.70
   4  11   2   75.49   13.80
   4  11   2   69.59    9.80
  -5 -11  -2   44.90   19.60
   5 -11   2   67.19   13.70
   5 -11   2   98.39   15.30
   5  11   2   83.59   12.10
   5  11   2   61.19   14.70
  -5  11  -2   82.19    9.90
   6 -11   2  261.47   29.40
   6 -11   2  221.78   30.00
  -6 -11  -2  187.38   35.70
  -6  11  -2  261.57   24.30
   6  11   2  257.97   27.10
   6  11   2  293.67   34.50
  -7 -11  -2  398.96   57.29
   7 -11   2  415.36   49.10
   7 -11   2  452.25   45.70
   7  11   2  509.25   44.40
   7  11   2  578.34   52.39
   8 -11   2  -10.40   11.20
   8 -11   2   34.10   14.20
  -8 -11  -2  -18.20   16.50
   8  11   2   15.90   10.50
   8  11   2   -2.70   14.60
   9 -11   2  174.18   27.70
   9 -11   2  109.79   26.80
  -9 -11  -2  133.09   36.40
   9  11   2  143.39   29.10
   9  11   2  143.49   23.20
  10 -11   2  -17.00   12.50
  10 -11   2   24.50   18.10
  10  11   2   26.70   16.90
  10  11   2   33.40   19.00
  11  11   2   15.00   17.30
  11 -12  -2   19.40   26.40
  11 -12  -2   14.90   17.60
  11  12  -2   58.29   19.80
  10 -12  -2   24.70   22.50
  10 -12  -2   41.10   22.70
  10 -12  -2   18.40   15.90
  10  12  -2   36.20   20.40
  10  12  -2   34.40   17.40
   9 -12  -2    7.10   20.40
   9 -12  -2   21.70   16.40
   9 -12  -2   27.10   15.30
   9  12  -2   34.10   17.20
   9  12  -2   28.10   14.90
   8 -12  -2   24.50   11.30
   8 -12  -2   32.00   15.60
  -8 -12   2   23.10   19.60
   8 -12  -2   35.80   16.50
   8  12  -2   32.30   15.30
   8  12  -2   30.50   13.40
   7 -12  -2  455.35   46.90
   7 -12  -2  506.85   44.80
   7 -12  -2  419.06   48.70
  -7 -12   2  448.66   54.59
   7  12  -2  453.65   47.60
   7  12  -2  533.25   45.20
   6 -12  -2   20.00   11.80
   6 -12  -2   30.10   13.60
   6 -12  -2   32.40   10.10
  -6 -12   2   25.70   15.10
   6  12  -2   16.50    9.30
   6  12  -2   18.10   10.70
   5 -12  -2  126.09   15.40
   5 -12  -2  114.89   18.50
  -5 -12   2  105.69   20.60
   5 -12  -2  129.39   21.30
  -5  12   2  118.49   13.30
   5  12  -2   94.49   17.00
   4 -12  -2  100.99   18.90
   4 -12  -2  111.89   16.60
  -4 -12   2  102.99   10.20
  -4 -12   2   90.59   15.40
  -4 -12   2  116.09   10.90
  -4 -12   2   82.39   17.50
   4 -12  -2   92.79   12.70
   4  12  -2   84.59   14.60
  -3 -12   2    9.00    9.10
   3 -12  -2    0.90    7.40
   3 -12  -2    4.80    4.10
  -3 -12   2    5.40    6.10
  -3 -12   2    4.20    7.10
  -3 -12   2    0.80    3.70
   3 -12  -2   -7.60    8.80
  -3  12   2   -6.00    7.00
   3  12  -2   -3.10    5.10
  -2 -12   2  186.28   19.00
   2 -12  -2  164.48   19.10
   2 -12  -2  156.18   14.40
   2 -12  -2  134.99   21.30
  -2 -12   2  138.39   15.20
  -2 -12   2  168.58   15.80
  -2 -12   2  162.38   19.30
   2  12  -2  164.68   17.10
  -2  12   2  177.88   19.50
  -1 -12   2    1.90    3.90
   1 -12  -2    6.40    2.20
  -1 -12   2    4.80    5.00
   1 -12  -2   18.90   10.00
  -1 -12   2    6.30    6.00
   1 -12  -2    9.20    3.70
   1 -12  -2   -0.30    4.50
  -1 -12   2    9.70    5.10
  -1 -12   2   16.70    8.10
  -1 -12   2    7.70    4.10
  -1  12   2    9.60    2.80
   0 -12   2  863.91   61.59
   0 -12  -2  753.52   60.19
   0 -12  -2  739.33   64.69
   0 -12   2  703.63   58.99
   0 -12  -2  678.43   63.29
   0 -12   2  730.03   58.19
   0 -12   2  753.22   61.09
   0  12   2  742.13   59.49
  -1 -12  -2  119.69   18.00
  -1 -12  -2   70.69   14.80
   1 -12   2   82.69   13.00
   1 -12   2   82.89   11.90
  -1 -12  -2  106.99   10.90
   1  12   2  110.39   13.00
   2 -12   2   66.49   11.90
  -2 -12  -2   60.89    6.80
  -2 -12  -2   64.69   14.90
   2 -12   2   71.79   11.00
  -2 -12  -2   60.99    6.90
   2  12   2   58.39   10.50
  -3 -12  -2 1658.93  133.59
  -3 -12  -2 1634.34  140.29
   3 -12   2 1684.73  137.49
   3 -12   2 1738.83  136.09
   3  12   2 1857.41  138.09
  -4 -12  -2   20.90   14.60
   4 -12   2    6.10    8.60
   4 -12   2    0.90    6.50
   4  12   2    1.80    5.70
   4  12   2   10.40    7.90
  -5 -12  -2  224.68   37.60
   5 -12   2  241.98   28.40
  -5 -12  -2  267.97   36.90
   5 -12   2  264.67   31.00
   5  12   2  302.87   33.20
   5  12   2  281.57   26.20
   6 -12   2  572.74   51.59
   6 -12   2  654.73   54.69
  -6 -12  -2  401.26   59.79
   6  12   2  584.44   55.19
   6  12   2  556.04   49.40
  -7 -12  -2   98.89   28.70
   7 -12   2  148.29   23.40
   7 -12   2  139.89   24.40
   7  12   2  147.49   25.40
   7  12   2  156.08   20.10
  -8 -12  -2   42.60   29.00
   8 -12   2   81.69   19.10
   8 -12   2  102.39   22.80
   8  12   2  106.29   18.30
   8  12   2   94.89   24.20
   9 -12   2   56.39   20.80
  -9 -12  -2   52.19   28.60
   9 -12   2   27.50   16.90
   9  12   2   66.29   17.80
   9  12   2   59.99   21.60
  10 -12   2  120.39   25.20
  10 -12   2   69.79   24.40
 -10 -12  -2   12.90   28.80
  10  12   2   84.69   21.40
  10  12   2  159.58   33.20
  11 -13  -2  136.69   28.50
  10 -13  -2   27.50   22.00
  10 -13  -2    3.20   17.20
  10 -13  -2   26.40   20.50
  10  13  -2    8.20   18.60
  10  13  -2   -0.20   14.20
   9 -13  -2   34.10   21.90
   9 -13  -2    0.50   15.20
   9 -13  -2   25.90   14.50
   9  13  -2    6.10   11.80
   9  13  -2   19.80   16.70
   8 -13  -2  143.19   21.50
  -8 -13   2   61.59   24.30
   8 -13  -2   76.19   25.50
   8 -13  -2  114.89   23.80
   8  13  -2  130.59   20.80
   8  13  -2  122.59   24.30
   7 -13  -2  171.88   28.90
   7 -13  -2  112.79   22.40
  -7 -13   2  178.38   31.00
   7 -13  -2  196.78   23.30
   7  13  -2  153.78   25.80
   7  13  -2  168.38   22.80
   6 -13  -2   28.50   12.50
   6 -13  -2   25.80   10.30
  -6 -13   2   17.70   15.20
   6 -13  -2   39.20   15.40
   6  13  -2   17.30   10.90
   5 -13  -2  165.18   20.20
   5 -13  -2  165.28   26.20
   5 -13  -2  199.98   25.10
  -5 -13   2  164.18   26.90
   5  13  -2  216.58   25.00
  -4 -13   2  480.45   37.10
   4 -13  -2  455.55   39.50
  -4 -13   2  410.26   42.20
  -4 -13   2  454.85   45.90
   4 -13  -2  477.35   43.60
   4 -13  -2  454.95   46.30
   4  13  -2  470.95   42.50
  -3 -13   2  801.72   70.39
  -3 -13   2  758.32   63.19
   3 -13  -2  862.51   67.69
  -3 -13   2  816.62   65.19
   3 -13  -2  749.13   63.69
  -3 -13   2  842.82   67.69
   3 -13  -2  829.42   71.19
   3  13  -2  843.82   66.59
  -3  13   2  703.73   66.99
  -2 -13   2   37.50    9.70
  -2 -13   2   26.50    8.30
   2 -13  -2   31.30   12.70
   2 -13  -2   29.90    5.00
  -2 -13   2   31.80    6.30
   2 -13  -2   15.20    8.20
  -2 -13   2   28.60    6.10
   2  13  -2   25.60    6.80
  -2  13   2   -0.40    6.30
   1 -13  -2 1337.07  110.69
  -1 -13   2 1483.25  112.19
  -1 -13   2 1374.06  111.79
   1 -13  -2 1429.66  113.89
  -1 -13   2 1454.25  115.89
   1 -13  -2 1440.16  110.09
  -1 -13   2 1289.57  112.69
  -1 -13   2 1438.26  113.09
  -1 -13   2 1568.44  114.59
   1 -13  -2 1566.74  118.69
  -1  13   2 1438.66  110.39
   0 -13  -2  119.89   17.00
   0 -13   2   65.99    9.20
   0 -13  -2   80.89   15.60
   0 -13   2   71.89    7.60
   0 -13  -2   61.19    9.80
   0 -13   2   88.59   15.30
   0 -13   2   77.59   11.60
   0 -13   2   66.89   10.80
   0  13   2   81.09    9.50
  -1 -13  -2  357.16   39.60
   1 -13   2  444.96   36.30
  -1 -13  -2  413.16   41.30
   1 -13   2  414.16   37.60
  -1 -13  -2  439.16   35.00
   1  13   2  413.86   36.20
  -2 -13  -2  144.09   14.20
  -2 -13  -2  150.58   23.00
   2 -13   2  139.49   16.40
   2 -13   2  164.38   19.30
  -2 -13  -2  139.69   12.50
  -2 -13  -2  142.89   13.20
   2  13   2  145.99   17.80
  -3 -13  -2   73.29   17.60
   3 -13   2   91.79   13.20
   3 -13   2   94.59   15.80
   3  13   2  125.09   16.70
   4 -13   2  231.78   27.30
  -4 -13  -2  305.47   37.70
   4 -13   2  239.78   29.80
   4  13   2  330.97   30.70
  -5 -13  -2  425.16   73.19
   5 -13   2  455.45   47.10
   5 -13   2  558.24   46.50
  -5 -13  -2  365.16   54.39
   5  13   2  533.15   43.90
   5  13   2  552.04   49.20
  -6 -13  -2  320.57   44.40
   6 -13   2  347.07   37.20
   6 -13   2  242.68   31.00
   6  13   2  284.77   28.80
   6  13   2  312.87   36.80
   7 -13   2  283.27   37.10
   7 -13   2  297.47   35.40
  -7 -13  -2  257.47   45.20
   7  13   2  370.56   41.90
   7  13   2  330.17   33.70
   8 -13   2   -7.40   13.50
  -8 -13  -2   19.40   23.30
   8 -13   2   31.70   14.70
   8  13   2    0.30   12.20
   8  13   2    0.50   10.90
  -9 -13  -2  158.78   43.90
   9 -13   2  240.18   36.30
   9 -13   2  173.58   30.30
   9  13   2  198.58   35.60
  10 -13   2   91.29   24.40
 -10 -13  -2   85.19   40.90
  10  13   2   52.29   28.40
  10 -14  -2   65.99   20.80
  10 -14  -2  135.89   32.60
  10  14  -2  115.29   28.70
   9 -14  -2   92.79   20.70
   9 -14  -2   92.39   23.60
   9 -14  -2   59.59   24.30
   9  14  -2  122.39   27.00
   8 -14  -2   -7.70   11.60
  -8 -14   2    7.60   17.80
   8 -14  -2    2.70   13.00
   8 -14  -2   12.80   16.70
   8  14  -2   18.70   14.00
   8  14  -2   17.40   13.40
   7 -14  -2  365.56   35.60
  -7 -14   2  378.16   47.50
   7 -14  -2  255.57   41.40
   7 -14  -2  333.87   40.30
   7  14  -2  393.66   42.50
   6 -14  -2  173.78   24.40
   6 -14  -2  150.78   26.40
   6 -14  -2  134.29   18.70
  -6 -14   2  154.28   28.60
   6  14  -2  122.49   22.70
   5 -14  -2   20.20   13.10
   5 -14  -2   36.70   13.50
  -5 -14   2   70.19   19.10
   5 -14  -2   33.10    9.10
   5  14  -2   34.30   12.60
  -4 -14   2   88.99   20.10
   4 -14  -2  136.19   23.10
  -4 -14   2  128.09   19.60
   4 -14  -2   91.39   13.00
   4 -14  -2   96.49   17.00
   4  14  -2  103.79   16.70
   3 -14  -2  311.27   27.00
   3 -14  -2  327.17   31.20
  -3 -14   2  303.27   36.40
  -3 -14   2  285.07   31.60
  -3 -14   2  303.27   26.70
   3 -14  -2  315.17   37.60
   3  14  -2  332.47   29.90
  -2 -14   2  445.36   39.60
  -2 -14   2  425.26   40.50
  -2 -14   2  440.66   36.90
   2 -14  -2  460.05   44.30
   2 -14  -2  461.05   39.50
   2 -14  -2  436.46   35.20
  -2 -14   2  369.56   39.10
  -1 -14   2   19.10    9.50
  -1 -14   2   11.00    5.30
   1 -14  -2   -2.70    9.00
   1 -14  -2   -4.00    5.50
  -1 -14   2    9.70    6.20
  -1 -14   2    8.00    4.60
  -1 -14   2   12.50    7.00
  -1 -14   2    6.00    5.60
   0 -14   2  239.48   23.10
   0 -14   2  274.97   25.00
   0 -14   2  275.57   26.10
   0 -14   2  267.87   30.60
   0 -14  -2  284.07   24.90
   0 -14  -2  248.88   29.20
   0 -14  -2  257.97   32.10
   0 -14   2  273.17   21.80
   0  14   2  279.67   23.40
   1 -14   2  458.45   42.20
  -1 -14  -2  448.76   46.60
   1 -14   2  514.95   40.90
  -1 -14  -2  474.85   39.80
   1  14   2  479.45   41.00
   2 -14   2    1.60    5.10
  -2 -14  -2   -4.60    3.90
  -2 -14  -2   -7.40    9.60
   2 -14   2   18.90    9.40
   2  14   2    2.10    6.20
   3 -14   2  524.15   47.70
  -3 -14  -2  515.05   53.79
   3 -14   2  616.74   50.89
   3  14   2  585.24   50.29
   4 -14   2  108.09   15.80
   4 -14   2   87.79   17.30
  -4 -14  -2  133.99   25.50
   4  14   2  122.19   18.70
   5 -14   2  236.38   26.70
  -5 -14  -2  185.28   36.20
   5 -14   2  198.08   28.50
   5  14   2  286.57   32.30
  -6 -14  -2  183.48   37.90
   6 -14   2  218.88   31.30
   6 -14   2  246.58   28.70
   6  14   2  274.97   32.50
   6  14   2  282.67   33.80
  -7 -14  -2  157.58   35.10
   7 -14   2  248.28   28.80
   7 -14   2  169.78   28.60
   7  14   2  154.58   28.10
   8 -14   2  134.19   28.80
  -8 -14  -2  122.39   36.20
   8 -14   2  174.08   26.80
   8  14   2  157.08   30.50
  -9 -14  -2    2.10   27.30
   9 -14   2    6.40   15.40
   9 -14   2    0.90   13.90
   9  14   2   -0.60   20.30
  10 -14   2    1.60   20.30
   9 -15  -2   -0.60   18.80
   9 -15  -2   28.30   23.20
   9 -15  -2   16.00   17.80
   9  15  -2   22.50   17.90
  -8 -15   2   20.70   22.30
   8 -15  -2  -12.80   16.20
   8 -15  -2   13.80   12.80
   8 -15  -2   12.00   15.70
   8  15  -2    8.60   16.00
   7 -15  -2   -9.50   11.10
   7 -15  -2    2.90   10.70
  -7 -15   2   32.60   21.10
   7 -15  -2   26.20   17.90
   7  15  -2    7.20   13.20
   6 -15  -2  102.19   16.00
  -6 -15   2  111.39   25.50
   6 -15  -2  105.39   19.60
   6 -15  -2   83.49   22.70
   6  15  -2   92.89   19.50
  -5 -15   2    1.10   14.50
   5 -15  -2  -16.60   10.90
   5 -15  -2    6.20    7.40
   5 -15  -2   -4.70    8.90
   5  15  -2   13.50    9.90
   4 -15  -2  239.18   32.90
  -4 -15   2  232.58   31.80
   4 -15  -2  235.28   29.40
   4 -15  -2  238.88   23.20
   4  15  -2  251.47   27.70
   3 -15  -2  396.36   38.70
  -3 -15   2  418.46   34.50
  -3 -15   2  444.46   38.40
   3 -15  -2  398.66   34.30
   3 -15  -2  459.65   44.30
  -3 -15   2  343.17   39.50
  -3 -15   2  423.16   42.80
   3  15  -2  411.96   37.50
   2 -15  -2  282.27   28.60
  -2 -15   2  236.68   26.70
  -2 -15   2  264.37   30.30
  -2 -15   2  273.57   24.00
   2 -15  -2  228.98   22.40
   2 -15  -2  260.97   32.90
  -2 -15   2  280.47   24.90
  -1 -15   2   90.29   12.00
   1 -15  -2   55.49   12.10
  -1 -15   2   65.69   11.00
  -1 -15   2   65.59    9.10
  -1 -15   2   78.39   15.70
   1 -15  -2   60.89   17.90
   0 -15  -2  710.03   64.79
   0 -15   2  723.53   57.69
   0 -15  -2  708.23   58.09
   0 -15   2  689.33   62.39
   0 -15   2  666.23   58.89
   0  15   2  711.03   56.39
  -1 -15  -2  440.76   43.00
   1 -15   2  367.36   37.60
   1 -15   2  430.26   36.20
   1 -15   2  419.46   41.60
  -1 -15  -2  399.36   35.40
   1  15   2  456.85   36.70
   2 -15   2   14.80    9.00
  -2 -15  -2   11.20    4.70
   2 -15   2   -0.30    5.70
  -2 -15  -2   18.40   12.90
   2  15   2    3.30    7.30
  -3 -15  -2   17.00   13.80
   3 -15   2    7.70    8.60
   3 -15   2   15.30    7.30
   3  15   2   20.90    9.30
   4 -15   2  289.07   27.40
  -4 -15  -2  244.18   37.10
   4 -15   2  248.58   30.60
   4  15   2  252.07   30.40
  -5 -15  -2   89.89   26.10
   5 -15   2   78.09   18.30
   5 -15   2   87.99   15.10
   5  15   2   96.29   18.90
  -6 -15  -2    6.50   18.50
   6 -15   2   39.50   13.20
   6 -15   2   12.60   14.00
   6  15   2   24.10   15.60
   7 -15   2  272.47   36.40
   7 -15   2  257.17   32.40
  -7 -15  -2  194.88   41.30
   7  15   2  278.27   36.90
   8 -15   2   29.50   17.60
  -8 -15  -2   21.60   28.90
   8 -15   2   -2.60   13.30
   8  15   2    5.40   15.30
   9 -15   2   38.20   23.30
   9 -15   2   24.80   17.20
  -9 -15  -2   22.30   29.60
   9  15   2   13.30   20.00
  10 -15   2   41.20   19.30
   9 -16  -2    3.30   23.00
   9  16  -2   29.20   21.30
   8 -16  -2   53.69   21.20
  -8 -16   2   23.10   24.10
   8 -16  -2   56.19   23.20
   8  16  -2   44.90   18.30
   7 -16  -2  452.65   52.59
  -7 -16   2  543.35   61.39
   7 -16  -2  420.66   56.19
   7  16  -2  530.05   50.69
   6 -16  -2  -11.60   13.60
  -6 -16   2   70.59   23.00
   6 -16  -2   11.70   11.90
   6  16  -2   40.60   15.10
  -5 -16   2  235.58   36.50
   5 -16  -2  289.57   33.80
   5 -16  -2  231.98   37.30
   5  16  -2  298.77   32.70
  -4 -16   2   46.30   18.50
   4 -16  -2   58.99   14.00
   4 -16  -2   73.19   21.30
   4  16  -2   64.69   14.10
  -3 -16   2   75.59   17.20
   3 -16  -2   88.89   20.70
  -3 -16   2  101.19   20.60
  -2 -16   2  136.49   22.40
   2 -16  -2  149.99   25.90
  -2 -16   2  166.38   17.70
   2 -16  -2  152.98   20.50
  -2 -16   2  173.68   18.60
   1 -16  -2   18.60    7.60
   1 -16  -2   29.10   14.50
  -1 -16   2   42.00   13.30
  -1 -16   2    8.90    7.10
   0 -16   2  749.13   63.99
   0 -16   2  771.62   67.89
   0 -16  -2  732.53   69.39
   0 -16   2  768.62   62.99
   0 -16  -2  788.12   63.19
  -1 -16  -2   28.20   15.00
   1 -16   2   15.30   11.50
  -1 -16  -2   13.40    6.20
   1 -16   2   12.10    7.90
   1 -16   2   21.00    6.60
   1  16   2   14.00    7.00
   2 -16   2   11.30   13.20
   2 -16   2   -1.20    6.00
   2 -16   2    0.10    9.50
  -2 -16  -2   10.00   13.50
   2  16   2   -7.80    6.60
   3 -16   2  823.82   72.39
  -3 -16  -2  812.62   78.19
   3 -16   2  825.92   69.29
   3  16   2  893.01   71.99
   4 -16   2  170.28   25.20
   4 -16   2  182.68   22.30
   4  16   2  217.18   26.30
  -5 -16  -2  438.66   59.29
   5 -16   2  463.55   45.30
   5 -16   2  521.85   49.90
   5  16   2  564.04   50.79
   6 -16   2  115.19   19.10
  -6 -16  -2   58.79   26.40
   6 -16   2   76.79   19.30
   6  16   2  120.79   22.50
   7 -16   2   -0.50   13.50
   7 -16   2   20.20   11.40
  -7 -16  -2   11.00   20.10
   7  16   2    8.20   14.00
  -8 -16  -2   82.19   33.50
   8 -16   2  145.39   24.40
   8 -16   2   79.39   25.30
   8  16   2  151.18   31.50
  -9 -16  -2   56.49   33.30
   9  16   2   -5.60   20.80
   9  17  -2   33.90   19.80
  -8 -17   2  161.38   37.90
   8 -17  -2  172.58   36.90
   8 -17  -2  136.89   29.30
   8  17  -2  159.58   30.20
   7 -17  -2   14.30   21.30
  -7 -17   2   34.60   22.60
   7 -17  -2    7.60   14.70
   7  17  -2   11.30   16.20
   6 -17  -2   94.69   26.20
   6 -17  -2   57.39   18.20
  -6 -17   2   40.70   20.30
   6  17  -2   79.09   18.20
  -5 -17   2   47.60   21.00
   5 -17  -2   61.89   16.20
   5 -17  -2   40.40   19.00
   5  17  -2   57.29   15.10
   4 -17  -2  786.92   73.89
  -4 -17   2  907.71   78.79
   4 -17  -2  867.81   79.49
  -3 -17   2   49.99   18.20
   3 -17  -2   22.60   16.40
  -3 -17   2   50.89   11.90
   3 -17  -2   39.60   12.80
  -2 -17   2   36.40   15.00
   2 -17  -2   34.70   16.60
   2 -17  -2   35.60   11.40
   1 -17  -2   -6.50   10.80
  -1 -17   2    6.40   11.80
  -1 -17   2    8.70    6.90
   1 -17  -2   21.80    8.60
   0 -17   2   91.09   15.10
   0 -17   2   96.29   19.30
   0 -17  -2  104.59   23.20
   0 -17  -2  114.09   14.80
   1 -17   2  101.19   20.60
   1 -17   2   73.49   15.00
  -1 -17  -2  166.68   26.20
  -2 -17  -2  254.57   36.70
   2 -17   2  260.17   35.30
   2 -17   2  251.27   29.30
   2  17   2  274.17   27.00
   3 -17   2  376.76   44.10
  -3 -17  -2  391.16   46.40
   3 -17   2  328.87   37.30
   3  17   2  342.27   34.90
   4 -17   2   84.89   18.90
  -4 -17  -2   88.49   26.10
   4 -17   2  166.08   29.10
   4  17   2  133.19   20.60
  -5 -17  -2    8.70   21.30
   5 -17   2   29.00   13.00
   5  17   2   -5.20   12.10
  -6 -17  -2  365.86   55.19
   6 -17   2  385.76   47.20
   6  17   2  506.15   50.89
   7 -17   2    8.60   18.80
   7 -17   2  -15.60   13.50
  -7 -17  -2    6.10   25.30
   7  17   2    6.20   16.20
  -8 -17  -2   -3.10   24.80
   8 -17   2    0.80   18.00
   8 -17   2   35.10   22.60
   8  17   2   17.80   20.30
  -8 -18   2  -16.90   26.00
   8 -18  -2    4.30   17.60
   8  18  -2   24.50   19.80
   7 -18  -2   79.89   22.40
   7 -18  -2  116.39   31.90
  -7 -18   2  126.69   33.10
   7  18  -2  118.49   24.20
  -6 -18   2  296.87   41.70
   6 -18  -2  222.28   33.20
   6 -18  -2  249.58   40.30
   5 -18  -2   57.99   22.20
   5 -18  -2   60.09   16.90
  -5 -18   2  157.48   29.10
  -4 -18   2  106.39   23.50
   4 -18  -2   44.10   20.40
   4 -18  -2   80.59   17.50
  -3 -18   2   51.19   17.70
   3 -18  -2   48.70   13.30
   3 -18  -2   32.50   18.00
  -2 -18   2   21.70   15.00
   2 -18  -2   11.20    9.70
  -2 -18   2   -0.90   13.30
   2 -18  -2    8.20   17.80
  -1 -18   2   70.09   12.40
   1 -18  -2   48.80   19.50
  -1 -18   2   74.09   18.50
   1 -18  -2   63.19   13.40
   0 -18   2  135.29   19.30
   0 -18  -2  207.58   29.90
   0 -18  -2  149.99   18.80
   0 -18   2  150.08   26.00
  -1 -18  -2  400.56   47.40
   1 -18   2  392.16   37.60
   1 -18   2  370.26   45.30
   2 -18   2    9.00   10.70
   2 -18   2    9.70   14.00
  -2 -18  -2   19.00   18.30
   3 -18   2  204.08   26.00
   3 -18   2  134.69   28.60
   4 -18   2  533.45   49.10
  -4 -18  -2  422.86   58.29
   4 -18   2  471.15   55.89
   4  18   2  497.85   48.20
  -5 -18  -2  107.19   31.50
   5 -18   2   68.49   23.50
   5 -18   2   33.60   16.10
   5  18   2   99.59   20.10
   6 -18   2   76.69   22.10
  -6 -18  -2   34.00   25.00
   6 -18   2   84.89   25.60
   6  18   2   64.79   19.70
   7 -18   2   30.40   20.70
   7 -18   2   10.40   16.60
  -7 -18  -2   28.10   24.70
   7  18   2   10.80   16.90
  -8 -18  -2   23.90   34.70
   8  18   2   -9.60   16.50
   7 -19  -2   20.80   23.20
   7 -19  -2   12.30   18.70
  -7 -19   2  -20.90   24.20
   6 -19  -2   25.40   16.30
   6 -19  -2   64.99   26.60
  -6 -19   2    4.50   21.40
   5 -19  -2   20.10   15.90
   5 -19  -2   11.00   17.90
  -5 -19   2   34.90   22.80
   4 -19  -2  401.36   51.59
   4 -19  -2  424.46   44.50
   3 -19  -2   55.19   15.90
   3 -19  -2   54.99   20.80
   2 -19  -2   56.59   21.40
   2 -19  -2   43.70   13.50
  -2 -19   2   35.20   21.20
   1 -19  -2  277.97   30.60
   1 -19  -2  305.47   41.50
  -1 -19   2  291.07   38.00
   0 -19  -2  219.38   36.30
   0 -19   2  223.18   26.60
   0 -19   2  290.77   35.50
  -1 -19  -2   44.20   20.70
   1 -19   2   19.00   10.50
   1 -19   2    3.30   14.90
   2 -19   2  110.79   19.60
   2 -19   2  121.19   25.00
  -2 -19  -2   92.79   27.10
   3 -19   2   -1.70   10.90
   3 -19   2   15.70   18.10
  -4 -19  -2   51.39   23.90
   4 -19   2   88.69   18.60
   4 -19   2   50.19   21.90
  -5 -19  -2   26.20   21.60
   5 -19   2  -14.40   15.30
   5 -19   2    2.30   16.50
   6 -19   2   69.89   24.50
  -6 -19  -2   94.79   30.20
   6 -19   2   66.89   23.60
  -7 -19  -2   99.89   32.70
   7 -19   2   14.30   18.70
   7  19   2   68.39   28.50
   8  19   2  -22.80   20.20
   7 -20  -2   23.10   22.90
   6 -20  -2    6.40   15.80
   6 -20  -2   -1.30   21.50
   5 -20  -2    9.50   21.60
   5 -20  -2   42.50   16.70
   4 -20  -2  279.37   35.30
   4 -20  -2  303.87   45.80
   3 -20  -2   57.69   16.60
   3 -20  -2   39.80   20.40
   2 -20  -2   26.40   12.20
   2 -20  -2   23.20   19.10
   1 -20  -2   -0.20   15.20
  -1 -20   2   18.60   17.10
   0 -20  -2  468.95   58.39
   0 -20   2  563.04   54.29
  -1 -20  -2  406.16   54.19
   1 -20   2  486.35   51.59
   1 -20   2  466.75   44.40
   2 -20   2  490.15   47.90
   2 -20   2  500.65   57.19
   3 -20   2   22.40   21.20
   3 -20   2    9.10   13.10
   4 -20   2   -6.80   18.40
  -4 -20  -2   20.40   22.50
   4 -20   2   19.60   14.00
   5 -20   2    0.70   17.40
  -5 -20  -2   14.00   26.00
   5 -20   2   12.20   15.30
  -6 -20  -2  171.78   42.50
   6 -20   2  180.38   31.00
   6 -20   2  151.88   34.90
  -7 -20  -2  -11.60   24.70
   6 -21  -2   36.70   19.30
   5 -21  -2   10.70   17.60
   5 -21  -2   -4.30   21.90
   4 -21  -2   46.70   26.00
   4 -21  -2   22.40   17.20
   3 -21  -2   15.40   14.90
   3 -21  -2   37.80   21.20
   2 -21  -2  188.68   36.20
   1 -21  -2   13.00   19.20
   0 -21   2  260.47   37.50
   0 -21  -2  256.77   41.40
  -1 -21  -2   17.10   20.80
   1 -21   2   -2.50   17.50
   2 -21   2   -2.60   18.70
   2 -21   2   26.90   14.20
   3 -21   2   59.69   16.70
   3 -21   2   42.50   23.10
   4 -21   2   30.20   17.90
   4 -21   2   23.40   22.40
   5 -21   2   28.40   17.80
   5 -21   2   13.10   22.60
  -5 -21  -2   58.09   48.30
   6 -21   2  -26.60   19.80
   5 -22  -2   79.79   22.70
   4 -22  -2  194.48   30.30
   4 -22  -2  152.88   37.20
   3 -22  -2   52.29   28.30
   2 -22  -2   32.10   25.10
   1 -22  -2   42.20   27.30
   0 -22  -2  150.38   34.60
   0 -22   2  163.68   30.50
   1 -22   2    5.80   18.60
   2 -22   2  385.06   52.39
   3 -22   2   11.70   16.10
   3 -22   2   13.60   22.90
   4 -22   2   23.60   24.90
   4 -22   2   35.20   18.70
   5 -22   2    4.60   16.20
   5 -23  -2   -3.10   15.90
   3 -23  -2   38.30   28.00
   2 -23  -2   49.00   27.00
   1 -23  -2  182.98   39.80
   0 -23  -2   -7.60   28.00
   1 -23   2   18.60   24.70
   2 -23   2  300.57   47.10
   3 -23   2   26.10   24.40
   4 -23   2    6.40   16.00
   2 -24  -2   46.00   27.90
   1 -24  -2   61.29   29.40
   1 -24   2   -7.10   39.70
   2 -24   2  128.29   35.10
  12   0  -3  -13.10   13.60
  12   0  -3    2.40   18.40
  11   0  -3   52.79   22.00
  11   0  -3   67.69   17.90
  11   0  -3   99.59   20.80
  10   0  -3  -21.00    8.90
  10   0  -3   -7.20   10.00
  10   0  -3  -17.40    9.20
   9   0  -3  260.27   30.40
   9   0  -3  237.08   28.20
   9   0  -3  255.77   29.60
   9   0  -3  195.18   29.40
   8   0  -3  -13.20    7.20
   8   0  -3   -0.80    8.60
   8   0  -3   11.00    8.10
   8   0  -3    3.40    7.90
   7   0  -3  193.48   22.40
   7   0  -3  164.98   22.30
   7   0  -3  170.48   20.70
   6   0  -3    3.20    5.30
   6   0  -3   -4.00    5.70
   6   0  -3   -1.00    5.90
   5   0  -3 1790.42  147.49
   5   0  -3 1875.51  147.99
   5   0  -3 1959.90  148.99
  -4   0   3   -5.20    3.20
   4   0  -3   -2.00    3.60
   4   0  -3    7.20    4.50
   4   0  -3   -1.10    4.20
   4   0  -3   -4.50    3.30
   3   0  -3   27.20    4.80
  -3   0   3   24.10    5.10
   3   0  -3   33.50    5.80
   3   0  -3   16.00    4.40
   3   0  -3   20.40    4.60
  -3   0   3   20.50    4.50
  -3   0   3   17.10    5.20
  -2   0   3   -1.80    2.00
  -2   0   3    5.40    2.60
  -2   0   3    8.30    2.60
   2   0  -3    3.30    2.80
   2   0  -3    1.60    2.70
  -2   0   3    3.40    2.60
   2   0  -3    2.00    2.30
  -2   0   3   -2.10    1.90
  -1   0   3  850.91   64.29
   1   0  -3  759.42   63.59
   1   0  -3  822.92   63.49
   1   0  -3  818.32   64.59
  -1   0   3  743.03   63.19
  -1   0   3  820.52   63.69
  -1   0   3  851.01   63.49
   0   0   3   -0.20    3.40
   0   0  -3    3.20    3.10
   0   0  -3    3.90    4.30
   0   0   3    5.00    3.80
   0   0   3    3.20    2.80
   0   0  -3    0.10    2.90
   1   0   3 1877.31  139.49
  -1   0  -3 1725.83  138.39
  -1   0  -3 1612.14  138.99
   1   0   3 1879.91  138.69
   2   0   3    3.80    3.60
   2   0   3    6.50    3.10
  -2   0  -3    2.90    3.30
   2   0   3    8.10    4.10
  -2   0  -3   -0.10    3.40
  -2   0  -3    3.30    4.90
   3   0   3   68.39   10.10
   3   0   3   63.09    7.80
  -3   0  -3   43.30    7.90
   3   0   3   50.79    8.50
  -3   0  -3   66.39   10.40
  -3   0  -3   47.50    8.70
  -4   0  -3    2.20    4.10
   4   0   3    6.80    4.20
   4   0   3    4.30    5.60
   4   0   3   -3.60    4.90
  -4   0  -3   -0.50    6.10
   5   0   3  151.28   19.60
   5   0   3  119.89   17.20
   5   0   3  149.88   16.60
  -5   0  -3  167.58   21.30
   6   0   3   10.50    8.30
   6   0   3   11.60    6.70
   6   0   3    1.10    6.60
   7   0   3  592.14   50.69
   7   0   3  464.25   46.20
   7   0   3  529.75   48.50
   8   0   3   15.30    8.80
   8   0   3  -21.00    7.40
   8   0   3   12.10   10.30
   9   0   3  126.59   21.10
   9   0   3  160.38   24.30
   9   0   3  119.99   24.10
  10   0   3    8.60   14.20
  10   0   3  -11.00   10.60
  10   0   3   -8.30   11.50
  11   0   3  214.58   32.70
  11   0   3  209.88   33.90
  11   0   3  206.88   35.20
  12   0   3   27.90   21.20
  12  -1  -3   36.80   19.40
  12  -1  -3   50.59   21.50
 -12   1   3   27.80   21.20
  12   1  -3   88.09   23.60
  11  -1  -3  -20.30   11.60
  11  -1  -3   27.20   15.40
  11  -1  -3   40.50   16.90
  11   1  -3    4.00   15.00
  11   1  -3    6.80   14.00
  11   1  -3    5.50   15.70
  10  -1  -3    8.00   12.90
  10  -1  -3   16.70   13.10
  10  -1  -3    8.80   12.00
  10  -1  -3   13.30   14.20
  10   1  -3   -0.40   10.70
  10   1  -3   -7.80   11.70
  10   1  -3  -14.40    9.20
   9  -1  -3  732.83   65.49
   9  -1  -3  856.61   68.19
   9  -1  -3  729.43   65.99
   9  -1  -3  742.33   67.99
   9   1  -3  775.62   67.29
   9   1  -3  706.83   64.09
   9   1  -3  825.42   69.59
   9   1  -3  694.63   64.99
   8  -1  -3  149.49   19.90
   8  -1  -3   73.99   15.70
   8  -1  -3  134.69   19.40
   8   1  -3  142.29   19.20
   8   1  -3  110.19   18.90
   8   1  -3   79.49   15.70
   8   1  -3  104.19   15.50
   7  -1  -3   51.59   11.90
   7  -1  -3   84.49   13.10
   7  -1  -3   61.09   12.60
   7   1  -3   55.59   11.90
   7   1  -3   69.49   13.00
   7   1  -3   66.89   13.80
   6  -1  -3   82.59   12.20
   6  -1  -3   57.89   10.60
   6  -1  -3   79.69   12.70
   6   1  -3   60.39   12.80
   6   1  -3   61.79   10.70
   6   1  -3   84.59   12.70
   5  -1  -3 1259.87  102.19
   5  -1  -3 1288.67  102.29
   5  -1  -3 1252.07  102.79
   5   1  -3 1323.57  102.39
   5   1  -3 1252.17  100.79
   5   1  -3 1240.68  101.59
   5   1  -3 1339.77  103.59
   4  -1  -3   21.30    6.40
   4  -1  -3   28.70    6.40
   4  -1  -3   34.00    6.60
   4  -1  -3   32.10    6.60
  -4  -1   3   33.40    6.10
   4   1  -3   40.40    5.90
   4   1  -3   37.30    6.80
   4   1  -3   41.20    7.00
   4   1  -3   31.00    7.20
  -3  -1   3 3342.47  258.57
   3  -1  -3 3306.77  257.87
  -3  -1   3 3121.59  257.77
   3  -1  -3 3452.25  258.17
  -3  -1   3 3631.64  257.77
   3  -1  -3 3446.16  258.07
   3   1  -3 3422.86  257.17
  -3   1   3 2908.61  257.97
   3   1  -3 3227.18  257.87
   3   1  -3 3263.47  257.77
  -3   1   3 3466.55  257.87
  -3   1   3 3312.87  257.77
   3   1  -3 3379.56  258.57
  -2  -1   3 1085.39   76.79
   2  -1  -3  985.40   77.09
  -2  -1   3  862.01   77.49
   2  -1  -3  994.00   77.69
  -2  -1   3  958.60   77.49
  -2  -1   3 1017.40   77.19
  -2  -1   3  930.91   77.19
   2  -1  -3  996.70   77.39
   2   1  -3  983.60   77.19
  -2   1   3 1008.20   77.39
   2   1  -3  972.60   77.29
  -2   1   3  924.11   77.29
  -2   1   3 1094.89   77.69
   2   1  -3  974.70   77.19
  -2   1   3  942.01   76.99
   1  -1  -3   99.99    9.80
  -1  -1   3   89.59    8.30
   1  -1  -3   68.09    8.20
   1  -1  -3   84.39    7.60
   1  -1  -3   77.19    8.00
  -1  -1   3   80.49    7.90
  -1  -1   3   72.09    9.70
  -1  -1   3   88.29    8.80
   1   1  -3   68.79    9.80
  -1   1   3   86.69    7.50
   1   1  -3   79.79    8.00
  -1   1   3   90.99    8.10
  -1   1   3   70.79    8.90
  -1   1   3   88.59    8.40
   1   1  -3   69.39    8.40
   0  -1   3  203.48   16.20
   0  -1  -3  152.18   17.10
   0  -1  -3  205.08   15.20
   0  -1   3  167.78   16.40
   0  -1  -3  211.38   18.10
   0  -1  -3  160.88   15.60
   0   1   3  137.79   16.60
   0   1   3  140.99   16.70
   0   1   3  163.38   15.80
   0   1  -3  188.38   15.90
  -1  -1  -3 1457.25  116.39
   1  -1   3 1646.64  117.89
   1  -1   3 1493.45  117.29
  -1  -1  -3 1385.26  117.39
  -1  -1  -3 1419.96  119.39
  -1   1  -3 1511.25  117.79
   1   1   3 1674.23  118.09
  -1   1  -3 1362.16  116.99
   1   1   3 1370.36  118.79
   1   1   3 1571.84  116.59
   2  -1   3 2128.39  165.38
  -2  -1  -3 2118.39  164.68
  -2  -1  -3 1879.21  165.28
   2  -1   3 2081.89  164.58
   2  -1   3 2215.28  165.68
  -2   1  -3 2179.78  165.28
   2   1   3 2243.68  168.08
  -2   1  -3 2122.99  165.38
   2   1   3 2117.79  163.98
   2   1   3 2042.20  165.88
   2   1   3 2152.68  164.88
   3  -1   3   97.69   12.40
   3  -1   3   91.99   11.10
  -3  -1  -3  103.19   11.70
   3  -1   3   95.29   12.70
  -3  -1  -3   94.99   14.00
   3  -1   3   95.59   12.20
  -3  -1  -3   77.59   12.00
  -3   1  -3   97.69   12.90
   3   1   3   86.79   10.10
  -3   1  -3  107.29   11.60
  -3   1  -3   87.59   11.70
   3   1   3  124.69   12.40
   3   1   3   99.49   13.50
  -3   1  -3   90.29   12.00
   4  -1   3   87.09   12.70
  -4  -1  -3   78.19    9.80
   4  -1   3   70.39   11.30
  -4  -1  -3   73.79   13.90
   4  -1   3   71.19   10.30
   4   1   3   76.59    9.80
   4   1   3   75.19   11.40
   4   1   3   76.29   12.60
  -4   1  -3   97.29   13.70
   5  -1   3 2323.07  185.18
  -5  -1  -3 2469.85  187.98
   5  -1   3 2287.17  184.58
   5  -1   3 2168.78  183.28
   5   1   3 2380.46  184.38
   5   1   3 2325.07  182.68
  -5   1  -3 2380.36  186.68
   5   1   3 2378.36  185.98
   6  -1   3    8.40    7.80
   6  -1   3    6.50    7.90
   6  -1   3    2.60    5.70
  -6  -1  -3   18.30   11.70
   6   1   3   -2.10    5.50
   6   1   3    4.20    6.80
   6   1   3    4.80    8.70
   7  -1   3 1899.11  148.39
   7  -1   3 1849.61  147.29
   7  -1   3 1658.43  144.99
   7   1   3 1745.73  144.39
   7   1   3 1910.71  147.19
   7   1   3 1847.02  148.79
   8  -1   3   97.69   19.90
   8  -1   3  107.89   17.60
   8  -1   3  110.99   19.40
   8   1   3  108.39   17.40
   8   1   3  119.79   21.80
   8   1   3  127.99   20.20
   9  -1   3   75.79   17.40
   9  -1   3  132.99   22.50
   9  -1   3   60.69   17.30
   9   1   3   87.09   18.00
   9   1   3  112.69   22.40
   9   1   3  115.69   20.70
  10  -1   3   16.30   14.00
  10  -1   3   16.10   14.00
  10  -1   3   17.40   14.70
  10   1   3    0.20   11.70
  10   1   3    8.50   13.80
  10   1   3   -4.10   14.90
  11  -1   3   34.20   18.30
  11  -1   3   32.50   17.40
  11  -1   3   26.90   18.00
  11   1   3  -28.70   15.60
  11   1   3    2.10   15.90
  12  -1   3   18.70   24.20
  12   1   3   68.49   27.70
  12  -2  -3  156.98   28.30
  12  -2  -3  137.39   29.70
  12   2  -3  141.69   27.20
 -12   2   3   84.59   26.60
  11  -2  -3   17.10   14.50
  11  -2  -3   45.80   17.00
  11   2  -3   25.00   15.80
  11   2  -3   31.50   15.60
  11   2  -3   16.30   16.60
  10  -2  -3   12.30   12.40
  10  -2  -3   20.00   13.60
  10  -2  -3   -9.90   11.40
  10  -2  -3    4.50   12.30
  10   2  -3    0.80   10.50
  10   2  -3    6.00   12.60
  10   2  -3    5.10    9.80
   9  -2  -3  279.07   33.50
   9  -2  -3  311.57   34.10
   9  -2  -3  258.87   32.40
   9  -2  -3  306.97   35.70
   9   2  -3  311.87   36.20
   9   2  -3  271.87   32.20
   9   2  -3  232.98   31.60
   9   2  -3  315.27   32.80
   8  -2  -3   -5.80    6.80
   8  -2  -3   18.50   10.00
   8  -2  -3   -3.70    8.20
   8   2  -3    4.80   10.20
   8   2  -3    5.60    8.50
   8   2  -3    0.30    8.40
   8   2  -3    5.50    6.70
   7  -2  -3   65.29   12.50
   7  -2  -3   96.19   15.00
   7  -2  -3   64.79   13.10
   7   2  -3   66.49   14.30
   7   2  -3   64.29   10.50
   7   2  -3   63.19   11.40
   7   2  -3   84.19   13.90
   6  -2  -3  253.77   25.30
   6  -2  -3  263.47   25.00
   6  -2  -3  226.68   25.50
   6   2  -3  260.07   24.90
   6   2  -3  227.38   23.40
   6   2  -3  236.58   22.30
   6   2  -3  272.77   26.80
   5  -2  -3 1864.31  153.48
   5  -2  -3 1959.40  153.58
   5  -2  -3 1939.51  153.88
   5   2  -3 1990.80  153.58
   5   2  -3 1938.31  154.68
   5   2  -3 1998.40  151.68
   5   2  -3 1910.61  152.78
  -4  -2   3 1138.09   85.99
   4  -2  -3 1108.39   86.99
   4  -2  -3 1169.28   86.89
   4  -2  -3 1103.79   86.89
   4   2  -3 1094.49   87.69
   4   2  -3 1115.49   86.69
   4   2  -3 1057.49   84.99
   4   2  -3 1016.30   86.09
  -4   2   3  991.10   86.79
   3  -2  -3 1237.28   96.19
  -3  -2   3 1227.88   95.29
  -3  -2   3 1168.58   96.39
   3  -2  -3 1265.87   96.39
   3  -2  -3 1295.77   95.79
  -3  -2   3 1135.69   95.59
  -3   2   3 1117.39   95.79
   3   2  -3 1296.67   94.69
  -3   2   3 1179.28   95.59
   3   2  -3 1192.68   96.39
  -3   2   3 1273.27   95.99
   3   2  -3 1261.57   95.69
  -3   2   3 1204.18   95.79
   3   2  -3 1162.08   96.89
   3   2  -3 1188.68   95.69
   2  -2  -3 1764.22  136.69
  -2  -2   3 1887.21  135.09
   2  -2  -3 1747.43  135.59
  -2  -2   3 1759.12  135.89
   2  -2  -3 1680.63  136.09
   2  -2  -3 1704.33  135.89
  -2  -2   3 1863.21  136.79
  -2  -2   3 1689.63  135.89
  -2   2   3 1785.92  135.69
   2   2  -3 1664.33  136.49
   2   2  -3 1691.63  135.89
   2   2  -3 1761.02  136.09
  -2   2   3 1672.63  135.99
  -2   2   3 1727.13  136.09
   2   2  -3 1795.42  136.19
  -1  -2   3  207.78   20.80
   1  -2  -3  221.08   20.40
   1  -2  -3  222.98   19.30
   1  -2  -3  216.58   19.70
   1  -2  -3  225.58   18.70
  -1  -2   3  233.98   19.40
  -1  -2   3  249.68   20.30
   1   2  -3  219.68   19.30
  -1   2   3  240.78   19.30
  -1   2   3  239.38   18.80
  -1   2   3  221.38   19.60
  -1   2   3  272.87   20.60
   0  -2  -3  402.16   32.00
   0  -2  -3  387.06   29.30
   0  -2   3  353.26   31.30
   0  -2  -3  340.87   29.60
   0  -2  -3  289.77   32.10
   0  -2   3  369.06   30.00
   0   2   3  339.67   32.00
   0   2  -3  367.26   29.90
   0   2   3  445.56   32.00
   0   2   3  310.97   29.80
   0   2   3  392.56   29.30
   1  -2   3 5626.94  391.26
  -1  -2  -3 5099.19  391.26
  -1  -2  -3 4459.65  392.16
   1  -2   3 5541.45  391.06
  -1  -2  -3 5031.70  389.46
  -1   2  -3 5128.89  389.06
   1   2   3 5285.27  392.66
   1   2   3 5073.89  391.06
   1   2   3 5415.16  389.56
  -1   2  -3 4421.76  390.76
  -1   2  -3 4479.35  390.76
   2  -2   3  161.48   16.20
   2  -2   3  157.78   15.40
  -2  -2  -3  156.28   14.90
   2  -2   3  165.08   15.80
  -2  -2  -3  153.28   16.30
   2  -2   3  169.98   15.30
  -2   2  -3  173.48   15.60
   2   2   3  166.98   14.10
  -2   2  -3  151.08   16.00
   2   2   3  183.78   15.30
  -2   2  -3  159.18   15.80
   2   2   3  150.48   16.50
   2   2   3  141.09   19.80
   3  -2   3  388.36   33.60
  -3  -2  -3  390.36   36.40
   3  -2   3  405.86   34.00
  -3  -2  -3  374.26   32.60
   3  -2   3  405.16   33.10
   3  -2   3  369.26   33.30
   3   2   3  378.76   31.50
   3   2   3  340.27   36.50
  -3   2  -3  410.46   32.90
  -3   2  -3  385.96   33.70
   3   2   3  392.26   32.80
   3   2   3  405.66   34.80
  -3   2  -3  360.56   33.10
  -3   2  -3  372.66   34.40
   4  -2   3  223.08   22.30
  -4  -2  -3  224.88   26.70
   4  -2   3  211.18   21.70
   4  -2   3  250.47   22.80
   4   2   3  228.68   21.70
   4   2   3  194.18   23.80
   4   2   3  225.38   20.00
  -5  -2  -3  327.57   27.30
  -5  -2  -3  267.37   34.20
   5  -2   3  326.67   30.60
   5  -2   3  358.86   30.80
   5  -2   3  271.87   28.50
   5   2   3  314.37   29.30
   5   2   3  297.27   27.30
   5   2   3  304.17   30.70
   6  -2   3  205.08   24.70
  -6  -2  -3  162.48   27.30
   6  -2   3  199.68   23.00
   6  -2   3  212.18   24.90
   6   2   3  254.17   28.00
   6   2   3  192.48   21.40
   6   2   3  201.88   23.70
   7  -2   3   35.60   11.20
   7  -2   3   15.60   10.50
  -7  -2  -3   11.30   13.40
   7  -2   3   27.20    9.70
   7   2   3   17.10   10.00
   7   2   3    3.70    6.90
   7   2   3   24.90   11.50
   8  -2   3   79.99   17.80
   8  -2   3  110.39   18.30
   8  -2   3  125.19   21.20
   8   2   3  155.98   18.40
   8   2   3  146.19   21.70
   8   2   3   71.49   19.30
   9  -2   3    2.80   12.40
   9  -2   3   15.50   12.90
   9  -2   3   -3.20    8.80
   9   2   3    5.70   10.10
   9   2   3   10.90   10.60
   9   2   3   24.00   14.40
  10  -2   3   14.70   12.50
  10  -2   3  -20.50   11.20
  10  -2   3    3.30   13.00
  10   2   3   -7.60   14.30
  10   2   3   16.90   15.00
  10   2   3   12.50   11.60
  11  -2   3   99.59   26.40
  11  -2   3  117.79   29.10
  11  -2   3  139.39   28.10
  11   2   3  151.08   33.00
  11   2   3  173.38   29.90
  12  -2   3   -9.50   19.60
  13  -3  -3   65.89   28.80
  12  -3  -3   22.90   19.30
  12  -3  -3   22.70   16.00
  12   3  -3   -3.10   19.50
  12   3  -3    7.50   15.80
 -12   3   3   -2.80   17.20
  11  -3  -3   19.80   15.50
  11  -3  -3   23.40   17.50
  11   3  -3    9.80   14.40
 -11   3   3    1.80   17.90
  11   3  -3    5.30   14.70
  10  -3  -3   98.19   20.80
  10  -3  -3  108.29   21.90
  10  -3  -3  141.89   24.00
  10   3  -3  123.89   24.40
  10   3  -3   79.59   18.80
  10   3  -3  156.68   23.20
   9  -3  -3    0.50    9.10
   9  -3  -3   -7.50    8.60
   9  -3  -3    1.90    9.00
   9  -3  -3   10.60   11.10
   9   3  -3   32.50   14.10
   9   3  -3   11.10   10.50
   9   3  -3    7.40    9.70
   8  -3  -3    9.10    9.90
   8  -3  -3   -9.80    7.60
   8  -3  -3    4.30    8.90
   8   3  -3    2.20    6.70
   8   3  -3   -4.60    7.20
   8   3  -3    2.90   10.20
   8   3  -3    2.30    8.20
   7  -3  -3  200.18   25.50
   7  -3  -3  229.78   26.60
   7  -3  -3  258.87   27.00
   7   3  -3  236.38   28.90
   7   3  -3  253.57   24.10
   7   3  -3  232.28   22.00
   7   3  -3  232.98   26.10
   6  -3  -3  909.11   74.69
   6  -3  -3  875.31   74.09
   6  -3  -3  907.21   74.39
   6   3  -3  869.41   75.59
   6   3  -3  891.41   72.89
   6   3  -3  900.61   71.19
   6   3  -3  904.61   74.09
   5  -3  -3 1422.96  116.19
  -5  -3   3 1576.94  114.99
   5  -3  -3 1503.15  116.29
   5  -3  -3 1336.67  116.19
   5   3  -3 1464.75  113.69
   5   3  -3 1441.46  115.39
   5   3  -3 1387.46  117.29
   5   3  -3 1510.55  116.29
   4  -3  -3  297.87   27.40
  -4  -3   3  319.87   26.20
   4  -3  -3  278.97   26.80
  -4   3   3  248.58   26.70
   4   3  -3  315.67   24.90
   4   3  -3  300.27   27.00
   4   3  -3  344.17   28.70
  -4   3   3  309.57   27.10
   4   3  -3  342.47   26.90
  -3  -3   3 1354.26  113.59
  -3  -3   3 1482.35  112.39
   3  -3  -3 1505.05  113.99
   3  -3  -3 1503.15  113.59
   3  -3  -3 1468.15  112.79
  -3  -3   3 1348.27  112.69
   3   3  -3 1406.06  111.19
  -3   3   3 1380.56  112.89
   3   3  -3 1363.36  112.79
  -3   3   3 1611.54  113.59
   3   3  -3 1459.45  113.79
   3   3  -3 1372.96  114.09
  -3   3   3 1437.26  112.79
  -3   3   3 1413.76  112.69
   3   3  -3 1485.05  112.79
  -2  -3   3  601.44   52.19
   2  -3  -3  707.13   52.89
  -2  -3   3  663.93   52.99
   2  -3  -3  608.54   53.19
   2  -3  -3  656.13   51.99
   2  -3  -3  647.64   52.19
  -2  -3   3  698.23   52.49
  -2  -3   3  663.53   51.59
  -2   3   3  658.43   52.59
  -2   3   3  630.54   51.89
   2   3  -3  660.63   52.39
   2   3  -3  690.43   52.89
  -2   3   3  645.74   52.39
   2   3  -3  629.24   52.69
   2   3  -3  704.63   53.29
   1  -3  -3 1076.49   84.59
   1  -3  -3 1086.49   82.59
   1  -3  -3 1056.09   83.19
  -1  -3   3 1050.09   83.19
   1  -3  -3 1030.40   83.59
   1   3  -3 1103.09   83.09
  -1   3   3 1026.40   83.79
  -1   3   3 1103.59   84.39
  -1   3   3 1117.49   83.29
  -1   3   3  997.50   82.39
   0  -3   3  776.72   61.09
   0  -3   3  705.13   62.69
   0  -3  -3  693.83   63.79
   0  -3  -3  805.42   60.59
   0  -3  -3  858.21   63.29
   0   3  -3  674.23   62.59
   0   3   3  830.22   60.49
   0   3  -3  736.93   60.79
   0   3   3  853.31   63.89
   0   3   3  761.22   62.39
  -1  -3  -3   12.50    4.70
   1  -3   3    2.80    4.20
   1  -3   3   12.00    4.20
   1  -3   3    2.60    2.20
  -1  -3  -3    3.50    2.70
  -1   3  -3    6.00    5.00
   1   3   3    8.80    6.50
   1   3   3    1.20    2.20
   1   3   3   -2.80    2.90
  -1   3  -3    2.90    5.10
   2  -3   3  440.66   34.70
   2  -3   3  415.76   35.40
   2  -3   3  429.86   35.20
  -2  -3  -3  451.95   34.70
  -2  -3  -3  410.96   39.70
   2  -3   3  451.65   36.30
  -2  -3  -3  375.66   35.80
   2   3   3  456.75   34.60
   2   3   3  441.66   33.40
  -2   3  -3  343.47   35.50
   2   3   3  437.06   39.00
   2   3   3  391.46   36.30
  -2   3  -3  384.26   35.40
   3  -3   3  664.53   51.99
  -3  -3  -3  624.94   51.29
   3  -3   3  630.74   51.89
   3  -3   3  627.74   51.79
   3  -3   3  631.14   52.59
  -3  -3  -3  709.43   56.69
   3   3   3  654.73   49.90
   3   3   3  544.85   55.09
  -3   3  -3  544.85   51.59
   3   3   3  643.34   51.39
   3   3   3  655.83   53.69
   4  -3   3 1045.90   83.29
   4  -3   3  982.50   82.39
   4  -3   3 1069.89   83.09
  -4  -3  -3 1094.89   87.19
   4   3   3  980.30   86.49
   4   3   3 1020.70   82.09
   4   3   3  964.20   80.19
   4   3   3 1030.80   84.49
   5  -3   3 3507.35  273.17
   5  -3   3 3556.44  274.07
   5  -3   3 3605.34  273.77
  -5  -3  -3 3581.04  278.07
   5   3   3 3361.46  270.77
   5   3   3 3382.66  272.87
   5   3   3 3482.75  275.27
   5   3   3 3502.95  277.27
   6  -3   3  335.77   32.40
   6  -3   3  338.87   31.10
   6  -3   3  277.27   32.50
  -6  -3  -3  273.77   37.40
   6   3   3  282.87   28.10
   6   3   3  359.96   34.20
   6   3   3  342.37   31.40
  -7  -3  -3  616.54   62.79
   7  -3   3  611.24   56.99
   7  -3   3  616.24   56.79
   7  -3   3  638.74   56.09
   7   3   3  660.93   56.39
   7   3   3  601.94   53.19
   7   3   3  686.83   59.79
   8  -3   3   96.49   18.80
   8  -3   3   94.39   18.00
   8  -3   3   84.19   17.70
   8   3   3   84.29   19.70
   8   3   3  101.19   15.50
   8   3   3   85.69   16.70
   9  -3   3  -10.80    9.40
   9  -3   3    7.50   11.70
   9  -3   3    8.10    9.80
   9   3   3   -3.70    8.80
   9   3   3   28.40   11.70
   9   3   3    0.10   12.10
  10  -3   3   37.00   16.90
  10  -3   3   26.00   16.10
  10  -3   3   48.90   18.60
  10   3   3   55.59   18.00
  10   3   3   34.90   18.90
  11  -3   3    9.10   18.20
  11  -3   3    1.80   17.90
  11  -3   3   13.80   17.70
  11   3   3   26.00   20.00
  11   3   3   13.90   16.60
  12  -3   3   70.79   26.40
  12  -3   3   30.90   21.50
  12  -4  -3  131.59   29.80
  12  -4  -3  124.59   27.50
  12   4  -3   98.39   25.30
  12   4  -3  156.48   33.70
 -12   4   3  118.39   28.90
  11  -4  -3   41.00   18.60
  11  -4  -3   39.10   19.10
  11  -4  -3   34.80   17.80
 -11   4   3   42.30   19.40
  11   4  -3   13.50   15.20
  11   4  -3   49.50   20.50
  10  -4  -3   -0.20   12.10
  10  -4  -3   -5.50   11.60
  10  -4  -3   -5.90   10.30
  10   4  -3   17.00   13.70
  10   4  -3   10.50   11.00
  10   4  -3    5.90   10.70
 -10   4   3    0.40   11.30
   9  -4  -3  248.78   28.60
   9  -4  -3  190.08   27.30
   9  -4  -3  166.48   25.30
   9   4  -3  162.28   27.30
   9   4  -3  271.07   29.90
   9   4  -3  178.88   23.60
   8  -4  -3   42.60   12.60
   8  -4  -3   50.19   13.20
   8   4  -3   55.09   11.70
   8   4  -3   56.49   12.90
   8   4  -3   45.90    8.90
   8   4  -3   47.50   14.50
   7  -4  -3  206.08   25.40
   7  -4  -3  277.97   26.80
   7   4  -3  204.58   19.60
   7   4  -3  197.28   22.80
   7   4  -3  225.88   27.40
   7   4  -3  231.78   25.10
   6  -4  -3   21.10    7.60
   6  -4  -3   -0.10    5.80
   6   4  -3    3.20    5.30
   6   4  -3    2.60    6.20
   6   4  -3   11.70    3.70
   6   4  -3   -8.20    4.60
   5  -4  -3 1235.78  102.99
  -5  -4   3 1322.07  100.99
   5  -4  -3 1353.66  102.79
   5   4  -3 1281.37  101.69
  -5   4   3 1247.18  102.29
   5   4  -3 1297.67  102.59
   5   4  -3 1323.77   99.39
   5   4  -3 1216.08  100.39
   5   4  -3 1236.48  103.99
  -4  -4   3  359.56   29.60
   4  -4  -3  368.96   30.70
   4  -4  -3  347.47   31.30
  -4   4   3  336.97   30.30
   4   4  -3  370.56   30.30
   4   4  -3  361.36   32.10
  -4   4   3  322.07   30.40
   4   4  -3  360.36   30.70
   3  -4  -3  574.24   47.00
  -3  -4   3  559.94   47.10
   3  -4  -3  592.64   46.30
  -3  -4   3  505.25   45.30
   3  -4  -3  565.24   45.30
  -3  -4   3  502.85   46.20
  -3  -4   3  585.04   45.00
  -3   4   3  552.14   45.30
   3   4  -3  507.45   46.10
   3   4  -3  547.85   45.50
  -3   4   3  624.64   45.60
   3   4  -3  587.64   47.40
   3   4  -3  599.64   45.70
  -3   4   3  523.75   45.30
   2  -4  -3 4002.30  298.07
   2  -4  -3 4125.59  299.27
   2  -4  -3 3718.83  297.07
  -2  -4   3 3835.02  298.27
  -2  -4   3 3743.43  297.57
  -2  -4   3 3889.51  297.77
  -2  -4   3 3774.12  298.17
   2  -4  -3 3859.51  297.37
  -2   4   3 3750.02  297.57
   2   4  -3 3872.01  298.07
  -2   4   3 3759.32  297.87
   2   4  -3 3759.12  297.67
  -2   4   3 3884.01  297.17
   2   4  -3 3982.10  298.67
   1  -4  -3   20.40    4.00
   1  -4  -3   15.90    4.20
  -1  -4   3   19.20    3.40
   1  -4  -3   17.00    5.40
  -1  -4   3   20.40    3.60
   1  -4  -3   16.30    2.60
  -1  -4   3   13.20    3.30
  -1   4   3   16.50    5.00
  -1   4   3   16.30    2.60
  -1   4   3   13.30    3.40
  -1   4   3   22.20    5.20
   0  -4   3  669.13   53.39
   0  -4  -3  692.43   53.09
   0  -4   3  705.73   52.29
   0  -4  -3  605.94   56.49
   0  -4  -3  753.52   55.99
   0  -4   3  568.84   55.29
   0   4  -3  661.83   53.09
   0   4   3  647.04   54.89
   0   4   3  636.44   52.79
   0   4   3  723.63   53.19
   0   4   3  737.03   56.09
   1  -4   3 1328.37  103.69
   1  -4   3 1381.56  106.79
  -1  -4  -3 1405.16  103.89
  -1  -4  -3 1341.47  107.69
  -1  -4  -3 1278.97  106.49
  -1  -4  -3 1228.88  104.09
   1  -4   3 1385.06  105.59
   1   4   3 1325.67  106.29
   1   4   3 1463.75  107.09
   1   4   3 1373.46  103.99
   1   4   3 1383.36  103.49
  -1   4  -3 1137.49  106.89
  -2  -4  -3  661.53   50.29
  -2  -4  -3  533.75   51.69
  -2  -4  -3  615.64   55.19
   2  -4   3  605.24   50.59
   2  -4   3  568.74   51.19
   2  -4   3  636.64   52.19
   2  -4   3  648.74   50.39
   2   4   3  641.34   50.19
   2   4   3  662.93   48.80
  -2   4  -3  550.94   51.89
  -2   4  -3  622.14   51.49
   2   4   3  709.03   54.39
   2   4   3  664.23   52.79
   3  -4   3  448.16   38.70
   3  -4   3  451.35   39.90
  -3  -4  -3  419.76   38.20
   3  -4   3  452.55   39.40
   3  -4   3  527.05   39.20
   3   4   3  495.45   38.60
   3   4   3  483.85   43.90
   3   4   3  440.16   40.70
   3   4   3  489.35   36.60
  -3   4  -3  392.76   38.60
  -4  -4  -3  202.38   25.80
   4  -4   3  173.58   18.40
   4  -4   3  214.18   21.40
   4  -4   3  189.78   20.20
   4   4   3  209.28   18.40
   4   4   3  180.08   15.80
   4   4   3  174.48   21.70
  -4   4  -3  135.19   18.30
   4   4   3  145.79   24.40
  -5  -4  -3  243.98   30.70
   5  -4   3  260.07   24.30
   5  -4   3  235.98   25.00
   5  -4   3  236.78   25.50
   5   4   3  205.98   30.00
   5   4   3  186.18   23.00
   5   4   3  225.08   26.80
   5   4   3  227.88   20.40
   6  -4   3  247.28   28.80
   6  -4   3  274.57   28.50
  -6  -4  -3  311.27   37.00
   6  -4   3  283.47   30.80
   6   4   3  259.57   24.70
   6   4   3  279.67   32.60
   6   4   3  279.57   27.50
   7  -4   3    0.60    9.30
   7  -4   3   13.10    9.70
  -7  -4  -3   20.20   15.60
   7  -4   3   -4.00    9.20
   7   4   3   16.70    7.00
   7   4   3   11.50    9.00
   7   4   3   16.70    9.00
   8  -4   3  306.17   34.60
   8  -4   3  357.66   37.20
  -8  -4  -3  309.87   42.90
   8  -4   3  274.57   34.10
   8   4   3  250.17   36.00
   8   4   3  279.07   28.90
   8   4   3  324.77   34.60
   9  -4   3   14.70   12.70
   9  -4   3    0.70   12.00
   9  -4   3   -5.00    9.70
   9   4   3    9.80    8.70
   9   4   3    3.20   11.00
   9   4   3  -19.40   10.60
  10  -4   3   41.50   17.00
  10  -4   3   33.40   18.10
  10  -4   3   66.19   20.00
  10   4   3   48.00   21.30
  10   4   3   56.19   19.40
  11  -4   3  171.68   30.70
  11  -4   3  150.28   30.10
  11  -4   3  128.29   30.20
  11   4   3  176.08   31.40
  11   4   3  133.59   34.10
  12  -4   3   32.40   25.50
  12  -4   3   24.80   23.20
  12  -5  -3    9.20   16.60
  12  -5  -3   11.00   17.40
  12   5  -3   10.80   16.80
 -12   5   3  -20.50   18.80
  12   5  -3   10.00   19.50
  11  -5  -3   31.60   16.90
  11  -5  -3   10.70   17.50
  11  -5  -3   27.90   16.50
  11   5  -3   20.10   14.80
 -11   5   3   10.30   17.80
  11   5  -3   31.00   19.30
  10  -5  -3  224.58   33.30
  10  -5  -3  171.68   29.80
  10  -5  -3  273.07   33.10
  10   5  -3  214.58   30.40
 -10   5   3  262.27   33.20
  10   5  -3  276.77   36.20
   9  -5  -3   36.00   13.50
   9  -5  -3   33.70   12.60
   9  -5  -3    8.60   12.80
   9   5  -3   38.70   13.70
   9   5  -3   18.10   12.50
   9   5  -3   13.00   10.40
  -9   5   3   32.50   14.00
   8  -5  -3   -0.30    8.80
   8  -5  -3    0.40    8.40
   8  -5  -3    9.60   10.00
   8   5  -3    2.90    7.90
  -8   5   3   -7.60    6.70
   8   5  -3    4.40    9.40
   8   5  -3   12.80    9.20
   7  -5  -3  198.98   24.20
   7  -5  -3  182.08   22.80
   7   5  -3  194.18   25.80
   7   5  -3  202.78   23.40
  -7   5   3  198.78   22.70
   7   5  -3  185.48   16.80
   7   5  -3  207.38   21.90
   6  -5  -3 2124.99  161.28
   6  -5  -3 1975.10  161.68
  -6   5   3 1855.01  160.18
   6   5  -3 2068.89  159.88
   6   5  -3 2067.49  163.18
   6   5  -3 2102.49  161.08
   5  -5  -3   38.10    9.10
   5  -5  -3   31.80    7.30
  -5  -5   3   23.20    6.00
   5   5  -3   41.10    9.80
   5   5  -3   44.60    7.90
   5   5  -3   24.60    7.00
  -5   5   3   29.90    7.10
   4  -5  -3  569.34   52.49
  -4  -5   3  684.13   49.99
   4  -5  -3  646.14   52.09
  -4  -5   3  616.24   53.59
   4  -5  -3  632.04   50.99
   4   5  -3  639.44   52.59
   4   5  -3  592.24   50.99
   4   5  -3  615.44   50.69
  -4   5   3  555.04   50.59
  -4   5   3  641.64   50.89
  -3  -5   3 4460.55  328.57
  -3  -5   3 4025.20  330.47
   3  -5  -3 4132.49  329.77
  -3  -5   3 4136.19  328.97
   3  -5  -3 4420.46  328.87
   3  -5  -3 4464.45  331.07
   3   5  -3 4466.65  330.27
  -3   5   3 4187.88  328.87
  -3   5   3 4074.79  328.67
   3   5  -3 4247.57  331.17
   3   5  -3 4272.77  329.17
  -3   5   3 4160.18  328.87
   2  -5  -3   49.40    8.20
   2  -5  -3   39.60    5.20
  -2  -5   3   33.50    5.70
  -2  -5   3   33.30    6.30
  -2  -5   3   21.80    5.60
  -2  -5   3   48.20    6.80
   2  -5  -3   35.30    4.70
   2  -5  -3   16.80    5.10
   2   5  -3   34.00    5.80
  -2   5   3   36.70    5.10
  -2   5   3   32.40    5.20
  -2   5   3   27.30    5.50
  -1  -5   3  171.58   15.50
   1  -5  -3  172.48   14.30
  -1  -5   3  186.58   15.70
   1  -5  -3  195.18   15.90
   1  -5  -3  174.08   17.60
   1  -5  -3  170.98   16.20
  -1  -5   3  172.38   15.30
  -1   5   3  189.48   17.30
  -1   5   3  173.88   14.30
  -1   5   3  172.98   15.80
  -1   5   3  142.49   18.10
   0  -5  -3 2716.03  239.68
   0  -5  -3 3289.37  239.38
   0  -5  -3 3143.49  236.48
   0  -5   3 2690.93  238.78
   0  -5   3 2987.10  236.58
   0   5  -3 3063.39  236.28
   0   5   3 3238.58  236.58
   0   5   3 3328.17  239.08
   1  -5   3   31.70    7.50
   1  -5   3   26.20    5.90
  -1  -5  -3   27.90    3.90
   1  -5   3   32.30    5.50
  -1  -5  -3   22.20    6.50
  -1  -5  -3   33.20    3.60
  -1  -5  -3   23.70    8.20
   1   5   3   19.90    5.70
   1   5   3   33.10    7.60
   1   5   3   28.90    3.30
  -1   5  -3   30.70    4.70
   1   5   3   23.70    3.40
  -1   5  -3   14.00    7.00
  -2  -5  -3  888.71   78.29
   2  -5   3  935.81   73.99
   2  -5   3  920.11   73.89
  -2  -5  -3  867.91   75.89
   2  -5   3  974.70   75.59
  -2  -5  -3  921.01   73.69
   2  -5   3  918.31   75.89
   2   5   3 1111.49   77.49
  -2   5  -3  858.91   75.19
  -2   5  -3  920.01   76.69
   2   5   3 1003.30   73.79
   2   5   3  914.01   76.39
   3  -5   3  205.08   18.60
   3  -5   3  190.98   18.00
   3  -5   3  209.08   19.90
  -3  -5  -3  202.28   26.30
  -3  -5  -3  172.48   17.60
   3  -5   3  196.98   19.30
   3   5   3  187.98   15.30
  -3   5  -3  179.28   18.50
   3   5   3  219.88   24.20
   3   5   3  200.68   22.10
   3   5   3  176.38   17.50
  -4  -5  -3 2581.54  197.28
   4  -5   3 2537.75  192.18
   4  -5   3 2442.66  190.48
   4  -5   3 2371.16  191.68
   4   5   3 2516.15  190.38
  -4   5  -3 2126.99  190.38
   4   5   3 2490.15  194.68
   4   5   3 2387.86  187.88
   4   5   3 2552.04  193.68
   5  -5   3  134.49   17.80
   5  -5   3  112.69   16.20
  -5  -5  -3  126.09   22.80
   5  -5   3  145.69   18.40
   5   5   3  142.49   13.20
   5   5   3  148.89   16.80
   5   5   3  114.49   18.40
   5   5   3  141.89   23.30
   6  -5   3  639.64   55.29
   6  -5   3  584.34   55.39
   6  -5   3  726.53   57.29
  -6  -5  -3  708.33   63.49
   6   5   3  635.94   54.69
   6   5   3  567.04   60.79
   6   5   3  614.04   58.19
   6   5   3  629.94   51.69
   7  -5   3 1377.26  116.29
   7  -5   3 1532.95  117.59
  -7  -5  -3 1465.55  124.09
   7  -5   3 1407.06  115.79
   7   5   3 1358.66  118.79
   7   5   3 1396.06  115.39
   7   5   3 1380.66  111.99
   8  -5   3    9.00   10.20
  -8  -5  -3   27.30   17.80
   8  -5   3   23.90   11.90
   8  -5   3   22.70   11.80
   8   5   3   16.70    8.20
   8   5   3   14.20   10.10
   8   5   3   39.40   15.50
   9  -5   3   -6.80   13.00
   9  -5   3   20.80   12.40
   9  -5   3   -6.40   11.80
   9   5   3   -4.40   12.00
   9   5   3   -2.80    9.70
  10  -5   3   98.29   22.80
  10  -5   3   79.79   21.80
  10  -5   3  113.29   24.80
  10   5   3   96.49   25.70
  10   5   3   96.29   21.80
  11  -5   3    0.60   15.10
  11  -5   3    7.00   17.40
  11  -5   3   15.60   21.10
  11   5   3   16.90   18.10
  11   5   3   18.50   21.00
  12  -5   3   44.20   26.10
  12  -5   3   55.09   24.70
  12  -6  -3   84.49   25.90
  12  -6  -3   51.99   24.70
  12   6  -3  119.09   24.90
 -12   6   3   73.99   23.70
  11  -6  -3   94.39   25.20
  11  -6  -3   93.89   22.70
  11  -6  -3   81.49   22.50
 -11   6   3  146.39   27.20
  11   6  -3  163.98   30.60
  11   6  -3  111.49   24.60
  10  -6  -3  211.08   33.10
  10  -6  -3  231.18   32.00
  10  -6  -3  269.07   33.50
 -10   6   3  212.58   31.70
  10   6  -3  246.08   36.10
  10   6  -3  220.88   30.30
   9  -6  -3  258.17   35.00
   9  -6  -3  251.17   33.60
   9  -6  -3  294.47   35.00
   9   6  -3  272.47   30.50
  -9   6   3  303.97   33.70
   9   6  -3  260.77   32.70
   9   6  -3  332.67   38.50
   8  -6  -3   94.99   18.90
   8  -6  -3  119.89   21.20
   8  -6  -3  125.79   18.80
   8   6  -3  142.29   19.70
   8   6  -3  139.69   22.80
   8   6  -3  123.99   17.60
  -8   6   3  125.89   18.70
   7  -6  -3   20.80    9.70
   7  -6  -3   35.80    9.90
   7   6  -3    9.90    7.70
  -7   6   3   24.00    9.60
   7   6  -3   31.40    9.80
   7   6  -3   32.90   11.80
   6  -6  -3   61.29   10.50
   6  -6  -3   48.60   11.50
  -6  -6   3   44.60    9.50
  -6   6   3   43.80    9.30
   6   6  -3   40.10   11.30
   6   6  -3   35.10    9.20
   5  -6  -3   26.90    8.20
  -5  -6   3    7.20    4.50
  -5  -6   3    0.50    7.50
   5  -6  -3   14.00    5.70
   5   6  -3   12.70    7.30
  -5   6   3    8.60    5.40
   5   6  -3   10.50    5.80
   5   6  -3   16.20    6.50
   4  -6  -3   55.99    8.40
  -4  -6   3   49.10   10.20
   4  -6  -3   32.40    8.60
  -4  -6   3   59.19    7.60
   4  -6  -3   64.29   11.40
   4   6  -3   48.30    8.30
   4   6  -3   56.89   10.20
  -4   6   3   51.59    8.20
  -4   6   3   48.20    7.70
  -3  -6   3    7.20    4.10
  -3  -6   3   14.60    6.00
   3  -6  -3   11.90    5.30
   3  -6  -3    3.60    5.90
   3  -6  -3   14.30    4.30
  -3  -6   3    9.50    4.60
  -3   6   3   15.10    4.00
  -3   6   3   19.90    4.70
   3   6  -3   18.30    4.70
   3   6  -3    5.60    4.70
  -3   6   3    5.80    4.10
   2  -6  -3 1216.48   95.09
  -2  -6   3 1163.08   95.69
   2  -6  -3 1164.48   95.09
   2  -6  -3 1170.28   96.29
   2  -6  -3 1258.37   98.19
  -2  -6   3 1209.98   96.49
  -2  -6   3 1244.08   96.99
  -2   6   3 1233.48   96.39
  -2   6   3 1284.57   96.09
   2   6  -3 1283.47   96.49
  -2   6   3 1195.08   95.19
   1  -6  -3 1128.69   85.09
   1  -6  -3 1021.80   81.09
  -1  -6   3 1043.70   82.29
   1  -6  -3 1048.40   82.59
  -1  -6   3 1037.20   82.49
  -1  -6   3 1040.70   82.79
   1  -6  -3  956.10   82.89
  -1   6   3 1086.39   84.59
  -1   6   3 1079.79   82.69
  -1   6   3 1070.79   81.29
   0  -6  -3  785.22   71.79
   0  -6  -3  915.11   68.19
   0  -6   3  835.02   67.79
   0  -6  -3  927.01   71.29
   0  -6   3  881.21   68.09
   0  -6   3  718.93   70.39
   0   6   3  923.11   70.39
   0   6   3  838.12   69.89
   0   6   3  931.21   68.29
   1  -6   3 2779.62  216.68
  -1  -6  -3 2681.73  215.78
   1  -6   3 2898.41  218.18
  -1  -6  -3 2820.02  215.68
  -1  -6  -3 2804.32  219.88
   1  -6   3 2975.80  219.28
  -1  -6  -3 2620.84  218.88
   1   6   3 3050.49  218.78
   1   6   3 2843.72  215.68
   1   6   3 2809.12  215.58
   1   6   3 2766.72  218.48
  -1   6  -3 2611.14  215.78
  -2  -6  -3  143.39   19.30
  -2  -6  -3  174.28   16.40
   2  -6   3  213.88   19.20
   2  -6   3  214.98   19.40
   2  -6   3  213.28   16.60
  -2  -6  -3  159.58   22.00
   2   6   3  179.18   19.30
  -2   6  -3  158.18   20.70
  -2   6  -3  161.88   18.60
   2   6   3  202.88   16.40
   2   6   3  207.38   19.70
   3  -6   3  122.89   16.90
  -3  -6  -3  109.79   21.00
  -3  -6  -3  171.68   15.40
   3  -6   3  150.38   17.90
   3  -6   3  159.78   15.80
   3  -6   3  177.68   15.30
   3   6   3  149.69   18.90
   3   6   3  168.58   15.10
  -3   6  -3  134.39   16.60
   3   6   3  172.78   20.20
   4  -6   3  289.57   28.20
   4  -6   3  288.07   28.00
  -4  -6  -3  279.97   35.40
   4  -6   3  294.27   26.20
   4   6   3  346.87   32.10
   4   6   3  330.67   30.20
   4   6   3  300.67   23.20
   4   6   3  271.07   25.90
  -4   6  -3  229.98   26.20
   5  -6   3   22.00    8.50
  -5  -6  -3   -4.20   12.30
   5  -6   3   15.10    8.10
   5  -6   3   11.20    6.10
   5   6   3   12.20    3.80
   5   6   3   16.40   13.30
   5   6   3   13.90    9.20
   5   6   3   30.90    7.80
  -6  -6  -3   25.70   15.60
   6  -6   3   27.30    9.30
   6  -6   3   35.90   11.10
   6  -6   3   24.20   10.40
   6   6   3   32.60    6.20
   6   6   3   37.30    9.10
   6   6   3   28.30   11.10
   6   6   3   32.50   17.80
   7  -6   3   14.60   10.20
  -7  -6  -3   -1.80   13.90
   7  -6   3  -14.30    6.30
   7  -6   3   12.00    9.30
   7   6   3    5.30    9.20
   7   6   3   12.10    5.90
   7   6   3   -2.10    7.60
   8  -6   3   74.79   18.20
  -8  -6  -3  160.78   30.40
   8  -6   3   84.79   17.00
   8  -6   3  118.99   20.90
   8   6   3  103.69   21.30
   8   6   3  123.29   20.00
  -9  -6  -3   48.50   25.50
   9  -6   3   38.10   13.70
   9  -6   3   42.60   15.70
   9  -6   3   21.50   14.30
   9   6   3   17.90   16.50
   9   6   3   51.39   15.10
  10  -6   3    2.20   15.90
  10  -6   3   13.20   15.90
  10  -6   3   16.10   12.70
  10   6   3   23.10   17.80
  10   6   3   -9.90   12.40
  11  -6   3  211.08   34.00
  11  -6   3  231.78   36.90
  11  -6   3  189.68   35.40
  11   6   3  208.48   40.60
  11   6   3  250.07   36.40
  12  -7  -3   16.80   18.90
  12   7  -3   33.20   23.10
  11  -7  -3   12.80   18.50
  11  -7  -3   -6.30   18.00
  11  -7  -3   27.30   16.40
  11   7  -3   -1.50   13.60
  11   7  -3   17.40   19.10
 -11   7   3   28.00   17.00
  10  -7  -3   19.20   17.30
  10  -7  -3   46.20   16.20
  10  -7  -3   34.50   15.70
 -10   7   3   17.20   14.40
  10   7  -3   44.50   15.10
  10   7  -3   40.30   16.80
   9  -7  -3   14.50   11.00
   9  -7  -3    4.00   11.90
   9  -7  -3   11.50   12.10
   9   7  -3   33.40   15.50
  -9   7   3   31.20   13.00
   9   7  -3    5.20    9.60
   8  -7  -3  187.98   27.40
   8  -7  -3  170.18   25.00
   8  -7  -3  152.78   23.80
   8   7  -3  247.88   30.10
   8   7  -3  179.88   24.10
  -8   7   3  232.08   25.60
   8   7  -3  201.28   23.40
   7  -7  -3  101.39   16.60
   7  -7  -3  102.69   18.10
   7  -7  -3  112.69   18.00
   7   7  -3  108.89   18.50
   7   7  -3   68.99   14.30
  -7   7   3  108.89   15.60
   7   7  -3   87.79   14.10
   6  -7  -3  701.03   58.49
  -6  -7   3  791.72   63.89
  -6  -7   3  669.83   55.49
   6  -7  -3  646.84   59.39
  -6   7   3  645.94   57.39
   6   7  -3  636.24   57.79
   6   7  -3  715.13   57.39
   6   7  -3  737.83   61.19
   5  -7  -3   16.50    7.40
  -5  -7   3   16.90    5.40
   5  -7  -3    8.60    8.60
   5  -7  -3   22.00    6.80
  -5  -7   3   39.90   11.80
   5   7  -3   19.00    7.00
  -5   7   3   26.60    6.80
   5   7  -3   15.30    7.80
   4  -7  -3  441.76   39.80
   4  -7  -3  406.96   38.00
  -4  -7   3  546.85   42.40
   4  -7  -3  458.85   41.30
  -4  -7   3  466.55   37.20
  -4   7   3  401.36   37.60
  -4   7   3  466.45   38.10
   4   7  -3  472.65   38.70
   4   7  -3  468.75   40.30
  -3  -7   3  823.62   60.89
  -3  -7   3  815.02   61.89
  -3  -7   3  702.13   62.09
   3  -7  -3  800.52   65.19
   3  -7  -3  798.22   63.49
   3  -7  -3  785.42   61.89
  -3  -7   3  825.42   64.69
  -3   7   3  761.02   61.89
   3   7  -3  740.63   63.19
  -3   7   3  722.73   61.39
  -3   7   3  750.82   62.09
   3   7  -3  758.02   62.39
   2  -7  -3 2947.71  226.48
  -2  -7   3 2866.21  227.28
  -2  -7   3 2959.20  228.18
   2  -7  -3 2868.51  226.58
  -2  -7   3 2899.01  228.78
   2  -7  -3 3207.78  230.48
   2  -7  -3 2975.80  228.18
  -2   7   3 2833.82  227.98
   2   7  -3 2910.31  227.88
  -2   7   3 2891.11  226.78
   1  -7  -3   -9.70    4.90
  -1  -7   3   13.30    3.50
   1  -7  -3   -0.10    3.20
   1  -7  -3    0.40    1.50
  -1  -7   3   14.70    5.00
   1  -7  -3    5.10    4.10
  -1  -7   3   -3.80    2.80
  -1   7   3    2.90    2.00
  -1   7   3   -0.90    4.20
  -1   7   3   10.60    4.50
   0  -7   3  135.19   11.90
   0  -7  -3  110.39   16.90
   0  -7  -3  127.79   12.20
   0  -7  -3  136.99   16.70
   0  -7   3  123.79   11.70
   0  -7   3  126.39   14.00
   0  -7   3  113.79   15.50
   0   7   3  145.79   14.00
   0   7   3  147.79   12.50
   0   7   3  136.49   14.70
   1  -7   3  506.05   39.30
  -1  -7  -3  510.85   43.80
  -1  -7  -3  397.26   41.70
   1  -7   3  490.45   41.50
  -1  -7  -3  501.65   38.80
   1  -7   3  495.05   42.20
  -1  -7  -3  475.35   38.60
   1   7   3  526.25   42.00
   1   7   3  498.05   41.60
   1   7   3  477.95   38.20
  -1   7  -3  486.95   38.40
   1   7   3  513.25   38.90
   2  -7   3 1878.21  145.39
   2  -7   3 1882.21  148.19
  -2  -7  -3 1812.22  145.69
  -2  -7  -3 1843.92  150.58
   2  -7   3 1942.41  148.59
  -2   7  -3 1741.13  149.69
   2   7   3 2003.70  148.39
   2   7   3 1845.62  148.79
   2   7   3 1912.91  145.59
  -3  -7  -3  277.77   24.60
   3  -7   3  292.27   24.20
  -3  -7  -3  265.17   32.60
   3  -7   3  293.57   27.10
   3  -7   3  236.88   26.40
   3   7   3  286.57   28.00
   3   7   3  306.47   27.80
  -3   7  -3  270.27   26.00
   3   7   3  298.87   24.60
   4  -7   3 1122.49   88.29
   4  -7   3 1156.78   90.99
  -4  -7  -3 1121.49   97.19
   4  -7   3 1078.99   90.79
  -4   7  -3  958.90   88.99
   4   7   3 1097.89   88.59
   4   7   3 1220.68   91.69
   4   7   3 1165.78   92.59
   5  -7   3   47.60    9.70
  -5  -7  -3   33.70   15.90
   5  -7   3   41.90   10.50
   5  -7   3   27.00    9.70
   5   7   3   23.50   10.10
   5   7   3   32.90   13.40
   5   7   3   50.39    5.40
   5   7   3   45.10    8.90
   6  -7   3  246.08   28.00
   6  -7   3  217.18   26.80
  -6  -7  -3  225.18   34.40
   6  -7   3  203.88   24.10
   6   7   3  228.68   19.80
   6   7   3  289.07   32.20
   6   7   3  193.18   24.00
   6   7   3  221.58   29.70
   7  -7   3  407.66   41.00
  -7  -7  -3  521.75   57.59
   7  -7   3  420.36   43.10
   7  -7   3  453.35   43.70
   7   7   3  462.65   41.50
   7   7   3  487.05   46.80
   7   7   3  427.86   37.20
   8  -7   3 1096.09   91.29
  -8  -7  -3 1018.90   99.19
   8  -7   3 1060.09   88.59
   8  -7   3  939.41   89.79
   8   7   3 1170.48   95.29
   8   7   3  996.70   88.49
   9  -7   3    3.40   12.70
  -9  -7  -3    8.90   19.30
   9  -7   3    3.40   12.40
   9  -7   3   23.40   12.10
   9   7   3  -13.80    9.90
   9   7   3    4.60   13.60
  10  -7   3   16.60   13.80
  10  -7   3    6.10   15.90
  10  -7   3   31.50   18.10
  10   7   3    6.10   13.10
  10   7   3   17.00   18.60
  11  -7   3   17.80   19.80
  11  -7   3    9.60   19.90
  11   7   3  -17.30   20.50
  11   7   3    6.10   15.70
  12  -8  -3   89.89   38.50
  11  -8  -3   23.60   17.70
  11  -8  -3    5.30   18.80
  11  -8  -3   -0.20   16.20
  11   8  -3    1.10   14.50
  11   8  -3   12.20   17.20
  10  -8  -3  583.54   57.79
  10  -8  -3  558.84   55.49
  10  -8  -3  513.15   62.19
  10   8  -3  531.35   54.59
  10   8  -3  637.64   60.59
 -10   8   3  600.04   55.79
   9  -8  -3  177.08   25.10
   9  -8  -3  138.59   26.50
   9  -8  -3  137.39   25.70
   9   8  -3  157.38   27.40
   9   8  -3  201.88   25.40
  -9   8   3  174.88   24.20
   8  -8  -3  255.77   36.20
   8  -8  -3  401.76   36.70
   8  -8  -3  419.16   41.10
   8   8  -3  339.87   43.30
  -8   8   3  334.47   34.70
   8   8  -3  348.37   41.20
   8   8  -3  342.87   36.70
   7  -8  -3  168.18   25.30
   7  -8  -3  198.58   24.60
   7  -8  -3  209.58   28.70
   7   8  -3  257.97   26.60
   7   8  -3  202.58   23.60
  -7   8   3  236.18   24.50
   7   8  -3  218.28   28.40
   6  -8  -3   66.29   14.80
  -6  -8   3   44.80    7.50
  -6  -8   3   23.90   13.20
   6  -8  -3   46.50   10.10
   6  -8  -3   16.30   10.40
   6   8  -3   61.69   13.20
   6   8  -3   30.10    9.50
  -6   8   3   51.29    9.90
  -5  -8   3   33.20   11.90
   5  -8  -3   45.00    9.10
   5  -8  -3   47.70   10.20
   5  -8  -3   34.00   11.40
  -5  -8   3   47.30    7.10
  -5   8   3   50.99    8.70
  -5   8   3   40.40    8.20
   5   8  -3   23.90    8.00
   5   8  -3   43.90   10.90
   4  -8  -3  110.29   16.80
  -4  -8   3  141.69   14.30
   4  -8  -3  142.49   19.80
  -4  -8   3  167.98   20.60
   4  -8  -3  149.19   15.90
  -4   8   3  135.29   14.70
  -4   8   3  171.18   15.50
   4   8  -3  185.78   16.80
   4   8  -3  152.78   18.30
  -3  -8   3  247.78   19.70
  -3  -8   3  217.68   20.20
   3  -8  -3  219.38   23.90
   3  -8  -3  239.88   20.10
  -3  -8   3  222.88   22.90
   3  -8  -3  221.98   21.70
  -3   8   3  191.68   20.00
  -3   8   3  218.38   19.30
   3   8  -3  218.28   21.50
  -3   8   3  214.78   19.90
   2  -8  -3 2178.28  172.38
  -2  -8   3 2224.68  174.18
   2  -8  -3 2386.56  174.48
   2  -8  -3 2234.68  172.38
  -2  -8   3 2155.08  173.28
   2  -8  -3 2314.67  176.88
  -2  -8   3 2341.47  175.38
  -2   8   3 2070.49  174.38
   2   8  -3 2184.48  173.88
  -2   8   3 2222.78  172.98
  -1  -8   3    0.90    3.00
   1  -8  -3    3.90    1.70
   1  -8  -3    3.20    4.40
  -1  -8   3   -4.40    4.00
   1  -8  -3    4.50    3.80
  -1  -8   3    4.00    3.30
   1  -8  -3    3.70    5.80
  -1   8   3    2.40    4.10
  -1   8   3    3.70    2.60
  -1   8   3    4.40    4.20
   0  -8   3 3421.16  259.57
   0  -8   3 3432.36  261.47
   0  -8   3 3293.47  259.57
   0  -8  -3 3611.44  263.87
   0  -8  -3 3089.59  263.67
   0  -8   3 3156.68  262.57
   0  -8  -3 3367.16  260.07
   0   8   3 3543.75  260.37
   0   8   3 3324.97  261.37
  -1  -8  -3  734.93   58.89
  -1  -8  -3  735.53   63.29
   1  -8   3  858.01   63.39
  -1  -8  -3  776.42   64.39
   1  -8   3  794.22   62.29
   1  -8   3  753.82   58.99
  -1  -8  -3  732.73   59.39
   1  -8   3  770.32   58.69
   1   8   3  758.92   62.29
   1   8   3  747.13   62.19
  -1   8  -3  643.84   65.19
   1   8   3  784.62   59.69
   2  -8   3  640.84   54.39
  -2  -8  -3  623.84   51.29
   2  -8   3  684.43   54.59
  -2  -8  -3  655.13   57.09
   2  -8   3  663.03   50.59
  -2   8  -3  591.54   50.59
   2   8   3  681.13   55.09
   2   8   3  642.24   51.19
   2   8   3  713.03   54.39
   3  -8   3  599.04   45.90
   3  -8   3  601.74   49.60
  -3  -8  -3  511.35   52.69
  -3  -8  -3  560.44   46.70
   3  -8   3  576.84   49.20
   3   8   3  574.54   48.70
   3   8   3  611.24   46.70
  -3   8  -3  502.55   47.80
   3   8   3  593.64   50.39
   4  -8   3  326.67   32.20
  -4  -8  -3  361.96   41.00
   4  -8   3  329.77   29.30
   4  -8   3  400.76   33.60
   4   8   3  385.26   30.30
  -4   8  -3  268.07   30.50
   4   8   3  318.37   33.50
   4   8   3  385.16   32.70
   5  -8   3    0.60    7.70
  -5  -8  -3    2.10   12.50
   5  -8   3    6.70    5.70
   5  -8   3   -5.50    6.60
   5   8   3    4.20    9.40
   5   8   3    4.20    8.80
   5   8   3   11.40    6.60
  -6  -8  -3   -1.90   13.90
   6  -8   3    5.70    8.20
   6  -8   3   -2.30    6.00
   6  -8   3    1.80    8.00
   6   8   3   -1.10    6.60
   6   8   3   14.80   11.50
   7  -8   3  258.67   31.40
   7  -8   3  267.17   26.40
  -7  -8  -3  212.28   37.50
   7  -8   3  209.68   28.80
   7   8   3  232.98   27.10
   7   8   3  231.28   32.30
  -8  -8  -3  337.17   45.90
   8  -8   3  234.98   32.40
   8  -8   3  257.67   29.90
   8  -8   3  215.08   32.10
   8   8   3  267.67   30.60
   8   8   3  237.98   35.70
   9  -8   3   -5.20   13.00
   9  -8   3   -5.80   10.30
  -9  -8  -3    1.40   21.50
   9  -8   3    5.10   13.70
   9   8   3  -12.90    9.40
   9   8   3    5.10   14.50
  10  -8   3  136.39   27.30
  10  -8   3  100.19   24.60
  10   8   3   86.49   26.70
  10   8   3  107.29   22.60
  11  -8   3   54.19   23.70
  11  -8   3   68.79   26.10
  11   8   3   40.80   25.10
  11   8   3   64.79   20.60
  12  -9  -3   23.70   25.60
  11  -9  -3   -1.40   21.40
  11  -9  -3  -16.80   15.80
  11  -9  -3   -4.40   16.40
  11   9  -3  -25.90   15.50
  11   9  -3   26.30   15.00
  10  -9  -3   36.30   21.30
  10  -9  -3    8.40   13.00
  10  -9  -3   34.30   17.30
  10   9  -3   65.09   18.20
  10   9  -3   18.60   15.60
   9  -9  -3    5.40   10.70
   9  -9  -3   11.50   12.60
   9  -9  -3   13.20   15.90
  -9   9   3    8.00   10.90
   9   9  -3   10.90    9.90
   9   9  -3    5.20   13.30
   8  -9  -3   49.50   16.00
   8  -9  -3   62.39   15.90
   8  -9  -3   74.09   15.10
  -8   9   3   69.09   13.80
   8   9  -3   62.29   14.10
   8   9  -3   48.10   16.00
   7  -9  -3   -1.80    9.50
   7  -9  -3    0.20    7.50
   7  -9  -3    7.80   11.20
  -7   9   3    3.30    7.70
   7   9  -3   -2.70    7.50
   7   9  -3    0.00    9.70
   6  -9  -3 2218.08  181.68
   6  -9  -3 2170.48  179.58
  -6  -9   3 2344.67  185.28
   6  -9  -3 2252.57  183.68
   6   9  -3 2231.68  182.48
   6   9  -3 2328.77  179.98
  -6   9   3 2348.36  179.08
   5  -9  -3  654.43   60.89
   5  -9  -3  689.33   57.29
  -5  -9   3  673.23   61.79
   5  -9  -3  646.44   58.89
  -5  -9   3  715.43   54.89
  -5   9   3  590.34   55.79
   5   9  -3  767.92   57.99
  -5   9   3  712.73   56.59
   5   9  -3  718.83   59.89
   4  -9  -3  223.38   22.20
  -4  -9   3  162.68   22.40
   4  -9  -3  195.78   24.20
  -4  -9   3  196.88   17.50
   4  -9  -3  183.38   18.20
   4   9  -3  198.28   19.20
  -4   9   3  186.38   17.40
   4   9  -3  165.48   20.80
  -4   9   3  164.68   17.60
   3  -9  -3  452.25   37.10
  -3  -9   3  447.46   37.80
  -3  -9   3  511.25   37.50
   3  -9  -3  413.56   38.90
  -3  -9   3  425.16   40.20
   3  -9  -3  474.95   42.00
  -3   9   3  416.86   37.60
  -3   9   3  440.66   36.30
   3   9  -3  444.86   38.90
  -3   9   3  436.66   37.60
   2  -9  -3  981.70   77.99
   2  -9  -3 1022.60   80.29
  -2  -9   3  993.10   79.09
  -2  -9   3  945.61   79.99
  -2  -9   3 1071.39   81.69
   2  -9  -3  972.80   82.69
   2  -9  -3  967.20   77.89
  -2  -9   3 1084.69   79.69
   2   9  -3 1009.50   79.79
  -2   9   3  921.41   78.69
  -2   9   3 1018.20   79.89
  -1  -9   3   72.79    9.30
  -1  -9   3   72.69    8.80
  -1  -9   3   73.89    8.30
  -1  -9   3   86.09   11.70
   1  -9  -3   71.29   12.90
   1  -9  -3   61.09    9.40
   1  -9  -3   79.09    9.60
   1  -9  -3   68.89    6.10
  -1   9   3   77.49    9.20
  -1   9   3   67.29    9.40
  -1   9   3   51.79    7.20
   0  -9  -3  265.97   31.20
   0  -9  -3  313.87   27.00
   0  -9   3  315.77   26.30
   0  -9   3  347.77   28.70
   0  -9  -3  343.07   31.20
   0  -9   3  346.77   30.20
   0  -9   3  323.37   26.20
   0   9   3  305.07   27.40
   0   9   3  333.27   28.10
  -1  -9  -3   87.59   15.00
  -1  -9  -3   93.59    8.90
   1  -9   3  120.89   14.00
   1  -9   3   86.99   11.90
  -1  -9  -3   51.59   12.30
   1   9   3   90.09   12.00
   1   9   3   90.99    9.70
  -1   9  -3  118.89   17.70
   2  -9   3  287.37   27.90
  -2  -9  -3  308.37   25.10
   2  -9   3  283.17   28.20
  -2  -9  -3  329.67   32.10
   2   9   3  313.07   29.10
   2   9   3  299.47   28.10
   2   9   3  301.97   24.90
  -3  -9  -3    1.00    4.00
   3  -9   3    1.20    2.50
   3  -9   3   -0.80    5.70
   3  -9   3    1.40    5.40
  -3  -9  -3    2.60    9.50
   3   9   3    5.20    3.80
  -3   9  -3    5.90    4.50
   3   9   3    5.90    5.90
   3   9   3    2.90    6.40
  -4  -9  -3 2946.71  270.27
   4  -9   3 3507.35  267.27
   4  -9   3 3440.76  263.07
   4  -9   3 3664.43  266.97
   4   9   3 3709.13  265.67
  -4   9  -3 2980.70  264.57
   4   9   3 3486.35  264.07
   4   9   3 3420.46  268.17
   5  -9   3  317.27   28.60
  -5  -9  -3  311.67   41.70
   5  -9   3  361.76   32.40
   5  -9   3  343.97   33.20
  -5   9  -3  257.07   30.00
   5   9   3  368.86   29.90
   5   9   3  333.77   30.90
   5   9   3  257.77   34.30
  -6  -9  -3   63.49   20.90
   6  -9   3   68.29   14.80
   6  -9   3   59.59   11.00
   6  -9   3   62.69   14.30
   6   9   3   56.69   16.90
   6   9   3   75.09   12.20
   7  -9   3   86.19   16.80
   7  -9   3   79.79   13.40
   7  -9   3   71.09   16.50
  -7  -9  -3   87.19   23.90
   7   9   3   58.89   17.10
   7   9   3   42.90   12.30
   8  -9   3  360.96   44.90
   8  -9   3  428.96   47.40
   8  -9   3  432.96   40.90
  -8  -9  -3  480.35   59.49
   8   9   3  429.26   50.99
   8   9   3  433.76   42.00
  -9  -9  -3   27.80   26.40
   9  -9   3    4.90   14.10
   9  -9   3   -1.70   14.50
   9   9   3  -11.20   12.70
   9   9   3   -2.20   11.30
  10  -9   3   28.80   18.60
  10  -9   3   -8.90   15.60
  10   9   3    3.70   17.70
  10   9   3   11.20   14.20
  11  -9   3   -3.90   20.00
  11  -9   3   -1.70   18.10
  11   9   3   17.90   19.00
  12 -10  -3  125.39   41.10
  11 -10  -3    2.50   14.60
  11 -10  -3    4.40   20.80
  11 -10  -3   53.79   20.80
  11  10  -3   -7.90   18.10
  11  10  -3    1.70   13.70
  10 -10  -3  139.29   28.30
  10 -10  -3  119.09   23.90
  10 -10  -3  104.79   24.90
  10  10  -3  111.59   26.70
  10  10  -3  140.89   23.70
   9 -10  -3   16.40   11.40
   9 -10  -3    1.30   12.80
   9 -10  -3   18.40   15.30
   9  10  -3   11.60   11.40
   9  10  -3   18.10   14.60
   8 -10  -3    7.80   10.80
   8 -10  -3   -9.90   12.70
   8 -10  -3   -5.00    9.80
  -8  10   3  -10.00    8.70
   8  10  -3   26.40   13.90
   8  10  -3   -6.90    9.20
   7 -10  -3  280.87   34.30
   7 -10  -3  306.07   37.50
   7 -10  -3  291.47   31.70
  -7 -10   3  256.77   37.50
   7  10  -3  294.07   35.00
   7  10  -3  296.47   31.80
  -7  10   3  308.77   29.90
   6 -10  -3   54.89   13.80
   6 -10  -3   34.50   14.10
  -6 -10   3   68.09   17.90
   6 -10  -3   52.29   11.60
   6  10  -3   31.50   10.40
   6  10  -3   85.39   15.80
  -6  10   3   70.49   11.10
  -5 -10   3    5.40    9.50
  -5 -10   3   -1.50    4.30
   5 -10  -3   -1.50    5.90
   5 -10  -3    0.70    8.60
   5 -10  -3   -6.80    6.70
   5  10  -3   -5.80    6.20
  -5  10   3   10.50    5.50
  -5  10   3   -0.80    5.40
   5  10  -3  -10.80    5.70
   4 -10  -3  843.12   67.79
  -4 -10   3  812.32   67.19
  -4 -10   3  848.92   71.99
   4 -10  -3  867.01   72.79
  -4 -10   3  857.81   66.69
   4 -10  -3  817.52   69.99
   4  10  -3  814.02   69.89
  -4  10   3  800.32   66.49
  -4  10   3  878.01   67.49
   3 -10  -3    7.10    8.50
  -3 -10   3    4.00    5.20
  -3 -10   3    2.20    5.50
  -3 -10   3   14.80    8.50
   3 -10  -3    3.20    3.70
   3 -10  -3   -7.00    5.10
  -3  10   3    2.70    2.90
   3  10  -3    4.10    4.70
  -3  10   3   -0.30    5.40
  -3  10   3    8.40    6.00
   2 -10  -3 1371.46  110.59
   2 -10  -3 1475.55  110.79
  -2 -10   3 1423.76  114.59
   2 -10  -3 1473.75  113.49
  -2 -10   3 1541.75  113.09
  -2 -10   3 1378.16  111.89
  -2 -10   3 1358.36  112.99
   2 -10  -3 1550.84  116.79
  -2  10   3 1308.87  111.99
  -2  10   3 1402.26  111.59
  -1 -10   3  232.48   24.00
   1 -10  -3  312.97   28.60
   1 -10  -3  269.57   24.20
  -1 -10   3  263.67   23.30
   1 -10  -3  276.17   21.30
  -1 -10   3  285.27   26.90
   1 -10  -3  248.58   24.10
  -1 -10   3  294.77   24.20
  -1  10   3  273.37   23.50
   0 -10   3  106.49   13.10
   0 -10  -3  109.79   11.90
   0 -10  -3  124.59   18.50
   0 -10  -3  101.99   16.80
   0 -10   3  110.69   10.60
   0 -10   3  121.09   15.60
   0 -10   3  109.49   10.50
   0  10   3  102.29   12.50
   0  10   3  124.89   13.10
  -1 -10  -3  108.59   10.40
   1 -10   3   95.29   13.20
   1 -10   3   99.79   14.10
  -1 -10  -3  120.59   17.20
  -1 -10  -3  126.89   17.00
  -1  10  -3   81.29   16.60
   1  10   3  102.99   13.30
   2 -10   3   77.49   12.50
  -2 -10  -3  113.09   17.50
   2 -10   3  110.59   13.70
  -2 -10  -3   84.19    7.90
  -2 -10  -3   91.09    9.00
   2  10   3   99.49   14.10
  -3 -10  -3  555.64   44.10
  -3 -10  -3  493.15   51.09
   3 -10   3  464.35   46.90
   3 -10   3  585.24   47.40
   3  10   3  549.65   44.00
   3  10   3  574.94   48.70
   3  10   3  522.55   48.00
  -4 -10  -3  638.74   67.79
   4 -10   3  738.53   58.69
   4 -10   3  731.63   63.69
   4 -10   3  713.83   62.89
   4  10   3  870.51   65.69
   4  10   3  696.43   61.49
   4  10   3  777.82   60.29
   5 -10   3  124.59   18.80
   5 -10   3  108.89   12.60
   5 -10   3   76.79   14.70
  -5 -10  -3   88.89   23.50
   5  10   3  115.89   19.30
   5  10   3  119.79   20.90
   5  10   3  102.69   14.00
  -6 -10  -3  232.18   38.50
   6 -10   3  261.57   24.80
   6 -10   3  221.88   29.60
   6 -10   3  258.87   29.80
   6  10   3  249.18   25.10
   6  10   3  255.87   32.70
   7 -10   3   53.09   14.90
   7 -10   3   41.20   15.00
   7 -10   3   58.29   12.00
  -7 -10  -3   30.60   22.10
   7  10   3   55.19   18.70
   7  10   3   59.49   12.30
   8 -10   3  137.99   24.50
  -8 -10  -3  107.59   31.50
   8 -10   3  136.89   25.20
   8  10   3  148.29   22.10
   8  10   3  150.68   27.50
  -9 -10  -3    1.00   24.50
   9 -10   3   40.40   17.20
   9 -10   3   67.09   19.80
   9  10   3   28.10   19.90
   9  10   3   48.00   16.40
 -10 -10  -3   -2.30   25.40
  10 -10   3    3.50   14.00
  10 -10   3    2.20   16.20
  10  10   3   -5.30   16.30
  10  10   3    2.20   14.30
  11  10   3    8.40   16.00
  11 -11  -3   -8.90   17.50
  11 -11  -3   -0.60   21.60
  11  11  -3   -1.00   17.30
  10 -11  -3    0.80   14.00
  10 -11  -3   -3.20   11.60
  10 -11  -3   38.80   21.50
  10  11  -3   -6.80   14.90
  10  11  -3   -4.50   11.90
   9 -11  -3   75.59   24.10
   9 -11  -3   84.49   21.30
   9 -11  -3   96.99   19.40
   9  11  -3   82.99   21.70
   9  11  -3  106.79   20.10
   8 -11  -3   73.39   15.30
   8 -11  -3  102.89   22.50
   8 -11  -3   35.40   15.70
   8  11  -3  119.29   21.60
   8  11  -3   92.19   17.30
   7 -11  -3   -3.30   10.70
   7 -11  -3    3.80    9.10
  -7 -11   3    5.50   15.20
   7 -11  -3   23.30   12.50
   7  11  -3   13.20   10.60
   7  11  -3   14.80    8.50
  -7  11   3   -4.80    8.00
   6 -11  -3 1496.35  134.59
  -6 -11   3 1560.94  135.39
   6 -11  -3 1576.94  132.59
   6 -11  -3 1653.33  130.19
  -6  11   3 1636.84  128.99
   6  11  -3 1606.04  133.09
   6  11  -3 1778.22  131.09
  -5 -11   3   19.70   11.00
   5 -11  -3   14.10    6.60
   5 -11  -3   23.90    9.80
   5 -11  -3   22.20   11.70
  -5  11   3   12.40    6.30
   5  11  -3   14.90    8.80
   4 -11  -3  120.59   21.60
  -4 -11   3  154.38   17.70
   4 -11  -3  171.68   16.20
  -4 -11   3  127.99   20.70
   4 -11  -3  167.48   20.00
  -4 -11   3  158.38   15.70
  -4  11   3  151.38   16.50
   4  11  -3  161.38   20.00
   3 -11  -3   94.49   11.60
  -3 -11   3  127.79   17.90
   3 -11  -3  124.59   15.60
  -3 -11   3  121.79   14.40
   3 -11  -3  112.09   18.90
  -3 -11   3  138.89   15.00
  -3  11   3  111.19   14.60
   3  11  -3  101.99   14.40
  -3  11   3  107.89   12.20
  -2 -11   3   20.70    6.70
   2 -11  -3    6.10    2.90
  -2 -11   3   10.30    7.10
   2 -11  -3    6.20    3.10
   2 -11  -3    1.10    4.90
  -2 -11   3    7.50    4.80
  -2 -11   3    9.80    5.80
  -2 -11   3    6.00    4.50
   2 -11  -3   13.10    8.80
  -2  11   3    7.60    3.10
  -2  11   3    3.60    4.90
  -1 -11   3   73.79    9.80
   1 -11  -3   69.79   10.20
  -1 -11   3   92.19   10.10
  -1 -11   3   55.69    9.90
  -1 -11   3   71.79    9.00
   1 -11  -3   88.09   15.50
   1 -11  -3   81.19    9.90
  -1 -11   3   75.29   12.40
  -1  11   3   75.09    9.00
   0 -11   3  409.76   32.60
   0 -11   3  448.26   36.80
   0 -11  -3  399.16   39.30
   0 -11   3  357.76   34.60
   0 -11  -3  445.86   39.60
   0 -11   3  395.46   32.70
   0 -11  -3  383.26   33.70
   0  11   3  400.56   34.30
   0  11   3  422.96   34.70
   1 -11   3  794.82   59.79
  -1 -11  -3  718.43   56.39
   1 -11   3  695.83   59.09
  -1 -11  -3  614.54   60.59
  -1 -11  -3  707.13   62.59
  -1  11  -3  672.93   61.49
   1  11   3  734.63   58.99
  -2 -11  -3  119.59   19.60
  -2 -11  -3  125.99   10.80
  -2 -11  -3  121.09   11.10
   2 -11   3  115.79   15.60
   2 -11   3  117.99   16.10
   2  11   3  113.89   16.10
   3 -11   3   22.90    7.40
   3 -11   3   25.90    8.90
  -3 -11  -3   -3.30    9.90
  -3 -11  -3   26.60    5.70
   3  11   3   13.90    4.80
   3  11   3   24.10    8.80
   4 -11   3 1864.61  152.28
  -4 -11  -3 1699.43  155.98
   4 -11   3 1811.12  151.28
  -4  11  -3 1937.21  146.49
   4  11   3 1918.81  153.68
   4  11   3 2033.40  148.89
  -5 -11  -3   58.59   20.30
   5 -11   3   34.40   10.80
   5 -11   3   71.59   14.70
   5  11   3   54.29    9.90
   5  11   3   55.39   15.10
   6 -11   3  201.68   24.10
  -6 -11  -3  116.49   28.10
   6 -11   3  164.48   17.50
   6 -11   3  124.09   21.40
   6  11   3  144.09   18.70
   6  11   3  132.39   23.30
  -7 -11  -3  131.99   32.40
   7 -11   3  112.39   20.90
   7 -11   3   75.59   17.20
   7  11   3  102.19   16.50
   7  11   3   85.19   21.20
   8 -11   3  122.59   23.40
  -8 -11  -3  141.89   33.40
   8 -11   3   86.89   20.20
   8  11   3  131.49   19.50
   8  11   3  149.39   27.50
  -9 -11  -3   -1.70   22.80
   9 -11   3   19.10   16.40
   9 -11   3   12.80   17.70
   9  11   3   26.70   15.00
   9  11   3   13.00   15.80
  10 -11   3   26.10   19.80
 -10 -11  -3   29.20   30.00
  10 -11   3   58.49   22.40
  10  11   3   77.59   27.40
  10  11   3   70.89   20.10
  11  11   3  108.89   25.30
  11 -12  -3   39.30   21.10
  11 -12  -3  -16.10   24.40
  11  12  -3   53.69   21.80
  10 -12  -3   95.49   21.30
  10 -12  -3   57.49   24.30
  10 -12  -3   48.80   22.60
  10  12  -3  140.89   31.10
  10  12  -3  134.39   24.70
   9 -12  -3   21.50   12.30
   9 -12  -3   -1.00   16.20
   9 -12  -3   -4.10   13.20
   9  12  -3    3.10   13.50
   9  12  -3   19.40   12.80
   8 -12  -3   26.30   15.60
   8 -12  -3   21.90   10.50
   8 -12  -3   -1.70   12.10
   8  12  -3    3.10   11.20
   8  12  -3   26.40   14.50
   7 -12  -3   -5.20    8.60
   7 -12  -3   -1.80   12.90
   7 -12  -3   10.00   10.80
  -7 -12   3    0.70   12.70
   7  12  -3    9.60   10.50
   7  12  -3   -3.10   10.20
   6 -12  -3   14.10   12.00
  -6 -12   3    0.30   11.40
   6 -12  -3   10.40    6.80
   6 -12  -3    4.00   10.10
   6  12  -3   29.00   12.00
   5 -12  -3  336.67   29.90
   5 -12  -3  355.16   39.60
   5 -12  -3  281.07   33.30
  -5 -12   3  289.27   37.40
  -5  12   3  322.27   28.60
   5  12  -3  310.67   32.70
   4 -12  -3    4.10   10.30
  -4 -12   3    0.60    3.90
  -4 -12   3   10.00   11.50
   4 -12  -3    3.00    7.10
   4 -12  -3   12.10    5.40
  -4 -12   3    3.40    7.60
  -4 -12   3   -2.50    5.30
   4  12  -3   -0.90    5.90
  -4  12   3   -1.80    2.60
  -4  12   3    5.20    5.60
  -3 -12   3  463.25   39.50
   3 -12  -3  468.55   46.10
  -3 -12   3  487.25   44.80
  -3 -12   3  513.45   42.00
   3 -12  -3  501.35   39.50
   3 -12  -3  487.15   42.70
  -3 -12   3  451.45   41.50
   3  12  -3  457.65   41.70
  -3  12   3  473.65   42.00
  -2 -12   3 1864.01  153.18
   2 -12  -3 1930.81  151.78
  -2 -12   3 1960.80  155.38
   2 -12  -3 1986.10  155.08
  -2 -12   3 1908.61  156.78
  -2 -12   3 2053.99  155.38
   2 -12  -3 2047.10  159.08
  -2 -12   3 1931.11  153.48
  -2 -12   3 2030.10  154.08
  -2  12   3 1927.51  151.38
  -1 -12   3 1279.27  102.39
  -1 -12   3 1323.97  101.29
  -1 -12   3 1201.78  103.89
  -1 -12   3 1169.68  101.19
  -1 -12   3 1236.88  101.69
   1 -12  -3 1336.37  102.69
   1 -12  -3 1335.57  101.49
   1 -12  -3 1305.07  106.89
  -1  12   3 1363.86  100.89
   0 -12  -3  498.15   42.30
   0 -12   3  393.66   34.60
   0 -12   3  433.76   34.60
   0 -12   3  417.46   37.40
   0 -12  -3  385.46   41.40
   0 -12   3  486.15   39.00
   0 -12  -3  421.16   36.20
   0  12   3  446.36   36.50
   0  12   3  428.26   38.60
   1 -12   3   71.49   11.40
  -1 -12  -3   92.39   17.20
  -1 -12  -3   63.89    8.20
   1 -12   3   63.79   11.40
   1  12   3   61.69   10.60
   2 -12   3  196.48   21.00
  -2 -12  -3  171.28   15.40
  -2 -12  -3  225.28   27.20
  -2 -12  -3  190.48   15.60
   2 -12   3  150.08   20.50
   2  12   3  194.18   21.60
  -3 -12  -3    7.90   11.90
  -3 -12  -3    5.70    4.10
   3 -12   3    6.20    6.70
   3 -12   3   11.70    8.20
   3  12   3    7.30    7.20
   4 -12   3  119.59   19.50
   4 -12   3  172.08   19.90
  -4 -12  -3  101.89   24.20
   4  12   3  117.59   19.90
   4  12   3  166.78   16.20
  -5 -12  -3    9.80   18.90
   5 -12   3   12.20    9.30
   5 -12   3    4.70    9.50
  -5 -12  -3   15.50   15.20
   5  12   3   15.90   11.40
   5  12   3    0.30    5.80
  -6 -12  -3   22.50   18.60
   6 -12   3   38.70   14.00
   6 -12   3   36.40   11.70
   6  12   3   26.10    9.20
   6  12   3   40.00   14.30
   7 -12   3   20.70   14.30
  -7 -12  -3   19.40   20.00
   7 -12   3   45.10   14.10
   7  12   3   40.30   16.40
   7  12   3   65.89   13.50
   8 -12   3  214.68   30.60
   8 -12   3  244.98   34.60
  -8 -12  -3  180.68   40.80
   8  12   3  248.08   28.90
   8  12   3  247.48   36.90
  -9 -12  -3  222.28   48.90
   9 -12   3  284.87   39.70
   9 -12   3  244.48   37.30
   9  12   3  314.07   43.30
   9  12   3  265.97   33.80
  10 -12   3   68.49   24.70
 -10 -12  -3   42.00   33.60
  10 -12   3  117.49   26.00
  10  12   3   90.69   28.60
  11 -13  -3    8.50   19.20
  11  13  -3   38.40   34.40
  10 -13  -3   -4.90   16.90
  10 -13  -3  -17.90   17.60
  10 -13  -3   13.20   23.20
  10  13  -3   -0.90   16.10
  10  13  -3   17.00   18.30
   9 -13  -3    5.30   16.40
   9 -13  -3    4.80   13.40
   9 -13  -3   -2.40   14.80
   9  13  -3   20.20   13.20
   9  13  -3   18.50   17.40
   8 -13  -3  370.16   41.00
   8 -13  -3  478.35   47.50
   8 -13  -3  350.76   47.20
   8  13  -3  343.17   44.00
   8  13  -3  409.56   41.70
  -7 -13   3   23.20   16.90
   7 -13  -3   -0.20   13.80
   7 -13  -3   -9.50   12.30
   7 -13  -3    9.90   10.10
   7  13  -3    0.60    9.90
   6 -13  -3   46.20   17.70
   6 -13  -3   56.89   15.10
  -6 -13   3   38.60   17.50
   6 -13  -3   58.59   11.80
   6  13  -3   60.99   15.70
   5 -13  -3  106.69   21.30
  -5 -13   3  125.49   22.40
   5 -13  -3   97.49   17.60
   5 -13  -3   94.59   13.70
   5  13  -3  104.49   17.30
  -4 -13   3  101.09   19.70
  -4 -13   3  123.19   18.00
   4 -13  -3  127.39   22.10
   4 -13  -3  121.79   14.30
   4 -13  -3  115.99   18.00
  -4 -13   3  125.99   13.10
   4  13  -3  137.49   17.70
   3 -13  -3  684.03   62.79
  -3 -13   3  674.33   55.39
  -3 -13   3  664.43   58.19
   3 -13  -3  671.73   58.59
  -3 -13   3  705.13   57.79
   3 -13  -3  685.33   55.19
  -3 -13   3  727.03   61.29
  -3  13   3  689.13   58.69
  -2 -13   3  190.38   18.80
   2 -13  -3  189.38   16.40
  -2 -13   3  212.08   19.50
  -2 -13   3  229.08   22.10
   2 -13  -3  151.08   24.50
   2 -13  -3  160.78   20.70
  -2 -13   3  195.88   23.80
  -2 -13   3  193.68   22.30
  -1 -13   3    2.10    4.30
  -1 -13   3    8.70    6.50
  -1 -13   3   -0.10    7.20
   1 -13  -3   -0.50    4.50
  -1 -13   3    0.90    4.70
   1 -13  -3   15.70   11.40
  -1 -13   3   10.40    5.30
   1 -13  -3    4.50    5.70
  -1 -13   3    7.40    5.50
  -1  13   3    1.20    3.40
   0 -13  -3  173.28   16.60
   0 -13   3  158.18   14.70
   0 -13  -3  163.68   23.00
   0 -13   3  174.58   19.20
   0 -13   3  175.18   18.80
   0 -13   3  156.78   14.10
   0 -13  -3  137.39   22.40
   0  13   3  150.68   15.90
   1 -13   3   59.79   12.90
  -1 -13  -3  112.89   11.30
  -1 -13  -3  124.69   19.10
   1 -13   3  109.89   13.80
   1  13   3   85.29   12.70
  -2 -13  -3 1464.95  112.49
   2 -13   3 1440.06  115.89
   2 -13   3 1467.75  117.29
  -2 -13  -3 1380.86  120.89
   2  13   3 1460.35  116.79
  -3 -13  -3   28.30   14.60
   3 -13   3    5.60    9.80
   3 -13   3   21.20    8.20
   3  13   3   20.90    8.80
   4 -13   3   -1.50   10.60
   4 -13   3    5.70    7.10
  -4 -13  -3    2.80   14.80
   4  13   3    7.80    9.20
   4  13   3    4.10    5.90
  -5 -13  -3  290.77   41.60
   5 -13   3  243.18   31.10
  -5 -13  -3  185.78   36.60
   5 -13   3  262.57   29.80
   5  13   3  283.57   25.90
   5  13   3  277.87   32.70
   6 -13   3  136.89   24.30
   6 -13   3  168.28   24.00
  -6 -13  -3  122.29   30.70
   6  13   3  212.58   22.30
   6  13   3  217.48   30.10
  -7 -13  -3  140.49   35.40
   7 -13   3  177.88   28.30
   7 -13   3  184.08   26.60
   7  13   3  168.18   22.60
   7  13   3  174.38   29.90
   8 -13   3  151.38   23.60
  -8 -13  -3   69.09   31.20
   8 -13   3   66.19   21.60
   8  13   3  144.99   28.10
   8  13   3  109.79   28.30
  -9 -13  -3   27.50   28.10
   9 -13   3   25.30   18.00
   9 -13   3   25.30   18.90
   9  13   3  -12.00   15.80
  10 -13   3  105.49   28.30
  10 -14  -3   68.99   19.90
  10 -14  -3   95.49   33.00
  10  14  -3  100.59   26.90
   9 -14  -3   26.70   17.90
   9 -14  -3   25.20   13.80
   9 -14  -3    5.20   19.40
   9  14  -3   26.10   16.90
   8 -14  -3    3.10   18.40
   8 -14  -3   15.00   12.30
   8 -14  -3   15.10   14.50
   8  14  -3   16.90   14.00
   7 -14  -3   -2.80   13.10
   7 -14  -3  -11.70   12.30
  -7 -14   3   29.10   19.00
   7 -14  -3    3.10   10.00
   7  14  -3   10.20   11.30
   6 -14  -3   11.90   13.10
   6 -14  -3   21.80   11.90
  -6 -14   3   -2.40   11.90
   6 -14  -3   -5.30    7.30
   6  14  -3    0.60    9.50
   5 -14  -3  118.09   24.10
   5 -14  -3  117.19   20.30
  -5 -14   3  133.19   23.00
   5 -14  -3  115.89   15.50
   5  14  -3  142.99   20.40
   4 -14  -3  190.78   28.20
  -4 -14   3  178.88   22.60
  -4 -14   3  183.68   25.40
   4 -14  -3  176.88   18.10
  -4 -14   3  132.79   18.30
   4 -14  -3  163.68   22.00
   4  14  -3  161.98   21.10
  -3 -14   3    1.30    9.10
  -3 -14   3   -3.60    6.90
  -3 -14   3    8.40    9.20
   3 -14  -3   -0.10    4.20
   3 -14  -3    7.40   11.20
  -3 -14   3    2.10    5.10
   3 -14  -3   13.10    9.30
   2 -14  -3 1318.47  104.89
   2 -14  -3 1292.97  100.59
  -2 -14   3 1207.88  106.59
  -2 -14   3 1188.88  105.29
  -2 -14   3 1342.87  103.49
  -2 -14   3 1285.37  105.79
  -2 -14   3 1362.66  103.09
   2 -14  -3 1332.87  109.89
  -1 -14   3   36.60    8.40
  -1 -14   3   40.90    9.30
   1 -14  -3   42.00   14.80
  -1 -14   3   52.69   11.60
   1 -14  -3   68.09   10.70
  -1 -14   3   48.40    7.70
  -1 -14   3   41.00    7.70
  -1 -14   3   34.50   10.80
   1 -14  -3   55.79    7.60
  -1  14   3   49.90    6.30
   0 -14   3  433.86   35.80
   0 -14  -3  420.16   41.60
   0 -14  -3  403.66   34.30
   0 -14   3  377.66   31.30
   0 -14   3  366.36   31.80
   0 -14  -3  345.67   38.30
   0 -14   3  418.26   35.60
   0 -14   3  458.45   39.00
   0  14   3  387.86   33.50
  -1 -14  -3  119.09   13.00
   1 -14   3   99.79   14.50
   1 -14   3  121.39   16.30
  -1 -14  -3  115.39   22.00
   1  14   3  122.29   15.10
   2 -14   3  169.28   18.90
   2 -14   3  127.89   19.40
  -2 -14  -3  151.78   25.90
  -2 -14  -3  159.38   14.20
   2  14   3  144.69   18.90
   3 -14   3  104.19   17.00
   3 -14   3  144.29   17.30
  -3 -14  -3  105.09   22.80
   3  14   3   96.79   16.30
  -4 -14  -3   23.40   17.80
   4 -14   3   30.10   11.00
   4 -14   3   24.40    9.70
   4  14   3   10.40    9.60
   5 -14   3   -2.40    8.30
   5 -14   3    4.10   10.70
  -5 -14  -3   10.70   18.20
   5  14   3   15.90   11.90
   6 -14   3  258.27   29.30
   6 -14   3  209.68   30.30
  -6 -14  -3  176.68   36.30
   6  14   3  211.28   31.10
   7 -14   3  114.69   20.80
   7 -14   3   61.69   19.70
  -7 -14  -3   64.29   26.90
   7  14   3   69.69   19.20
   8 -14   3  287.17   36.50
   8 -14   3  272.27   39.40
  -8 -14  -3  204.98   47.80
   8  14   3  351.06   43.80
   9 -14   3    0.90   13.90
  -9 -14  -3   -9.70   24.90
   9 -14   3   12.60   17.70
   9  14   3   14.10   21.60
  10 -14   3   73.99   24.60
   9 -15  -3   76.89   26.80
   9 -15  -3   83.09   25.90
   9  15  -3  121.39   28.60
   8 -15  -3  183.88   35.50
   8 -15  -3  169.18   28.70
   8 -15  -3  172.88   30.00
   8  15  -3  239.98   32.70
  -7 -15   3   24.80   17.60
   7 -15  -3   25.90   18.60
   7 -15  -3   -2.80   12.40
   7 -15  -3    4.80   10.80
   7  15  -3    3.60   12.00
  -6 -15   3  190.18   31.60
   6 -15  -3  193.28   26.10
   6 -15  -3  142.39   28.50
   6 -15  -3  161.68   20.60
   6  15  -3  143.49   23.50
   5 -15  -3   26.10   17.00
   5 -15  -3   18.20   12.00
   5 -15  -3   18.90    8.20
  -5 -15   3   66.59   18.30
   5  15  -3   35.60   12.50
   4 -15  -3   55.59    9.70
   4 -15  -3   52.19   13.60
   4 -15  -3   85.69   18.80
  -4 -15   3   53.69   16.40
  -3 -15   3  960.70   84.09
  -3 -15   3  989.70   82.39
  -3 -15   3  918.01   81.19
   3 -15  -3  938.91   81.49
  -3 -15   3  956.80   78.09
  -3 -15   3 1072.69   80.89
   3 -15  -3  997.60   87.49
  -2 -15   3  103.89   16.30
  -2 -15   3   90.79   18.10
   2 -15  -3  101.89   21.00
  -2 -15   3  114.39   17.90
  -2 -15   3   98.39   13.10
   2 -15  -3  102.59   15.30
  -2 -15   3  109.49   13.80
   1 -15  -3  193.68   28.90
  -1 -15   3  217.18   23.20
  -1 -15   3  221.38   21.20
   1 -15  -3  173.48   21.40
  -1 -15   3  205.18   19.20
  -1 -15   3  207.28   26.20
   0 -15  -3  162.88   26.00
   0 -15   3  201.58   25.60
   0 -15  -3  178.98   19.70
   0 -15   3  190.58   20.80
   0 -15   3  186.28   21.40
   0  15   3  185.18   18.20
   1 -15   3  637.94   55.49
   1 -15   3  649.24   53.89
  -1 -15  -3  656.03   61.29
  -1 -15  -3  634.14   52.29
   1  15   3  629.74   53.69
   2 -15   3  112.49   15.80
   2 -15   3  113.79   17.30
  -2 -15  -3  114.09   23.60
   2  15   3  133.19   17.10
  -3 -15  -3    1.80   15.10
   3 -15   3   -4.10    7.30
   3 -15   3   -4.20    7.90
   3  15   3    3.20    7.90
  -4 -15  -3   47.10   20.30
   4 -15   3   32.80   12.90
   4 -15   3   39.30   11.30
   4  15   3   35.30   12.90
   5 -15   3  231.28   26.80
   5 -15   3  211.18   28.50
  -5 -15  -3  190.38   37.00
   5  15   3  224.18   30.40
   6 -15   3  198.38   28.70
   6 -15   3  202.98   26.10
  -6 -15  -3  153.08   35.00
   6  15   3  163.28   28.00
   7 -15   3  177.88   30.60
   7 -15   3  272.77   31.40
  -7 -15  -3  155.08   39.30
   7  15   3  213.18   33.10
   8 -15   3  -18.40   13.30
   8 -15   3   -5.00   14.90
  -8 -15  -3  -16.40   23.60
   8  15   3   -1.90   19.00
  -9 -15  -3   25.20   31.20
   9 -15   3   10.30   18.40
   9  15   3    2.70   19.40
  10 -15   3  116.99   29.20
   9 -16  -3  101.79   29.40
   9 -16  -3   87.29   28.10
   9  16  -3   90.09   24.10
   8 -16  -3  154.48   28.20
   8 -16  -3  114.49   30.40
   8  16  -3  182.38   30.00
   7 -16  -3   58.69   19.60
   7 -16  -3   57.99   26.00
  -7 -16   3   46.70   22.10
   7  16  -3   69.29   18.90
  -6 -16   3   45.20   19.60
   6 -16  -3   11.80   17.10
   6 -16  -3   71.79   18.50
   6  16  -3   50.59   15.30
   5 -16  -3  339.37   37.20
  -5 -16   3  280.37   39.30
   5 -16  -3  326.97   42.80
   4 -16  -3  100.59   23.10
   4 -16  -3  108.59   19.50
  -4 -16   3  120.09   22.10
   3 -16  -3   12.40   13.20
  -3 -16   3   11.80   10.80
   3 -16  -3   -2.60    7.80
  -3 -16   3    2.10    7.50
  -3 -16   3   21.60   13.20
  -2 -16   3  268.67   30.70
  -2 -16   3  229.88   23.80
  -2 -16   3  255.67   28.40
  -2 -16   3  245.08   24.00
   2 -16  -3  238.98   33.10
   2 -16  -3  233.78   26.60
  -2 -16   3  265.97   30.10
   1 -16  -3  417.26   47.80
  -1 -16   3  454.55   40.40
   1 -16  -3  438.86   40.60
  -1 -16   3  486.45   40.90
  -1 -16   3  476.45   44.40
   0 -16   3   33.00   13.50
   0 -16  -3   23.70    8.40
   0 -16  -3   17.90   14.70
   0 -16   3   26.30    8.10
   0 -16   3   40.70   10.50
  -1 -16  -3  225.48   32.70
   1 -16   3  218.68   28.70
   1 -16   3  221.58   21.80
   1 -16   3  182.58   24.20
  -1 -16  -3  216.58   20.80
   1  16   3  215.48   21.90
   2 -16   3  671.53   60.79
   2 -16   3  694.53   58.69
  -2 -16  -3  644.44   66.49
   2  16   3  760.42   60.29
   3 -16   3   61.29   12.10
   3 -16   3  121.79   19.10
  -3 -16  -3   81.99   23.10
   3  16   3   79.89   15.40
   4 -16   3  294.97   31.40
   4 -16   3  270.97   33.60
   4  16   3  336.77   36.30
   5 -16   3  124.29   22.60
   5 -16   3  126.49   19.30
  -5 -16  -3   86.69   28.30
   5  16   3  151.28   24.50
   6 -16   3   32.60   15.70
   6 -16   3   26.40   13.00
  -6 -16  -3   19.20   22.20
   6  16   3   33.20   16.00
   7 -16   3   62.49   16.70
  -7 -16  -3   46.30   28.60
   7 -16   3   64.59   20.20
   7  16   3   72.49   22.40
   8 -16   3   53.09   21.20
  -8 -16  -3   28.40   29.30
   8 -16   3   55.89   18.80
   8  16   3   67.19   26.00
   9  16   3   79.69   32.60
   8 -17  -3   20.90   18.60
   8 -17  -3   22.80   21.70
   7 -17  -3   -5.30   13.90
   7 -17  -3   -8.70   16.50
  -7 -17   3  -10.20   20.80
  -6 -17   3  160.78   31.70
   6 -17  -3  154.28   26.60
   6 -17  -3  229.28   36.80
   5 -17  -3  594.44   55.39
  -5 -17   3  623.44   60.69
   5 -17  -3  532.45   59.79
   4 -17  -3    5.00   13.80
   4 -17  -3  -20.40   10.40
  -4 -17   3   10.50   14.00
  -4 -17   3  -10.30    9.70
  -3 -17   3  164.08   26.40
   3 -17  -3  186.78   24.00
  -3 -17   3  237.18   26.40
   3 -17  -3  153.08   28.80
  -2 -17   3   62.59   11.20
  -2 -17   3   84.19   17.50
   2 -17  -3   68.79   13.70
  -2 -17   3   64.89   16.40
   2 -17  -3   54.89   19.00
   1 -17  -3   -9.10   11.00
   1 -17  -3   19.30    9.30
  -1 -17   3   19.70   12.80
  -1 -17   3   16.90    8.90
   0 -17   3   25.90    9.00
   0 -17  -3  -13.80   13.10
   0 -17  -3   22.60    9.00
   0 -17   3   33.80   13.60
   1 -17   3    9.70   10.00
   1 -17   3   20.90   13.00
  -1 -17  -3   36.20   16.70
   2 -17   3    2.10   12.20
  -2 -17  -3   21.50   18.00
   2 -17   3    0.20    9.00
   2  17   3   -1.70    7.20
   3 -17   3   -6.20    9.10
  -3 -17  -3   -8.80   19.10
   3  17   3   12.50    9.30
   4 -17   3  172.18   24.00
   4  17   3  141.09   22.90
   5 -17   3  804.12   73.79
  -5 -17  -3  647.24   84.09
   5  17   3  913.51   74.99
   6 -17   3   39.70   18.20
  -6 -17  -3   13.90   22.90
   6  17   3    1.40   14.40
  -7 -17  -3  -14.30   21.60
   7 -17   3   27.00   18.20
   7  17   3   32.70   17.30
   8 -17   3  -10.90   19.50
  -8 -17  -3   14.70   30.80
   8  17   3    2.80   20.90
  -9 -18   3  135.09   33.40
   8 -18  -3   22.80   20.40
   7 -18  -3  298.57   40.10
  -7 -18   3  288.27   44.70
   7 -18  -3  324.77   50.09
  -6 -18   3   74.09   20.70
   6 -18  -3   45.90   18.80
   6 -18  -3  132.69   29.60
  -6 -18   3   63.79   22.80
   5 -18  -3  222.28   39.10
   5 -18  -3  318.87   35.80
  -5 -18   3  293.77   40.10
  -4 -18   3    4.50   15.50
   4 -18  -3  -14.90   11.30
   4 -18  -3   -3.60   14.70
   3 -18  -3  131.39   29.00
   3 -18  -3  190.98   24.30
  -3 -18   3  144.39   25.80
   2 -18  -3   50.79   20.20
  -2 -18   3   41.90   15.90
   2 -18  -3   27.90   10.90
  -1 -18   3   30.40   15.00
  -1 -18   3   26.80    9.40
   1 -18  -3    0.20   16.00
   1 -18  -3   27.50   10.40
   0 -18   3  528.15   47.90
   0 -18  -3  555.64   57.09
   0 -18   3  533.65   52.39
   1 -18   3  330.57   40.10
  -1 -18  -3  328.27   43.60
   1 -18   3  310.67   33.80
   2 -18   3  124.39   23.80
   2 -18   3   82.79   16.30
  -2 -18  -3   60.39   23.50
   3 -18   3  476.05   46.10
   4 -18   3   17.40   12.80
   4 -18   3   29.90   19.10
   4  18   3   47.80   15.40
   5 -18   3  145.19   26.40
  -5 -18  -3   66.69   29.10
   5  18   3  161.58   25.50
   6 -18   3   -6.80   13.90
  -6 -18  -3   21.00   25.20
   6  18   3    5.60   15.20
  -7 -18  -3   -8.50   26.80
   7 -18   3    5.20   22.10
   7 -18   3   -8.00   16.70
   7  18   3   10.20   17.70
  -8 -18  -3   40.90   32.70
   8  18   3   -2.70   17.70
   7 -19  -3    6.70   22.30
   7 -19  -3   -9.40   15.60
   6 -19  -3    8.60   19.90
   6 -19  -3    4.60   17.20
   5 -19  -3  312.77   38.80
   5 -19  -3  328.67   47.60
   4 -19  -3   25.00   13.90
   4 -19  -3   16.50   17.40
   3 -19  -3  284.27   33.60
   3 -19  -3  308.67   42.70
   2 -19  -3  101.19   18.50
   2 -19  -3  135.89   27.70
   1 -19  -3   10.30   16.80
  -1 -19   3   -5.00   13.10
   1 -19  -3    2.50    9.40
   0 -19   3  356.36   41.10
   0 -19   3  319.27   33.30
   0 -19  -3  250.57   40.10
   1 -19   3   56.19   14.10
  -1 -19  -3   46.10   23.00
   1 -19   3   45.80   16.80
   2 -19   3   11.60   14.90
   2 -19   3   19.60   12.00
  -2 -19  -3   26.50   21.00
   3 -19   3   28.70   13.30
   3 -19   3   49.90   19.00
   4 -19   3   13.00   12.40
   4 -19   3    7.60   17.70
  -4 -19  -3    9.50   24.30
   5 -19   3  326.47   45.90
   5 -19   3  303.17   39.20
  -5 -19  -3  346.37   54.89
   6 -19   3   23.80   22.70
   6 -19   3   26.00   20.40
  -6 -19  -3   -2.30   25.60
  -7 -19  -3   59.29   33.60
   7 -19   3   69.59   26.90
   7  19   3  117.59   33.30
   8  19   3   96.29   29.90
   7 -20  -3   -7.30   16.60
   6 -20  -3   23.40   25.50
   6 -20  -3   36.00   19.80
   5 -20  -3   -2.00   14.20
   5 -20  -3   -1.40   19.00
   4 -20  -3   38.90   21.20
   4 -20  -3    0.30   13.20
   3 -20  -3  106.49   27.00
   3 -20  -3   89.09   18.80
   2 -20  -3   15.40   12.00
   2 -20  -3   -4.50   18.80
  -1 -20   3  426.36   48.80
   1 -20  -3  410.96   54.19
   0 -20   3  402.46   48.90
   0 -20  -3  456.15   56.29
   1 -20   3 1033.50   87.69
   1 -20   3  874.91   79.69
  -1 -20  -3  942.71   90.59
   2 -20   3    7.90   15.20
   2 -20   3    8.40   12.50
   3 -20   3  -14.20   14.70
   3 -20   3   -7.60   12.00
   4 -20   3   11.60   20.30
   4 -20   3   42.70   18.20
  -4 -20  -3   48.30   27.10
   5 -20   3  -11.80   20.70
   5 -20   3   27.00   16.50
  -5 -20  -3   -6.10   21.80
  -6 -20  -3    9.40   31.40
   6 -20   3   18.90   17.00
   6 -20   3    4.00   21.00
  -7 -20  -3   -3.60   27.50
   6 -21  -3   26.30   18.40
   5 -21  -3   10.20   20.30
   5 -21  -3   27.90   17.90
   4 -21  -3   23.20   15.70
   4 -21  -3    9.80   20.50
   3 -21  -3  302.57   49.50
   3 -21  -3  422.06   42.70
   2 -21  -3   58.89   26.50
   1 -21  -3    8.30   18.30
   0 -21   3   43.60   19.80
   0 -21  -3   52.89   24.00
   1 -21   3  236.18   36.40
  -1 -21  -3  151.08   34.20
   2 -21   3   16.30   13.60
   2 -21   3   19.50   18.70
   3 -21   3   80.39   24.10
   3 -21   3   92.69   20.40
   4 -21   3   27.00   16.40
  -4 -21  -3   32.00   26.80
   4 -21   3   -4.60   19.10
   5 -21   3   13.40   21.40
  -5 -21  -3    9.20   27.10
   5 -21   3  -12.30   16.00
  -6 -21  -3   29.30   28.40
   6 -22  -3   32.40   22.70
   5 -22  -3   -4.00   16.00
   4 -22  -3  103.19   23.60
   4 -22  -3   87.99   31.60
   3 -22  -3   98.09   30.50
   2 -22  -3   12.50   20.50
   1 -22  -3  194.58   39.30
   0 -22  -3   35.90   25.00
   0 -22   3   14.60   17.80
   2 -22   3  170.48   34.90
   3 -22   3   30.80   17.20
   3 -22   3   90.69   29.90
   4 -22   3   -1.80   17.90
   4 -22   3   26.90   24.40
   5 -22   3    3.20   18.00
   5 -23  -3   89.99   38.50
   3 -23  -3  110.09   35.20
   2 -23  -3   88.29   31.10
   1 -23  -3   90.19   31.30
   0 -23  -3    7.10   28.20
   1 -23   3   -7.30   19.70
   2 -23   3   10.30   23.90
   3 -23   3   92.59   30.10
   4 -23   3   29.70   18.00
   2 -24  -3    4.40   28.90
   1 -24  -3   66.39   31.10
   2 -24   3   24.10   25.50
  12   0  -4  288.97   39.50
 -12   0   4  238.48   39.90
  12   0  -4  250.97   37.70
  11   0  -4   -3.80   14.20
  11   0  -4  -15.60   11.10
  10   0  -4   52.89   16.10
  10   0  -4   36.50   13.50
  10   0  -4   37.60   14.10
   9   0  -4    0.00    8.70
   9   0  -4   -2.40    9.90
   9   0  -4   -3.00    8.80
   9   0  -4   -9.00    7.90
   8   0  -4 1087.79   93.59
   8   0  -4 1273.57   96.09
   8   0  -4 1130.99   94.59
   8   0  -4 1110.19   96.39
   7   0  -4    3.10    7.10
   7   0  -4   12.10    7.40
   7   0  -4   -4.30    7.40
   7   0  -4   -1.30    6.20
   6   0  -4  120.99   15.20
   6   0  -4  127.29   16.20
   6   0  -4  127.99   16.20
   6   0  -4  122.09   16.90
   5   0  -4   -0.20    4.30
   5   0  -4    5.20    4.90
   5   0  -4   10.00    5.50
   5   0  -4    1.10    5.30
   4   0  -4 4644.84  386.46
   4   0  -4 4960.00  386.56
   4   0  -4 4941.61  386.16
  -4   0   4 5477.35  387.96
   3   0  -4    3.00    3.50
  -3   0   4    7.50    4.00
   3   0  -4    2.80    2.80
  -3   0   4    5.60    3.40
  -3   0   4   -1.60    3.10
   3   0  -4    8.10    3.90
  -3   0   4   -2.90    3.20
   2   0  -4 6476.05  528.85
  -2   0   4 7598.24  529.05
  -2   0   4 6660.33  528.45
   2   0  -4 6687.13  528.75
  -2   0   4 6719.13  528.95
  -2   0   4 7084.59  528.75
   2   0  -4 6697.13  528.45
   2   0  -4 6981.30  529.45
   1   0  -4   -1.70    4.60
  -1   0   4    5.00    4.50
   1   0  -4   -4.40    2.50
   1   0  -4    1.60    3.00
  -1   0   4   -0.20    2.70
  -1   0   4   -3.30    2.50
   0   0   4   84.39   11.40
   0   0  -4   82.59   11.60
   0   0   4  136.49   15.90
   0   0   4   99.79   12.80
   0   0  -4  125.09   15.50
   0   0  -4   88.39   12.60
   1   0   4   -3.60    3.50
  -1   0  -4   -3.50    4.50
   1   0   4   -2.20    5.90
  -1   0  -4    1.70    4.10
   1   0   4    2.60    5.20
  -2   0  -4  960.90   86.79
   2   0   4 1139.79   86.79
   2   0   4 1144.19   87.49
  -2   0  -4 1088.79   86.29
   3   0   4   -0.90    4.90
  -3   0  -4    5.50    5.10
   3   0   4    3.00    4.00
  -3   0  -4    2.90    6.20
   3   0   4    1.00    4.60
   4   0   4   43.40    8.80
   4   0   4   13.60    5.40
   4   0   4   34.90    9.20
  -4   0  -4   57.79   11.10
   5   0   4   -4.10    6.20
   5   0   4    1.50    5.60
  -5   0  -4   -4.80    7.20
   5   0   4    6.80    6.40
   6   0   4  550.44   49.99
   6   0   4  543.35   46.70
  -6   0  -4  571.14   52.69
   6   0   4  488.15   48.10
   7   0   4   10.90    7.50
   7   0   4   10.30    8.90
   7   0   4    3.00    9.20
   8   0   4  486.75   48.30
   8   0   4  472.85   44.20
   8   0   4  456.05   46.60
   9   0   4   -9.30   11.90
   9   0   4   -5.60   11.10
   9   0   4   16.30   11.80
  10   0   4   18.50   15.80
  10   0   4   -1.80   12.80
  10   0   4   -0.90   13.60
  11   0   4   17.20   19.60
  11   0   4   -7.60   15.40
  12   0   4   -5.80   20.50
  12  -1  -4   32.70   17.80
  12  -1  -4   -0.60   17.60
 -12  -1   4  -23.10   14.60
  12   1  -4   12.70   17.10
 -12   1   4   10.70   18.80
  11  -1  -4   71.99   19.30
  11  -1  -4   25.20   16.10
 -11   1   4   59.29   21.00
  11   1  -4  116.39   21.80
  11   1  -4   43.60   17.40
  10  -1  -4  328.87   40.50
  10  -1  -4  362.56   41.10
  10  -1  -4  341.47   40.00
  10   1  -4  381.46   43.50
  10   1  -4  314.67   40.00
  10   1  -4  430.76   41.50
   9  -1  -4   -0.60   10.00
   9  -1  -4  -16.80    9.10
   9  -1  -4    1.90   10.60
   9  -1  -4   14.70    9.70
   9   1  -4   11.60    9.80
   9   1  -4   11.30   12.10
   9   1  -4    5.70    8.90
   9   1  -4    1.10    9.60
   8  -1  -4  405.16   39.50
   8  -1  -4  434.76   40.60
   8  -1  -4  401.26   40.60
   8  -1  -4  410.26   41.40
   8   1  -4  447.66   42.60
   8   1  -4  405.06   38.30
   8   1  -4  430.26   39.80
   8   1  -4  484.75   41.30
   7  -1  -4    0.00    7.20
   7  -1  -4   -0.10    7.00
   7  -1  -4    2.00    7.00
   7  -1  -4   -6.80    6.50
   7   1  -4   -1.30    7.00
   7   1  -4   16.60    8.90
   7   1  -4   15.50    7.90
   7   1  -4    9.50    6.70
   6  -1  -4   47.80    9.90
   6  -1  -4   73.09   12.40
   6  -1  -4   70.39   11.30
   6  -1  -4   45.10    9.70
   6   1  -4   59.29   12.00
   6   1  -4   38.60    9.00
   6   1  -4   55.79   10.50
   6   1  -4   58.79    9.10
   5  -1  -4   52.79    9.90
   5  -1  -4   64.89   10.30
   5  -1  -4   67.79   10.70
   5   1  -4   84.09   11.20
   5   1  -4   66.59   10.50
   5   1  -4   87.99   12.60
   5   1  -4   70.79    9.50
   4  -1  -4   31.80    6.50
  -4  -1   4   18.80    5.70
   4  -1  -4   27.40    6.50
   4  -1  -4   23.10    5.60
   4   1  -4   41.10    7.20
   4   1  -4   21.10    6.40
   4   1  -4   21.80    5.60
  -4   1   4   33.50    6.60
   4   1  -4   32.30    6.50
   3  -1  -4  747.33   58.89
  -3  -1   4  749.92   58.49
   3  -1  -4  723.43   58.29
   3  -1  -4  744.33   58.69
  -3  -1   4  786.92   58.39
  -3  -1   4  708.63   58.69
  -3  -1   4  712.63   59.09
   3   1  -4  752.92   58.29
  -3   1   4  718.53   58.39
  -3   1   4  728.53   58.49
   3   1  -4  653.13   58.19
   3   1  -4  723.63   58.49
  -3   1   4  710.23   58.79
  -3   1   4  714.33   58.59
  -2  -1   4 1439.56  107.79
   2  -1  -4 1444.46  108.69
   2  -1  -4 1440.56  107.99
   2  -1  -4 1346.87  107.39
  -2  -1   4 1263.47  107.49
  -2  -1   4 1457.25  107.89
  -2  -1   4 1356.46  107.99
   2  -1  -4 1338.57  107.89
   2   1  -4 1344.67  108.09
  -2   1   4 1294.07  107.39
  -2   1   4 1485.45  107.89
   2   1  -4 1332.27  108.49
  -2   1   4 1325.87  107.89
   2   1  -4 1292.57  107.59
   2   1  -4 1386.36  107.89
  -2   1   4 1494.05  108.29
  -1  -1   4 1615.84  118.99
   1  -1  -4 1499.55  120.19
   1  -1  -4 1453.35  118.89
  -1  -1   4 1501.15  120.49
   1  -1  -4 1589.34  118.49
  -1  -1   4 1555.64  118.69
  -1   1   4 1647.94  120.09
  -1   1   4 1465.05  118.89
  -1   1   4 1483.45  117.99
   1   1  -4 1428.76  118.59
   1   1  -4 1491.55  118.89
  -1   1   4 1664.83  118.69
   1   1  -4 1352.66  120.39
   0  -1   4 2194.98  157.98
   0  -1  -4 1853.31  157.08
   0  -1   4 2150.08  159.48
   0  -1  -4 2238.38  160.18
   0  -1   4 1759.02  157.48
   0   1   4 1927.81  158.98
   0   1   4 1980.40  157.28
   0   1   4 2236.38  159.58
   0   1  -4 1840.22  157.38
  -1  -1  -4   45.20    8.00
   1  -1   4   64.49   10.10
  -1  -1  -4   64.69   10.40
   1  -1   4   58.19    9.10
  -1  -1  -4   49.20   12.10
   1   1   4   57.09    8.30
   1   1   4   73.49   10.70
  -1   1  -4   59.99    9.40
  -1   1  -4   35.90    9.40
   1   1   4   49.30   11.30
   2  -1   4 2015.80  161.98
   2  -1   4 2164.28  161.98
  -2  -1  -4 1809.92  161.68
  -2  -1  -4 2067.59  160.98
   2  -1   4 2114.59  160.88
   2   1   4 2134.19  161.28
  -2   1  -4 2181.98  161.88
   2   1   4 2013.40  164.48
  -2   1  -4 1902.31  161.28
   2   1   4 2186.88  162.78
  -3  -1  -4  132.09   15.10
   3  -1   4  133.39   15.90
   3  -1   4  128.19   14.60
  -3  -1  -4  159.58   19.60
   3  -1   4  122.39   16.10
   3   1   4  149.49   15.60
  -3   1  -4  108.19   15.50
  -3   1  -4  135.59   16.60
   3   1   4  145.69   13.60
   3   1   4  137.49   17.00
   4  -1   4  178.18   20.10
   4  -1   4  165.28   20.40
  -4  -1  -4  187.08   23.10
   4  -1   4  176.88   17.60
   4   1   4  162.98   18.80
  -4   1  -4  157.68   20.70
   4   1   4  172.68   16.80
   4   1   4  176.98   20.90
   5  -1   4  221.28   20.90
   5  -1   4  189.28   22.70
  -5  -1  -4  163.08   24.90
   5  -1   4  208.58   24.40
   5   1   4  214.08   20.30
  -5   1  -4  197.38   25.40
   5   1   4  192.78   22.50
   5   1   4  188.08   24.30
   6  -1   4  254.77   28.00
   6  -1   4  292.27   31.70
   6  -1   4  268.37   29.60
  -6  -1  -4  237.88   32.70
   6   1   4  242.38   28.50
   6   1   4  321.57   30.80
   6   1   4  246.58   25.70
   7  -1   4   10.70    9.90
   7  -1   4   32.90   11.30
  -7  -1  -4   20.00   14.10
   7  -1   4   18.80    9.70
   7   1   4   25.20   11.80
   7   1   4   -0.70    8.20
   7   1   4   36.00   10.10
   8  -1   4  377.76   41.70
   8  -1   4  266.67   37.40
   8  -1   4  384.36   38.70
   8   1   4  305.37   38.10
   8   1   4  350.86   35.00
   8   1   4  433.26   41.10
   9  -1   4   37.80   13.50
   9  -1   4   21.80   14.80
   9  -1   4   34.20   15.10
   9   1   4    5.80   11.10
   9   1   4   -0.20   13.10
   9   1   4   41.20   13.30
  10  -1   4  275.87   39.50
  10  -1   4  287.97   35.70
  10  -1   4  266.37   38.00
  10   1   4  261.27   34.00
  10   1   4  286.57   37.40
  10   1   4  264.27   39.30
  11  -1   4   57.99   23.10
  11  -1   4    1.10   14.40
  11  -1   4   14.90   16.60
  11   1   4   25.30   19.80
  11   1   4   24.00   18.50
  12  -1   4  101.79   31.10
  13  -2  -4    7.50   21.00
  12  -2  -4  131.49   28.60
 -12  -2   4  120.29   29.20
  12  -2  -4  141.59   27.90
  12   2  -4  148.69   28.00
 -12   2   4  106.49   28.00
  11  -2  -4    9.70   13.80
  11  -2  -4    6.60   13.60
  11   2  -4   -0.20   14.60
 -11   2   4   10.70   17.30
  11   2  -4   16.80   14.10
  11   2  -4   10.40   16.50
  10  -2  -4   65.49   18.40
  10  -2  -4  105.69   20.60
  10  -2  -4   99.69   20.20
  10   2  -4  101.69   22.00
 -10   2   4  103.89   22.20
  10   2  -4   74.79   17.70
  10   2  -4  109.69   20.50
   9  -2  -4    7.80    9.30
   9  -2  -4    4.00    9.80
   9  -2  -4   15.80   10.80
   9   2  -4    2.60    8.50
   9   2  -4   10.10   11.10
   9   2  -4  -18.20    9.20
   8  -2  -4   54.59   13.50
   8  -2  -4   60.09   14.30
   8  -2  -4   54.69   13.80
   8   2  -4   52.19   13.10
   8   2  -4   67.99   15.20
   8   2  -4   75.79   12.00
   8   2  -4   53.19   12.00
   7  -2  -4  351.56   38.00
   7  -2  -4  425.16   39.10
   7  -2  -4  431.96   39.10
   7   2  -4  436.76   40.80
   7   2  -4  402.76   36.30
   7   2  -4  500.45   39.90
   7   2  -4  442.46   38.50
   6  -2  -4 1144.99   93.59
   6  -2  -4 1225.78   93.89
   6  -2  -4 1099.99   93.49
   6   2  -4 1194.28   93.79
   6   2  -4 1185.58   95.09
   6   2  -4 1133.09   91.39
   6   2  -4 1089.79   92.79
   5  -2  -4  160.28   16.70
   5  -2  -4  130.59   16.30
   5  -2  -4  142.09   16.50
   5   2  -4  154.48   16.80
  -5   2   4  151.78   16.90
   5   2  -4  145.89   14.30
   5   2  -4  122.69   17.30
   5   2  -4  144.99   16.60
   4  -2  -4 5185.78  391.76
  -4  -2   4 5221.98  391.36
   4  -2  -4 5101.99  392.16
   4  -2  -4 4882.01  392.16
   4   2  -4 5310.17  392.96
   4   2  -4 5069.49  390.66
   4   2  -4 4815.32  391.56
   4   2  -4 5089.59  391.96
  -4   2   4 4910.21  391.96
   3  -2  -4  945.01   75.79
  -3  -2   4  943.11   75.49
  -3  -2   4  961.50   76.29
   3  -2  -4  948.41   75.29
  -3  -2   4  971.50   75.29
  -3  -2   4  986.10   76.09
   3  -2  -4  959.70   76.19
  -3   2   4  958.70   75.29
   3   2  -4  997.60   75.29
   3   2  -4  977.10   75.69
  -3   2   4  822.52   75.39
  -3   2   4  948.11   75.69
   3   2  -4  925.21   75.49
   3   2  -4  896.51   76.49
  -3   2   4  992.90   75.69
   2  -2  -4  542.15   44.20
   2  -2  -4  534.05   44.80
  -2  -2   4  602.24   44.90
  -2  -2   4  516.05   44.90
   2  -2  -4  586.34   45.00
  -2  -2   4  567.84   44.80
  -2  -2   4  543.95   44.90
  -2  -2   4  548.85   44.70
   2  -2  -4  567.64   45.80
  -2   2   4  558.24   44.80
  -2   2   4  531.45   44.80
  -2   2   4  591.24   45.60
   2   2  -4  528.35   45.80
  -2   2   4  541.45   44.20
   2   2  -4  557.14   45.10
   2   2  -4  541.95   44.70
  -1  -2   4  523.15   43.20
   1  -2  -4  527.05   44.00
  -1  -2   4  537.15   42.40
   1  -2  -4  540.15   42.20
  -1  -2   4  526.65   44.80
   1  -2  -4  485.85   42.90
  -1   2   4  584.54   43.90
  -1   2   4  490.65   41.50
  -1   2   4  547.45   42.20
   1   2  -4  501.35   42.30
  -1   2   4  526.45   43.00
   0  -2   4 1106.69   82.39
   0  -2   4  967.00   83.09
   0  -2  -4 1006.80   81.79
   0  -2  -4 1150.68   81.29
   0  -2  -4 1004.20   84.09
   0   2  -4  879.31   83.09
   0   2   4  911.31   83.99
   0   2  -4 1020.00   81.99
   0   2   4 1041.70   82.09
   0   2   4 1200.08   84.49
   1  -2   4    8.60    5.60
  -1  -2  -4   26.70    9.60
   1  -2   4   22.20    6.80
  -1  -2  -4    9.20    4.60
  -1  -2  -4   14.70    6.30
   1   2   4    7.10    7.40
   1   2   4   18.50    6.40
   1   2   4   16.70    4.40
  -1   2  -4   16.70    6.70
  -1   2  -4   16.60    7.90
  -2  -2  -4  202.08   17.30
   2  -2   4  195.58   17.60
   2  -2   4  153.78   18.70
   2  -2   4  195.28   18.50
  -2  -2  -4  151.18   19.20
   2   2   4  192.88   19.30
  -2   2  -4  181.38   17.30
  -2   2  -4  140.19   18.10
   2   2   4  187.38   17.20
  -2   2  -4  188.88   18.60
   2   2   4  193.18   23.70
   3  -2   4 1386.56  109.09
   3  -2   4 1429.16  110.19
   3  -2   4 1401.76  110.39
  -3  -2  -4 1433.36  113.29
  -3  -2  -4 1316.67  108.69
   3   2   4 1362.16  109.09
   3   2   4 1406.96  111.29
   3   2   4 1380.56  107.69
  -3   2  -4 1331.97  109.69
   3   2   4 1301.77  113.29
  -4  -2  -4  369.36   35.90
   4  -2   4  349.07   31.00
   4  -2   4  340.77   32.00
   4  -2   4  342.37   32.10
   4   2   4  310.87   35.50
  -4   2  -4  355.06   32.70
   4   2   4  345.27   31.10
   4   2   4  357.06   33.20
   4   2   4  325.27   29.20
   5  -2   4  197.88   22.70
   5  -2   4  175.98   21.40
   5  -2   4  177.68   20.50
  -5  -2  -4  124.79   22.90
   5   2   4  172.88   23.10
   5   2   4  175.18   20.60
   5   2   4  187.58   17.80
   6  -2   4 1299.07  108.69
   6  -2   4 1280.47  107.29
  -6  -2  -4 1428.86  114.19
   6  -2   4 1277.97  108.79
   6   2   4 1378.66  108.39
   6   2   4 1321.87  110.39
   6   2   4 1293.07  105.69
   7  -2   4  147.29   21.30
   7  -2   4  107.39   18.10
   7  -2   4  115.29   20.20
  -7  -2  -4  141.59   26.90
   7   2   4  163.08   21.30
   7   2   4  133.29   17.20
   7   2   4  122.89   22.40
   8  -2   4    9.60   12.60
   8  -2   4   13.30   10.90
   8  -2   4    9.00    9.60
   8   2   4   11.20   11.80
   8   2   4   29.00    9.90
   8   2   4   21.90   12.10
   9  -2   4   75.69   19.40
   9  -2   4   45.50   15.20
   9  -2   4  106.39   20.30
   9   2   4   78.79   21.30
   9   2   4   47.20   16.20
   9   2   4   68.49   15.60
  10  -2   4   17.70   17.30
  10  -2   4   18.30   15.30
  10  -2   4   67.79   18.90
  10   2   4   12.30   16.40
  10   2   4   19.90   15.50
  11  -2   4   41.90   20.90
  11  -2   4   51.39   22.20
  11  -2   4   20.70   18.20
  11   2   4   58.19   24.90
  11   2   4   42.60   21.20
  12  -2   4   42.50   24.30
  13  -3  -4   -1.50   24.90
  12  -3  -4   17.00   19.00
  12  -3  -4   17.30   18.30
 -12   3   4   -7.20   20.60
  12   3  -4    9.50   18.50
  11  -3  -4   10.30   14.70
  11  -3  -4   17.60   15.00
 -11   3   4   14.90   16.40
  11   3  -4   -0.40   14.90
  11   3  -4   11.00   16.30
  11   3  -4   18.30   15.70
  10  -3  -4   10.50   12.80
  10  -3  -4   17.90   13.80
  10  -3  -4   20.10   13.50
  10   3  -4   35.30   13.50
  10   3  -4    8.70   12.90
  10   3  -4   40.00   15.00
 -10   3   4   -0.60   11.60
   9  -3  -4   20.00   12.10
   9  -3  -4   41.60   12.70
   9  -3  -4    2.90   10.60
   9   3  -4    5.40    9.10
   9   3  -4   11.00   10.90
   9   3  -4   33.30   13.80
  -9   3   4    3.00   10.50
   8  -3  -4 1478.95  118.59
   8  -3  -4 1364.56  117.99
   8  -3  -4 1431.46  118.09
   8   3  -4 1464.65  118.19
  -8   3   4 1353.96  117.99
   8   3  -4 1603.64  120.89
   8   3  -4 1385.36  116.69
   8   3  -4 1461.75  114.59
   7  -3  -4    7.60    7.80
   7  -3  -4   21.10    8.90
   7  -3  -4   27.70   10.30
   7   3  -4   14.70    7.60
   7   3  -4   33.70    7.40
   7   3  -4   26.50    9.70
   7   3  -4   21.30   10.30
  -7   3   4   10.80    7.70
   6  -3  -4  141.59   17.40
   6  -3  -4  128.69   16.50
   6  -3  -4  137.69   17.20
   6   3  -4   91.49   14.40
  -6   3   4  129.79   16.50
   6   3  -4  121.39   17.00
   6   3  -4  125.59   13.10
   6   3  -4  120.39   15.80
   5  -3  -4  499.85   44.10
   5  -3  -4  490.15   43.30
   5  -3  -4  484.65   43.80
  -5   3   4  505.15   43.40
   5   3  -4  535.65   41.30
   5   3  -4  512.55   43.60
   5   3  -4  505.55   43.00
   5   3  -4  503.95   44.70
   4  -3  -4  324.67   28.80
   4  -3  -4  301.87   28.20
  -4  -3   4  327.47   27.30
   4  -3  -4  319.07   27.60
   4   3  -4  350.96   29.20
  -4   3   4  299.57   28.20
   4   3  -4  302.77   26.20
   4   3  -4  314.77   27.60
  -4   3   4  302.27   27.70
   4   3  -4  308.67   27.80
   3  -3  -4  125.79   13.80
  -3  -3   4  115.69   13.30
  -3  -3   4  127.19   12.70
   3  -3  -4  102.29   12.40
   3  -3  -4  123.09   11.70
  -3  -3   4  126.19   11.90
   3   3  -4  115.59   12.50
  -3   3   4  100.89   12.20
   3   3  -4  108.49   12.10
  -3   3   4  112.09   12.30
   3   3  -4  110.19   11.70
  -3   3   4   99.99   11.50
   3   3  -4  101.19   13.30
  -3   3   4   94.09   11.80
   2  -3  -4  127.59   13.90
  -2  -3   4  131.09   13.10
  -2  -3   4  110.59   13.30
   2  -3  -4  137.99   12.70
   2  -3  -4  141.89   12.60
   2  -3  -4  142.89   11.80
  -2  -3   4  126.79   12.50
  -2  -3   4  114.59   12.60
  -2  -3   4  116.69   12.30
  -2   3   4  121.79   12.50
   2   3  -4  121.29   13.50
   2   3  -4  133.99   12.90
  -2   3   4  132.19   11.70
  -2   3   4  133.29   13.60
  -2   3   4  126.29   12.50
  -1  -3   4    8.20    3.10
   1  -3  -4   11.70    5.40
   1  -3  -4   12.00    3.90
   1  -3  -4   15.60    5.20
  -1   3   4   18.30    5.50
  -1   3   4   26.70    4.30
  -1   3   4    7.30    2.40
   1   3  -4   13.80    3.70
  -1   3   4   16.30    5.00
   0  -3   4    8.30    4.00
   0  -3  -4   13.80    3.20
   0  -3   4   11.00    5.40
   0  -3  -4    5.50    5.60
   0  -3  -4    8.80    7.20
   0   3   4   10.10    5.90
   0   3   4   18.40    3.60
   0   3  -4   10.40    6.00
   0   3   4    9.70    3.60
   0   3  -4    8.40    3.70
   0   3   4    9.10    5.80
  -1  -3  -4  142.59   19.70
  -1  -3  -4  152.78   14.30
  -1  -3  -4  127.49   17.30
   1  -3   4  152.18   17.60
   1  -3   4  158.28   17.60
   1   3   4  167.78   14.20
  -1   3  -4  162.18   13.10
   1   3   4  152.68   19.30
   1   3   4  154.98   13.40
  -1   3  -4  110.79   16.80
   1   3   4  172.98   17.00
  -1   3  -4   99.99   16.50
  -2  -3  -4 3761.82  294.77
  -2  -3  -4 3494.85  296.37
  -2  -3  -4 3540.35  299.67
   2  -3   4 4305.57  297.17
   2  -3   4 3885.71  295.57
   2  -3   4 3975.30  295.87
  -2   3  -4 3922.61  294.77
   2   3   4 3971.60  294.87
   2   3   4 3699.63  298.97
   2   3   4 3845.12  297.27
  -2   3  -4 3588.84  296.47
  -2   3  -4 3664.03  296.37
   3  -3   4  545.05   47.60
   3  -3   4  587.04   46.80
   3  -3   4  600.34   47.20
   3  -3   4  539.85   46.60
  -3  -3  -4  535.35   45.90
   3   3   4  569.94   48.80
   3   3   4  566.74   46.10
   3   3   4  550.54   44.50
   3   3   4  498.45   50.49
  -3   3  -4  542.05   47.10
  -4  -3  -4  991.50   84.19
   4  -3   4  979.70   79.79
   4  -3   4 1011.70   80.49
   4  -3   4  885.71   78.99
   4   3   4  978.70   79.09
   4   3   4  987.80   76.99
   4   3   4  855.31   83.69
   4   3   4 1090.49   82.49
   5  -3   4 1022.40   89.69
   5  -3   4 1060.19   88.89
  -5  -3  -4 1129.59   94.49
   5  -3   4 1147.99   90.09
   5   3   4 1055.19   88.69
   5   3   4 1097.99   86.69
   5   3   4 1098.69   91.69
   6  -3   4   12.40    7.70
  -6  -3  -4    9.70   12.10
   6  -3   4   27.90    9.40
   6  -3   4   15.30    8.70
   6   3   4   10.80    6.30
   6   3   4   -4.10    5.30
   6   3   4   -2.90    7.10
  -7  -3  -4    9.60   13.50
   7  -3   4    4.30    9.30
   7  -3   4   -0.60    7.70
   7  -3   4    2.30    9.50
   7   3   4    8.20   12.00
   7   3   4   -2.20    6.30
   7   3   4   25.80   10.30
   8  -3   4   49.00   14.80
   8  -3   4   46.80   13.90
  -8  -3  -4   49.20   21.00
   8  -3   4   22.30   13.30
   8   3   4   39.20   10.70
   8   3   4   57.39   17.70
   8   3   4   53.09   14.50
   9  -3   4  -10.40   11.40
   9  -3   4  -10.30   11.80
   9  -3   4    3.10   12.00
   9   3   4   -3.20   10.60
   9   3   4   -0.30   10.20
   9   3   4  -10.90   11.70
  10  -3   4   23.80   16.30
  10  -3   4   86.39   21.00
  10  -3   4   44.20   18.40
  10   3   4   26.60   16.50
  10   3   4   70.19   22.00
  11  -3   4   20.10   18.60
  11  -3   4   -4.20   16.40
  11  -3   4   13.20   19.90
  11   3   4   12.20   17.90
  11   3   4   32.70   20.80
  12  -3   4  194.78   38.60
  12  -3   4  182.68   37.60
  12  -4  -4  110.49   26.40
  12  -4  -4  127.59   28.50
 -12   4   4  106.69   28.50
  12   4  -4  106.99   24.60
  11  -4  -4   -9.50   13.20
  11  -4  -4   25.30   15.70
  11  -4  -4    8.80   25.60
  11   4  -4    2.10   14.90
  11   4  -4    4.30   13.70
 -11   4   4   16.60   16.30
  10  -4  -4   49.80   16.40
  10  -4  -4   60.39   16.60
  10  -4  -4   70.49   19.60
  10   4  -4   59.09   19.00
  10   4  -4   77.79   18.30
 -10   4   4   42.00   17.90
  10   4  -4   64.09   15.40
   9  -4  -4  271.67   33.50
   9  -4  -4  236.48   32.40
   9  -4  -4  297.77   33.30
   9   4  -4  316.77   33.10
  -9   4   4  254.07   32.20
   9   4  -4  251.27   33.60
   9   4  -4  245.58   29.40
   8  -4  -4  -11.20    7.00
   8  -4  -4    6.90   10.20
   8  -4  -4   -1.10    9.90
  -8   4   4   -1.10    9.60
   8   4  -4   23.70    9.20
   8   4  -4   11.30    7.70
   8   4  -4    4.10    9.30
   8   4  -4   -5.50    7.30
   7  -4  -4  670.83   61.29
   7  -4  -4  689.23   61.79
   7  -4  -4  756.22   61.59
  -7   4   4  694.03   60.99
   7   4  -4  752.52   61.39
   7   4  -4  682.83   59.79
   7   4  -4  741.43   63.59
   7   4  -4  706.43   57.09
   6  -4  -4  553.44   50.89
   6  -4  -4  569.74   49.60
   6  -4  -4  561.24   50.19
  -6   4   4  570.64   49.80
   6   4  -4  639.84   49.40
   6   4  -4  552.84   49.60
   6   4  -4  571.94   46.30
   6   4  -4  590.54   51.59
  -5  -4   4 1406.76  100.49
   5  -4  -4 1260.87   99.99
   5  -4  -4 1145.59  100.29
   5  -4  -4 1140.69  100.89
   5   4  -4 1249.28   96.99
   5   4  -4 1301.07  101.79
   5   4  -4 1263.27  100.19
   5   4  -4 1252.97   99.59
  -5   4   4 1217.68   99.79
  -4  -4   4 3464.45  261.07
   4  -4  -4 3264.97  261.57
   4  -4  -4 3408.76  263.27
   4  -4  -4 3418.76  262.57
  -4   4   4 3142.89  261.77
   4   4  -4 3373.76  261.77
   4   4  -4 3508.65  262.07
  -4   4   4 3422.26  261.87
   4   4  -4 3311.97  262.87
  -3  -4   4  128.09   13.20
  -3  -4   4   94.19   14.30
   3  -4  -4  104.29   13.10
  -3  -4   4  138.59   13.30
   3  -4  -4  102.89   14.10
   3  -4  -4  129.79   12.00
   3   4  -4  107.29   13.00
  -3   4   4  127.09   12.70
   3   4  -4  124.39   13.10
   3   4  -4  120.89   14.70
  -3   4   4  132.29   12.90
  -3   4   4  119.49   12.00
   3   4  -4  126.09   14.00
   2  -4  -4  825.62   63.89
  -2  -4   4  733.63   63.89
   2  -4  -4  819.42   65.29
  -2  -4   4  725.93   63.39
  -2  -4   4  842.82   64.59
  -2  -4   4  818.02   64.09
   2  -4  -4  771.32   63.49
  -2  -4   4  738.83   63.59
   2  -4  -4  807.92   62.79
  -2   4   4  782.82   63.69
  -2   4   4  834.92   63.79
  -2   4   4  918.71   65.29
  -2   4   4  762.92   62.79
   2   4  -4  819.32   64.09
  -1  -4   4    2.20    2.90
   1  -4  -4    0.10    3.90
   1  -4  -4    0.60    4.60
   1  -4  -4   -0.20    2.80
  -1   4   4   -2.30    3.60
   1   4  -4    3.30    2.60
  -1   4   4    4.30    2.80
   1   4  -4    2.60    2.60
  -1   4   4    4.30    4.50
  -1   4   4    4.40    1.80
   0  -4   4   10.10    5.30
   0  -4  -4    4.60    6.50
   0  -4  -4   21.80    3.60
   0  -4  -4    2.80    5.80
   0  -4   4    5.30    3.10
   0   4  -4    5.80    5.40
   0   4   4   10.50    6.00
   0   4   4    9.70    5.30
   0   4   4   12.10    3.50
   0   4  -4   12.80    3.30
   0   4   4    8.40    2.60
  -1  -4  -4 1140.69   96.89
   1  -4   4 1107.89   94.69
  -1  -4  -4 1056.69   95.49
   1  -4   4 1338.37   96.39
  -1  -4  -4 1206.88   93.19
   1   4   4 1338.07   96.79
   1   4   4 1180.68   92.59
  -1   4  -4 1009.40   94.19
   1   4   4 1286.27   92.19
   1   4   4 1192.88   95.69
  -2  -4  -4   59.39    8.40
   2  -4   4   81.29   11.70
  -2  -4  -4   73.49   16.00
  -2  -4  -4   47.60   10.00
   2  -4   4   94.69    9.10
   2  -4   4   84.59   10.10
   2  -4   4   56.09    9.40
  -2   4  -4   48.30   10.20
  -2   4  -4   53.19   10.30
   2   4   4   68.29   13.60
   2   4   4   64.29    8.10
   2   4   4   72.59   11.50
   3  -4   4 1031.90   82.19
   3  -4   4  995.00   80.39
  -3  -4  -4  983.10   80.19
   3  -4   4  964.50   81.09
   3  -4   4 1038.20   81.09
   3   4   4 1028.90   78.39
  -3   4  -4  919.91   81.29
   3   4   4  958.70   85.29
   3   4   4 1065.99   83.49
   3   4   4 1030.50   80.29
   4  -4   4  544.15   44.10
   4  -4   4  484.65   44.60
   4  -4   4  465.05   43.30
  -4  -4  -4  474.15   49.00
   4   4   4  484.55   49.60
   4   4   4  551.34   46.50
   4   4   4  521.65   43.10
   4   4   4  497.65   40.60
  -5  -4  -4  864.61   73.59
   5  -4   4  824.22   66.99
   5  -4   4  789.22   67.69
   5  -4   4  824.82   67.19
   5   4   4  710.33   68.69
   5   4   4  794.22   66.29
   5   4   4  771.62   63.49
   6  -4   4 1121.09   90.09
  -6  -4  -4 1082.29   95.49
   6  -4   4  994.60   88.69
   6  -4   4 1033.70   88.89
   6   4   4 1092.69   88.59
   6   4   4 1058.69   85.29
   6   4   4 1099.19   91.89
  -7  -4  -4   84.89   21.80
   7  -4   4   31.60   12.10
   7  -4   4   52.69   13.20
   7  -4   4   26.70   12.20
   7   4   4   38.10   11.40
   7   4   4   43.20    9.50
   7   4   4   52.09   15.70
   8  -4   4   24.40   14.00
   8  -4   4   47.30   15.00
  -8  -4  -4   41.90   20.80
   8  -4   4   34.80   13.10
   8   4   4    6.20   14.00
   8   4   4   34.70   10.20
   8   4   4   29.30   12.60
   9  -4   4  -10.80    9.30
   9  -4   4   16.50   12.50
   9  -4   4   18.50   12.70
   9   4   4   -6.90   12.60
   9   4   4   15.70   11.70
  10  -4   4   -8.40   13.90
  10  -4   4   -7.70   11.90
  10  -4   4    1.20   15.80
  10   4   4   10.50   18.10
  10   4   4    3.50   12.70
  11  -4   4   20.80   18.70
  11  -4   4   39.20   19.70
  11  -4   4   19.00   18.40
  11   4   4    9.80   20.50
  11   4   4   11.10   14.80
  12  -4   4    7.80   20.00
  12  -4   4   29.70   25.30
  12  -5  -4   29.80   18.30
  12  -5  -4   13.20   20.10
  12   5  -4   35.30   18.10
 -12   5   4   10.70   21.50
  11  -5  -4  -14.40   12.90
  11  -5  -4   16.60   17.60
  11  -5  -4   19.30   15.80
  11   5  -4    0.40   13.40
  11   5  -4  -17.20   13.50
 -11   5   4  -19.70   14.70
  10  -5  -4   17.00   13.90
  10  -5  -4    7.40   12.80
  10  -5  -4   14.90   12.90
  10   5  -4   27.90   13.40
 -10   5   4   41.00   15.30
  10   5  -4   39.10   16.00
  10   5  -4   35.90   15.40
   9  -5  -4   32.80   13.60
   9  -5  -4   13.10   11.30
   9  -5  -4   15.40   13.50
   9   5  -4   15.00   12.40
   9   5  -4   14.10   10.20
  -9   5   4   44.60   14.50
   9   5  -4   12.60   11.90
   8  -5  -4  461.45   48.70
   8  -5  -4  539.95   48.10
   8  -5  -4  533.65   48.80
   8   5  -4  532.25   50.09
  -8   5   4  536.75   47.70
   8   5  -4  467.65   45.70
   8   5  -4  546.65   48.00
   7  -5  -4  211.48   24.40
   7  -5  -4  150.88   23.00
   7  -5  -4  181.98   22.60
   7   5  -4  164.28   21.10
   7   5  -4  211.78   25.80
   7   5  -4  253.67   24.70
  -7   5   4  183.28   22.40
   6  -5  -4  100.69   15.20
   6  -5  -4  114.09   17.50
   6  -5  -4  136.69   17.60
  -6   5   4  136.39   16.30
   6   5  -4  122.69   17.90
   6   5  -4  127.59   15.70
   6   5  -4  112.79   15.70
   5  -5  -4 1127.59   90.19
   5  -5  -4 1082.09   90.99
   5  -5  -4 1156.48   92.29
  -5  -5   4 1149.39   88.89
   5   5  -4 1120.29   90.39
   5   5  -4 1074.69   91.59
  -5   5   4 1098.49   89.89
   5   5  -4 1125.79   89.99
   4  -5  -4  264.67   25.10
   4  -5  -4  296.67   26.40
  -4  -5   4  281.07   23.40
   4  -5  -4  240.08   23.70
   4   5  -4  226.88   23.80
  -4   5   4  262.87   24.10
  -4   5   4  251.57   24.10
   4   5  -4  287.57   25.70
   4   5  -4  274.97   24.40
   3  -5  -4  264.77   24.70
  -3  -5   4  243.78   22.30
   3  -5  -4  261.77   22.00
  -3  -5   4  228.78   22.50
   3  -5  -4  253.97   23.40
   3   5  -4  220.88   23.90
   3   5  -4  288.17   23.70
  -3   5   4  261.37   22.60
   3   5  -4  265.37   22.90
  -3   5   4  259.27   22.20
  -3   5   4  234.48   22.20
  -2  -5   4   51.79    7.00
   2  -5  -4   39.70    7.00
   2  -5  -4   84.69   11.00
  -2  -5   4   52.89    7.70
  -2  -5   4   42.20    7.20
  -2  -5   4   55.19    8.30
   2  -5  -4   66.69    7.60
   2  -5  -4   50.19    5.90
  -2  -5   4   35.70    6.50
  -2   5   4   44.30    7.10
  -2   5   4   46.30    7.20
   2   5  -4   45.00    8.20
  -2   5   4   47.10    6.10
  -1  -5   4   34.10    5.50
  -1  -5   4   44.30    5.90
   1  -5  -4   39.70    5.70
   1  -5  -4   38.70    7.30
   1  -5  -4   30.50    8.00
  -1   5   4   24.60    7.80
  -1   5   4   38.00    5.90
  -1   5   4   43.00    7.90
  -1   5   4   38.90    4.30
   0  -5  -4 1116.89  102.09
   0  -5  -4 1240.58  100.79
   0  -5   4 1231.38   97.89
   0  -5  -4 1276.47   97.49
   0  -5   4 1279.07  100.89
   0   5   4 1302.97  100.99
   0   5   4 1252.17   97.09
   0   5  -4 1168.98  100.79
   0   5   4 1372.16  100.19
   0   5  -4 1187.58   97.39
   0   5   4 1279.77   97.39
   1  -5   4    8.40    6.80
  -1  -5  -4    6.10    5.40
  -1  -5  -4    2.20    6.10
   1  -5   4   -3.20    3.90
   1  -5   4   10.20    2.10
  -1  -5  -4    6.40    3.50
  -1  -5  -4    9.70    2.80
   1   5   4    3.60    2.30
  -1   5  -4    5.90    4.00
   1   5   4   14.70    5.80
  -1   5  -4   -7.90    6.80
   1   5   4    7.70    6.00
   1   5   4    8.80    2.30
  -2  -5  -4 2225.28  182.58
   2  -5   4 2469.85  181.58
   2  -5   4 2333.67  178.28
   2  -5   4 2438.66  180.48
  -2  -5  -4 2213.98  178.48
  -2  -5  -4 2283.17  184.18
   2  -5   4 2195.68  178.98
  -2   5  -4 2092.79  180.88
   2   5   4 2230.88  181.38
   2   5   4 2260.07  178.28
   2   5   4 2553.44  182.98
   2   5   4 2398.56  176.98
  -2   5  -4 2161.88  181.68
   3  -5   4 1777.12  146.79
   3  -5   4 1894.51  147.69
   3  -5   4 1942.21  146.09
  -3  -5  -4 1795.82  145.29
  -3  -5  -4 1625.94  151.28
   3  -5   4 1907.41  145.59
   3   5   4 1941.11  148.99
  -3   5  -4 1721.73  146.59
   3   5   4 1878.41  143.29
   3   5   4 1862.11  145.29
   3   5   4 2043.60  150.88
   4  -5   4    6.60    5.00
  -4  -5  -4    5.50   11.10
   4  -5   4   15.40    6.80
   4  -5   4   -1.80    5.20
   4   5   4   -3.70    5.50
   4   5   4    5.40    2.90
   4   5   4    4.20   11.40
  -4   5  -4   -1.10    5.20
   4   5   4    5.40    4.50
  -5  -5  -4 1524.55  142.59
   5  -5   4 1629.74  137.19
   5  -5   4 1825.72  138.49
   5  -5   4 1732.63  136.59
   5   5   4 1731.73  133.29
   5   5   4 1719.03  144.99
   5   5   4 1684.43  139.79
   5   5   4 1756.42  136.29
  -6  -5  -4  347.77   42.70
   6  -5   4  320.77   34.80
   6  -5   4  372.86   32.70
   6  -5   4  281.97   33.30
   6   5   4  308.87   30.80
   6   5   4  308.27   27.80
   6   5   4  293.87   36.20
   7  -5   4   63.29   14.20
   7  -5   4   59.49   15.00
   7  -5   4   51.19   13.30
  -7  -5  -4   24.10   18.00
   7   5   4   59.89   16.40
   7   5   4   40.50   11.20
   7   5   4   44.00    9.00
  -8  -5  -4    1.60   17.40
   8  -5   4   22.10   12.60
   8  -5   4   12.40   12.70
   8  -5   4    0.10    9.60
   8   5   4   11.00   13.70
   8   5   4    4.50    9.00
   8   5   4   21.90    8.30
   9  -5   4    8.70   12.00
   9  -5   4    6.60   12.40
  -9  -5  -4   22.70   19.20
   9  -5   4   -5.10   10.70
   9   5   4    5.40   12.20
   9   5   4   -3.40   10.30
  10  -5   4  115.49   23.50
  10  -5   4   84.49   22.80
  10  -5   4   89.49   21.90
  10   5   4  116.49   22.80
  10   5   4   83.99   25.40
  11  -5   4   10.80   19.00
  11  -5   4   19.80   16.80
  11  -5   4   13.30   17.50
  11   5   4    9.10   20.10
  11   5   4    1.10   18.20
  12  -5   4   77.19   30.40
  12  -6  -4   85.29   28.40
  12  -6  -4   70.99   25.50
  12   6  -4  100.29   25.20
 -12   6   4   92.69   26.60
  11  -6  -4   74.89   22.10
  11  -6  -4   87.39   24.80
  11  -6  -4   81.29   22.00
 -11   6   4  105.29   24.40
  11   6  -4  135.59   25.00
  11   6  -4   76.59   25.20
  10  -6  -4   20.30   15.20
  10  -6  -4   35.90   16.30
  10  -6  -4   75.49   18.60
 -10   6   4   64.29   17.20
  10   6  -4   66.99   16.50
  10   6  -4   27.70   16.80
   9  -6  -4   27.50   13.00
   9  -6  -4    8.20   13.30
   9  -6  -4   18.00   12.00
   9   6  -4   13.50   12.50
   9   6  -4   10.50   10.60
   9   6  -4    2.60    9.80
  -9   6   4    3.10    9.10
   8  -6  -4  162.18   20.50
   8  -6  -4   87.09   19.30
   8  -6  -4  116.09   19.60
   8   6  -4  118.99   18.00
   8   6  -4  106.49   20.10
   8   6  -4  127.79   17.60
  -8   6   4  112.99   17.80
   7  -6  -4  835.02   73.69
   7  -6  -4  804.62   72.19
   7  -6  -4  893.41   71.59
   7   6  -4  900.51   71.69
  -7   6   4  826.32   70.99
   7   6  -4  810.92   70.19
   7   6  -4  823.62   73.49
   6  -6  -4    8.90    8.50
   6  -6  -4   11.70    9.90
   6  -6  -4    5.70    6.10
   6   6  -4    8.20    8.50
  -6   6   4   12.90    6.00
   6   6  -4    1.90    6.70
   6   6  -4   -7.80    6.00
   5  -6  -4  650.33   62.19
   5  -6  -4  744.03   63.99
   5  -6  -4  779.92   61.59
  -5  -6   4  764.12   60.19
  -5   6   4  758.02   61.49
   5   6  -4  740.93   61.49
   5   6  -4  742.63   63.39
   5   6  -4  754.72   61.79
   4  -6  -4  790.42   63.69
  -4  -6   4  770.62   61.59
   4  -6  -4  848.42   65.49
  -4  -6   4  776.52   64.79
   4  -6  -4  745.63   62.09
   4   6  -4  764.52   62.69
  -4   6   4  752.82   62.29
   4   6  -4  796.32   64.09
  -4   6   4  699.83   61.99
  -3  -6   4  209.18   20.80
   3  -6  -4  265.67   23.10
   3  -6  -4  250.27   21.50
  -3  -6   4  249.48   22.10
  -3  -6   4  259.17   19.60
   3  -6  -4  235.98   24.50
  -3  -6   4  247.58   23.80
  -3   6   4  236.68   21.40
   3   6  -4  252.97   23.00
  -3   6   4  235.58   22.00
  -3   6   4  257.07   21.80
  -2  -6   4 2527.35  195.78
   2  -6  -4 2448.16  194.08
  -2  -6   4 2507.95  195.48
   2  -6  -4 2639.94  195.78
   2  -6  -4 2515.15  197.58
   2  -6  -4 2448.75  194.88
  -2  -6   4 2463.45  195.28
  -2  -6   4 2432.46  195.18
  -2   6   4 2650.14  195.68
  -2   6   4 2520.55  195.78
  -2   6   4 2489.25  194.28
   1  -6  -4 1398.16  127.09
  -1  -6   4 1640.24  126.09
  -1  -6   4 1639.94  126.19
   1  -6  -4 1689.83  126.29
   1  -6  -4 1694.63  129.09
  -1  -6   4 1572.74  125.59
  -1   6   4 1547.45  128.89
  -1   6   4 1570.54  124.69
  -1   6   4 1808.52  128.49
  -1   6   4 1613.14  126.19
   0  -6  -4   12.00    3.20
   0  -6   4    5.80    2.90
   0  -6   4    6.70    1.80
   0  -6   4   -2.00    5.50
   0  -6  -4   11.80    6.40
   0  -6  -4    7.60    7.60
   0   6   4    3.90    5.00
   0   6  -4    5.40    2.80
   0   6   4    6.80    1.10
   0   6   4    6.30    1.20
   0   6   4    3.20    2.80
   0   6   4    6.30    5.50
   1  -6   4   22.60    7.40
  -1  -6  -4   25.30    7.80
  -1  -6  -4   11.60    3.00
   1  -6   4   20.70    6.10
  -1  -6  -4    6.70    7.90
  -1  -6  -4   12.20    3.90
   1  -6   4   12.50    5.20
   1   6   4   10.90    2.70
  -1   6  -4   17.20    8.80
   1   6   4   14.00    6.00
   1   6   4   11.40    2.50
  -1   6  -4   15.10    3.80
   1   6   4   13.00    5.60
  -2  -6  -4  458.75   45.30
   2  -6   4  496.95   42.80
   2  -6   4  487.45   39.10
  -2  -6  -4  451.15   39.30
   2  -6   4  483.35   41.60
   2  -6   4  489.15   39.80
   2   6   4  529.45   43.50
   2   6   4  468.95   42.50
   2   6   4  486.55   37.40
   2   6   4  500.75   39.10
  -2   6  -4  445.36   42.00
   3  -6   4 1560.84  120.29
  -3  -6  -4 1310.57  123.69
  -3  -6  -4 1462.45  117.49
   3  -6   4 1470.95  117.69
   3  -6   4 1496.25  117.69
   3  -6   4 1434.76  119.29
  -3   6  -4 1399.76  119.19
   3   6   4 1628.44  121.59
   3   6   4 1655.03  122.29
   3   6   4 1528.15  117.49
   4  -6   4  168.18   20.40
   4  -6   4  141.59   19.40
   4  -6   4  186.58   17.70
   4   6   4  130.19   20.60
  -4   6  -4  188.48   20.40
   4   6   4  185.88   25.00
   4   6   4  156.58   13.70
   4   6   4  173.48   18.00
  -5  -6  -4  248.88   33.10
   5  -6   4  229.18   22.50
   5  -6   4  198.88   25.40
   5  -6   4  205.78   24.50
   5   6   4  216.08   18.50
   5   6   4  189.78   22.30
   5   6   4  221.68   27.90
   5   6   4  209.78   30.60
  -6  -6  -4  180.88   31.80
   6  -6   4  168.48   25.00
   6  -6   4  166.78   24.20
   6  -6   4  223.58   24.40
   6   6   4  207.78   28.10
   6   6   4  211.08   23.50
   6   6   4  213.88   18.80
  -7  -6  -4   74.19   23.60
   7  -6   4   55.89   14.30
   7  -6   4   59.99   14.30
   7  -6   4   75.09   15.80
   7   6   4   66.89   13.30
   7   6   4   63.29    9.90
   7   6   4   75.19   18.20
   8  -6   4  219.78   29.00
   8  -6   4  166.38   25.50
   8  -6   4  212.98   29.50
  -8  -6  -4  196.58   36.40
   8   6   4  194.68   31.40
   8   6   4  257.47   28.50
   9  -6   4  125.79   25.20
   9  -6   4  171.28   25.90
   9  -6   4  152.08   26.10
  -9  -6  -4  152.48   34.90
   9   6   4  165.18   25.00
   9   6   4  178.28   32.00
  10  -6   4   42.40   18.80
  10  -6   4   21.80   18.20
  10  -6   4  100.59   25.00
  10   6   4    2.90   13.60
  10   6   4   49.20   21.00
  11  -6   4  -12.00   15.10
  11  -6   4   10.40   20.50
  11  -6   4   22.60   19.80
  11   6   4   20.40   22.10
  11   6   4  -13.60   14.20
  12  -7  -4   35.90   22.10
  12  -7  -4   17.00   20.60
  12   7  -4    6.70   18.20
  11  -7  -4  118.29   24.60
  11  -7  -4  105.09   29.50
  11  -7  -4  138.29   29.10
 -11   7   4  130.69   25.80
  11   7  -4   87.89   24.40
  11   7  -4  141.59   25.50
  10  -7  -4   37.80   15.80
  10  -7  -4   63.29   21.10
  10  -7  -4   40.70   19.10
  10   7  -4   76.19   20.90
  10   7  -4   93.19   19.60
 -10   7   4   91.49   19.60
   9  -7  -4   36.90   14.40
   9  -7  -4   35.00   15.00
   9  -7  -4   45.10   16.40
  -9   7   4   27.00   12.10
   9   7  -4   43.70   13.30
   9   7  -4   29.40   15.40
   8  -7  -4  293.87   30.80
   8  -7  -4  239.48   30.40
   8  -7  -4  220.88   31.80
  -8   7   4  253.57   29.00
   8   7  -4  237.08   28.50
   8   7  -4  268.97   32.80
   8   7  -4  253.47   28.10
   7  -7  -4   11.50    9.70
   7  -7  -4   18.60    8.70
   7  -7  -4   16.40   10.90
   7   7  -4   15.90    9.00
   7   7  -4   14.50    8.10
  -7   7   4    3.90    7.90
   7   7  -4    8.30    9.30
   6  -7  -4  129.19   17.70
   6  -7  -4   90.59   14.70
   6  -7  -4  144.69   21.10
   6   7  -4  119.89   18.00
   6   7  -4  140.49   16.80
  -6   7   4  123.09   15.70
   6   7  -4   88.99   14.70
   5  -7  -4 2082.49  154.08
  -5  -7   4 1970.20  152.28
   5  -7  -4 1934.31  155.28
   5  -7  -4 1867.81  156.48
   5   7  -4 1879.71  155.58
  -5   7   4 1981.50  153.68
   5   7  -4 1903.51  153.98
  -4  -7   4  201.38   23.90
   4  -7  -4  241.18   24.00
   4  -7  -4  223.58   21.90
  -4  -7   4  234.28   20.00
   4  -7  -4  217.78   20.10
   4   7  -4  209.98   21.80
  -4   7   4  182.18   19.60
  -4   7   4  203.98   20.10
   4   7  -4  220.38   20.80
  -3  -7   4  441.86   38.20
  -3  -7   4  497.65   37.20
   3  -7  -4  418.26   35.80
  -3  -7   4  470.35   34.70
   3  -7  -4  399.96   37.40
   3  -7  -4  461.05   39.80
   3   7  -4  394.96   37.20
  -3   7   4  421.86   36.10
  -3   7   4  439.76   36.60
  -3   7   4  397.86   35.90
   2  -7  -4  107.79   15.40
  -2  -7   4   88.09   12.00
  -2  -7   4  112.49   12.50
   2  -7  -4  126.09   12.10
   2  -7  -4  122.59   10.90
  -2  -7   4  142.59   13.20
  -2  -7   4  109.09   13.20
   2  -7  -4  120.79   13.40
  -2   7   4  101.79   13.60
  -2   7   4  121.19   11.10
  -1  -7   4  691.93   57.69
  -1  -7   4  781.82   60.09
   1  -7  -4  736.33   61.19
  -1  -7   4  716.23   57.79
   1  -7  -4  620.74   59.09
  -1  -7   4  704.73   57.99
   1  -7  -4  723.03   58.09
  -1   7   4  797.42   60.99
  -1   7   4  755.62   58.19
  -1   7   4  748.33   56.39
   0  -7  -4  229.48   25.40
   0  -7   4  272.37   25.70
   0  -7   4  263.57   21.70
   0  -7  -4  242.88   21.50
   0  -7  -4  192.18   27.50
   0   7   4  272.47   21.60
   0   7   4  268.67   24.40
   0   7   4  252.07   24.60
   1  -7   4  525.05   41.00
   1  -7   4  468.85   38.50
  -1  -7  -4  416.46   35.90
  -1  -7  -4  399.16   39.90
  -1  -7  -4  448.96   35.60
   1  -7   4  436.56   37.40
  -1  -7  -4  475.25   41.40
  -1   7  -4  428.16   35.70
   1   7   4  416.46   38.90
   1   7   4  463.95   35.50
   1   7   4  452.75   35.00
  -1   7  -4  349.57   43.50
   1   7   4  505.55   39.70
   2  -7   4 1042.30   85.39
   2  -7   4 1132.79   86.69
   2  -7   4 1107.69   82.99
  -2  -7  -4 1039.20   88.99
   2  -7   4 1040.90   82.99
  -2  -7  -4 1026.70   82.99
   2   7   4 1096.29   86.89
   2   7   4 1106.29   82.69
  -2   7  -4  915.51   83.89
  -3  -7  -4  375.56   42.00
   3  -7   4  418.86   35.00
   3  -7   4  416.06   38.10
  -3  -7  -4  389.26   34.90
   3  -7   4  437.96   37.70
   3  -7   4  406.66   35.30
   3   7   4  443.76   39.30
  -3   7  -4  339.87   36.80
   3   7   4  455.45   35.00
   3   7   4  503.85   40.00
   4  -7   4   58.59   11.80
   4  -7   4   41.00   10.70
   4  -7   4   39.40    7.80
  -4   7  -4   38.40    9.50
   4   7   4   44.90   11.40
   4   7   4   48.70    8.20
   4   7   4   57.39   14.10
   5  -7   4 1618.44  131.09
   5  -7   4 1686.63  133.79
   5  -7   4 1484.35  132.89
  -5  -7  -4 1498.05  139.59
   5   7   4 1675.53  131.19
   5   7   4 1748.23  136.49
   5   7   4 1686.03  135.69
   5   7   4 1696.23  127.39
   6  -7   4  304.87   30.10
  -6  -7  -4  253.97   40.80
   6  -7   4  305.97   33.80
   6  -7   4  297.57   34.00
   6   7   4  324.37   25.90
   6   7   4  332.87   37.60
   6   7   4  278.27   29.40
   7  -7   4  121.99   21.40
   7  -7   4  112.89   20.40
   7  -7   4  104.39   17.40
  -7  -7  -4  144.09   29.80
   7   7   4  111.39   22.40
   7   7   4  159.38   20.00
   8  -7   4   44.50   14.70
   8  -7   4   55.69   16.70
  -8  -7  -4    8.30   21.10
   8  -7   4   28.70   12.70
   8   7   4   70.29   18.70
   8   7   4   49.10   13.40
   9  -7   4  147.99   24.40
   9  -7   4  115.99   26.10
  -9  -7  -4  120.49   34.00
   9  -7   4  136.49   25.80
   9   7   4  136.09   22.80
   9   7   4  178.98   31.10
  10  -7   4   35.40   16.80
  10  -7   4   48.50   21.80
  10  -7   4   41.50   19.80
  10   7   4   44.80   17.70
  10   7   4   45.70   24.00
  11  -7   4   27.50   24.50
  11  -7   4   35.30   21.10
  11   7   4   75.49   32.30
  11   7   4   -6.90   16.50
  11  -8  -4  219.08   39.20
  11  -8  -4  257.87   39.70
  11  -8  -4  259.27   37.20
  11   8  -4  371.06   44.50
  11   8  -4  313.57   37.80
  10  -8  -4   35.50   16.90
  10  -8  -4    4.90   14.60
  10  -8  -4   -4.50   11.90
  10   8  -4   10.70   13.50
 -10   8   4    2.90   13.40
  10   8  -4   -0.10   13.70
   9  -8  -4   58.99   16.00
   9  -8  -4   56.09   17.30
   9  -8  -4  119.39   22.80
   9   8  -4   96.39   20.90
  -9   8   4   85.89   17.30
   9   8  -4   50.29   15.20
   8  -8  -4   32.00   12.30
   8  -8  -4   34.90   15.40
   8  -8  -4   50.99   14.50
   8   8  -4   61.59   14.20
   8   8  -4   27.50   12.30
  -8   8   4   59.49   13.10
   8   8  -4   38.30   13.90
   7  -8  -4  429.16   47.10
   7  -8  -4  513.25   44.50
   7  -8  -4  445.46   45.20
   7   8  -4  463.65   43.40
  -7   8   4  482.05   43.50
   7   8  -4  499.35   44.60
   7   8  -4  518.95   47.30
   6  -8  -4    5.90    9.60
   6  -8  -4   16.50    7.50
  -6  -8   4   10.70    7.00
   6  -8  -4    9.30    9.30
   6   8  -4   10.60    9.20
  -6   8   4   17.80    7.40
   6   8  -4    5.90    6.90
   5  -8  -4 1120.19   96.19
   5  -8  -4 1051.29   97.49
  -5  -8   4 1211.28   93.09
  -5  -8   4 1214.88   98.49
   5  -8  -4 1141.09   94.39
   5   8  -4 1272.67   95.39
  -5   8   4 1192.78   94.49
   5   8  -4 1191.38   96.89
   4  -8  -4  270.07   25.50
  -4  -8   4  264.87   23.00
   4  -8  -4  272.07   27.50
  -4  -8   4  245.88   27.60
   4  -8  -4  251.97   23.10
  -4   8   4  240.78   23.30
   4   8  -4  245.88   25.00
  -4   8   4  229.08   22.80
   4   8  -4  285.17   24.60
   3  -8  -4  145.19   18.80
   3  -8  -4  135.69   13.30
  -3  -8   4  142.79   12.60
  -3  -8   4  125.89   16.60
  -3  -8   4  154.18   15.60
   3  -8  -4  127.79   15.60
  -3   8   4  124.79   14.60
   3   8  -4  176.78   15.80
  -3   8   4  114.09   13.40
  -3   8   4  121.29   13.90
  -2  -8   4   95.39   11.40
   2  -8  -4   82.29   14.40
   2  -8  -4  108.09    9.60
  -2  -8   4   96.99   11.40
   2  -8  -4  104.59   11.10
  -2  -8   4  100.99   12.40
   2  -8  -4  101.99   12.30
  -2  -8   4   83.09   11.70
  -2   8   4  100.19   10.00
  -2   8   4  112.09   14.50
  -1  -8   4 4208.78  323.17
   1  -8  -4 4225.68  321.37
  -1  -8   4 4136.09  321.07
  -1  -8   4 3969.20  320.77
  -1  -8   4 4258.17  321.17
   1  -8  -4 4275.67  324.67
   1  -8  -4 3761.32  322.17
  -1   8   4 4303.57  323.17
  -1   8   4 4113.39  321.27
  -1   8   4 4282.47  319.47
   0  -8  -4  276.87   34.90
   0  -8  -4  350.56   33.10
   0  -8  -4  336.07   28.00
   0  -8   4  332.37   27.50
   0  -8   4  361.66   28.10
   0  -8   4  338.17   31.60
   0   8   4  336.57   28.20
   0   8   4  314.17   30.00
   1  -8   4  697.63   56.49
   1  -8   4  711.03   58.29
  -1  -8  -4  670.03   55.19
   1  -8   4  758.22   59.89
  -1  -8  -4  705.13   55.39
  -1  -8  -4  602.74   59.49
  -1  -8  -4  804.32   62.09
   1   8   4  739.73   55.39
   1   8   4  708.53   54.39
   1   8   4  727.63   58.89
  -1   8  -4  555.14   61.19
  -1   8  -4  708.43   54.99
   2  -8   4  218.08   24.70
   2  -8   4  235.38   20.10
   2  -8   4  235.98   23.50
  -2  -8  -4  226.88   20.40
  -2  -8  -4  263.77   29.80
  -2   8  -4  229.78   20.40
   2   8   4  265.57   24.80
   2   8   4  247.88   24.90
   2   8   4  239.68   20.00
   3  -8   4  781.72   61.99
  -3  -8  -4  678.23   68.69
   3  -8   4  726.23   61.09
  -3  -8  -4  788.02   61.79
   3  -8   4  791.52   64.69
   3  -8   4  756.12   64.59
   3   8   4  783.62   61.49
  -3   8  -4  700.43   63.89
   3   8   4  810.62   66.09
   3   8   4  845.82   65.29
  -4  -8  -4   10.60   14.20
   4  -8   4   -0.40    4.10
   4  -8   4    0.60    7.50
   4  -8   4   19.80    8.50
   4   8   4    8.00    5.10
   4   8   4   26.10    9.80
  -4   8  -4    7.40    7.80
   4   8   4    6.80    9.20
   5  -8   4  393.06   35.40
   5  -8   4  334.47   34.80
  -5  -8  -4  349.57   45.10
   5  -8   4  329.67   31.50
   5   8   4  329.37   36.70
   5   8   4  376.26   32.30
   5   8   4  350.76   36.60
   6  -8   4  310.47   37.90
   6  -8   4  374.56   37.40
   6  -8   4  362.06   33.90
  -6  -8  -4  403.76   49.80
   6   8   4  335.97   41.40
   6   8   4  398.86   34.60
   7  -8   4   13.80   11.10
   7  -8   4   34.80   12.20
  -7  -8  -4   27.10   20.80
   7  -8   4   25.80    9.90
   7   8   4   24.60   13.60
   7   8   4   33.30   11.10
   8  -8   4   -0.80    9.30
  -8  -8  -4   -6.70   18.80
   8  -8   4    7.10   10.70
   8  -8   4    1.10   10.90
   8   8   4    9.40   13.90
   8   8   4   17.90   11.40
  -9  -8  -4  509.85   70.69
   9  -8   4  482.65   58.69
   9  -8   4  525.95   53.39
   9  -8   4  534.45   59.89
   9   8   4  620.94   54.99
   9   8   4  721.73   64.59
  10  -8   4  117.19   26.10
  10  -8   4   59.49   21.80
  10   8   4   70.99   24.70
  10   8   4   57.79   20.00
  11  -8   4   61.29   29.60
  11  -8   4   45.80   24.00
  11   8   4   58.49   21.60
  12  -9  -4   29.90   23.20
  11  -9  -4  123.79   32.50
  11  -9  -4  190.68   33.00
  11  -9  -4  167.88   28.40
  11   9  -4  163.58   28.40
  11   9  -4  176.18   34.00
  10  -9  -4    4.40   15.60
  10  -9  -4    8.30   17.00
  10  -9  -4    8.10   12.80
  10   9  -4   -1.30   10.20
  10   9  -4    2.30   14.40
   9  -9  -4   15.00   13.70
   9  -9  -4   17.00   15.70
   9  -9  -4   12.70   13.70
   9   9  -4   13.80   10.80
   9   9  -4   39.50   16.20
  -9   9   4   18.00   11.70
   8  -9  -4   41.10   12.90
   8  -9  -4   42.10   14.40
   8  -9  -4   46.50   17.10
   8   9  -4   58.59   16.80
   8   9  -4   43.70   13.30
  -8   9   4   50.29   13.20
   7  -9  -4  221.08   31.60
   7  -9  -4  292.37   32.20
   7  -9  -4  268.07   29.20
   7   9  -4  262.17   31.60
   7   9  -4  214.68   27.30
  -7   9   4  268.37   27.10
  -6  -9   4  260.17   28.90
   6  -9  -4  248.58   26.90
   6  -9  -4  271.37   32.60
   6  -9  -4  277.27   30.40
   6   9  -4  241.18   29.30
  -6   9   4  241.28   25.40
   6   9  -4  283.37   28.10
   5  -9  -4  572.44   54.09
  -5  -9   4  626.44   48.50
  -5  -9   4  617.04   54.29
   5  -9  -4  530.95   49.40
   5  -9  -4  612.84   52.39
  -5   9   4  596.14   49.90
   5   9  -4  599.34   50.89
   5   9  -4  635.04   52.69
  -5   9   4  550.94   49.99
  -4  -9   4  536.35   43.90
   4  -9  -4  530.25   46.40
   4  -9  -4  515.85   48.50
  -4  -9   4  520.85   47.60
   4  -9  -4  555.94   44.20
  -4   9   4  524.35   43.70
   4   9  -4  555.84   46.50
  -4   9   4  498.75   44.20
   3  -9  -4   19.30    7.50
   3  -9  -4   24.50    5.00
   3  -9  -4   18.00    9.00
  -3  -9   4    7.80    6.20
  -3  -9   4   24.90    5.20
  -3  -9   4   11.40    6.50
   3   9  -4    1.00    4.80
  -3   9   4   16.80    4.60
  -3   9   4    6.10    4.40
  -3   9   4   18.40    6.00
  -2  -9   4   40.50    7.50
  -2  -9   4   41.60    8.50
  -2  -9   4   39.30    8.10
   2  -9  -4   59.39    9.20
   2  -9  -4   39.30   11.50
   2  -9  -4   54.79    7.10
   2  -9  -4   44.50    5.50
  -2  -9   4   48.70    7.70
  -2   9   4   40.40    8.80
  -2   9   4   46.90    6.50
  -1  -9   4 1165.48   86.39
   1  -9  -4 1098.59   86.09
   1  -9  -4 1130.89   89.99
  -1  -9   4 1058.39   85.69
  -1  -9   4 1030.10   88.09
  -1  -9   4 1075.29   85.49
   1  -9  -4 1005.00   86.89
  -1   9   4 1128.29   86.49
  -1   9   4 1056.49   86.99
   0  -9   4   11.70    4.00
   0  -9  -4    3.60    9.20
   0  -9   4    5.90    6.10
   0  -9  -4    4.60    7.90
   0  -9  -4    7.10    3.80
   0  -9   4   12.40    3.30
   0  -9   4    0.30    4.20
   0   9   4    4.00    4.80
   0   9   4   11.40    4.40
   1  -9   4   23.00    7.80
   1  -9   4   38.00    4.20
  -1  -9  -4   17.80   10.40
   1  -9   4   23.10    7.10
   1  -9   4   35.80    5.40
  -1  -9  -4   27.80   10.80
  -1  -9  -4   25.70    4.70
   1   9   4   35.90    8.20
   1   9   4   47.50    5.70
  -1   9  -4   16.40   12.60
   2  -9   4  378.86   33.60
   2  -9   4  384.86   33.10
   2  -9   4  343.57   28.50
  -2  -9  -4  355.66   36.30
  -2  -9  -4  352.06   29.40
  -2   9  -4  348.37   28.40
   2   9   4  380.26   34.10
   2   9   4  361.86   28.90
   3  -9   4 1782.82  140.39
  -3  -9  -4 1697.83  144.59
   3  -9   4 1840.72  137.59
   3  -9   4 1760.22  136.19
   3  -9   4 1792.62  140.39
  -3  -9  -4 1672.63  136.99
  -3   9  -4 1634.94  137.69
   3   9   4 1814.02  136.89
   3   9   4 1771.12  141.49
  -4  -9  -4  446.46   57.59
   4  -9   4  568.24   45.60
   4  -9   4  558.14   49.60
   4  -9   4  604.14   50.39
  -4   9  -4  474.65   48.30
   4   9   4  587.44   51.59
   4   9   4  622.34   52.39
   4   9   4  556.74   46.30
   5  -9   4  779.02   69.29
  -5  -9  -4  740.73   76.79
   5  -9   4  830.02   65.39
   5  -9   4  865.01   69.79
   5   9   4  838.52   66.19
   5   9   4  784.62   70.99
  -5   9  -4  712.83   67.49
   6  -9   4  353.56   33.70
  -6  -9  -4  420.26   51.89
   6  -9   4  396.16   37.90
   6  -9   4  316.27   38.50
   6   9   4  376.36   34.60
   6   9   4  365.56   42.70
   7  -9   4    2.20    8.60
   7  -9   4   25.60   12.30
   7  -9   4   17.10    9.00
  -7  -9  -4   27.00   21.20
   7   9   4   11.60   12.40
   7   9   4   17.50    9.60
   8  -9   4  120.59   18.50
   8  -9   4   77.19   19.30
  -8  -9  -4  126.09   32.30
   8  -9   4   83.99   20.70
   8   9   4  113.29   19.00
   8   9   4   89.09   23.00
   9  -9   4  128.69   25.90
   9  -9   4   92.89   23.90
  -9  -9  -4  108.19   34.80
   9   9   4  156.28   30.80
   9   9   4  140.19   22.70
  10  -9   4    9.80   21.00
  10  -9   4   11.90   17.00
 -10  -9  -4   -3.90   25.10
  10   9   4    5.10   17.60
  10   9   4    1.20   12.80
  11   9   4   27.90   21.00
  12 -10  -4   36.10   28.70
  11 -10  -4   94.69   23.60
  11 -10  -4   24.00   25.20
  11 -10  -4   60.99   22.80
  11  10  -4   91.49   22.60
  11  10  -4  112.59   26.90
  10 -10  -4   -3.40   15.10
  10 -10  -4    5.10   16.50
  10 -10  -4  -20.30   12.80
  10  10  -4   -1.10   13.40
  10  10  -4   19.30   16.20
   9 -10  -4   17.20   11.60
   9 -10  -4   11.50   14.60
   9 -10  -4   33.70   16.50
   9  10  -4    9.90   12.20
   9  10  -4   11.80   14.00
   8 -10  -4   58.09   16.40
   8 -10  -4   57.19   18.50
   8 -10  -4   43.70   14.40
  -8  10   4   74.09   14.50
   8  10  -4   77.19   16.00
   8  10  -4   46.00   15.80
   7 -10  -4  679.33   60.89
   7 -10  -4  620.94   55.09
   7 -10  -4  576.24   57.19
   7  10  -4  659.93   58.69
  -7  10   4  625.84   54.49
   7  10  -4  612.04   55.29
   6 -10  -4    0.10   10.00
   6 -10  -4   10.50   10.10
   6 -10  -4   -2.10    7.10
  -6 -10   4   -6.70    9.40
  -6  10   4   -7.00    6.40
   6  10  -4   12.30    7.40
   6  10  -4    2.30    8.40
  -5 -10   4 2770.92  217.78
   5 -10  -4 2700.53  218.18
   5 -10  -4 2657.03  215.58
   5 -10  -4 2711.13  213.28
  -5 -10   4 2750.62  211.68
   5  10  -4 2902.11  216.38
  -5  10   4 2500.05  212.28
  -5  10   4 2836.12  213.28
   4 -10  -4   18.80   10.10
   4 -10  -4    7.60    4.70
   4 -10  -4   -6.30    6.40
  -4 -10   4    5.00    4.60
  -4 -10   4    4.50    9.30
  -4 -10   4   -2.20    5.60
  -4  10   4    2.30    4.20
  -4  10   4   -2.50    4.50
   4  10  -4    0.20    5.90
   3 -10  -4   24.30    8.10
  -3 -10   4   20.20    8.10
  -3 -10   4   32.90    9.30
  -3 -10   4   32.10    6.70
   3 -10  -4   57.39   12.80
   3 -10  -4   31.90    5.70
  -3  10   4   27.50    5.30
  -3  10   4   40.70    9.00
  -3  10   4   24.80    6.70
   2 -10  -4   11.30    8.80
   2 -10  -4   27.40    7.20
   2 -10  -4   29.20    5.30
  -2 -10   4   11.40    5.40
  -2 -10   4   30.50    8.00
   2 -10  -4   12.80    3.60
  -2 -10   4   29.00    8.10
  -2  10   4   21.60    5.10
  -2  10   4   21.00    6.80
   1 -10  -4  776.72   62.89
  -1 -10   4  808.92   62.19
  -1 -10   4  798.92   63.39
   1 -10  -4  787.92   67.09
  -1 -10   4  793.82   62.39
  -1 -10   4  758.72   65.29
  -1 -10   4  803.22   63.39
   1 -10  -4  691.83   63.39
  -1  10   4  754.12   62.99
   0 -10   4  165.78   19.70
   0 -10   4  190.88   17.30
   0 -10   4  203.08   17.10
   0 -10  -4  185.18   17.70
   0 -10   4  212.88   23.30
   0 -10  -4  179.18   26.00
   0 -10  -4  206.88   25.00
   0  10   4  224.28   20.10
   0  10   4  189.88   18.30
   1 -10   4   21.60    2.70
   1 -10   4   21.80    8.20
  -1 -10  -4   29.70   11.00
   1 -10   4   21.80    7.00
   1 -10   4   20.50    3.10
  -1 -10  -4   20.90    4.20
   1  10   4   30.80    5.40
   1  10   4   30.50    7.60
  -2 -10  -4  253.47   29.80
  -2 -10  -4  205.18   19.00
   2 -10   4  287.27   24.60
   2 -10   4  253.37   23.50
   2  10   4  187.68   23.60
   2  10   4  214.88   18.50
  -3 -10  -4  326.47   46.40
   3 -10   4  508.25   42.00
   3 -10   4  470.85   36.60
   3 -10   4  454.55   41.80
  -3 -10  -4  433.26   38.00
   3  10   4  491.95   43.00
   3  10   4  478.15   37.80
  -4 -10  -4   37.00   17.50
   4 -10   4   26.80   10.60
   4 -10   4   15.60    9.10
   4 -10   4   19.70    5.00
  -4  10  -4    3.50    7.60
   4  10   4   13.00    5.90
   4  10   4   13.00    8.90
   5 -10   4 1537.45  124.39
   5 -10   4 1560.94  124.99
  -5 -10  -4 1413.86  132.39
   5 -10   4 1456.05  119.99
   5  10   4 1624.84  127.49
   5  10   4 1542.45  121.29
   6 -10   4   -5.00    6.10
  -6 -10  -4  -37.10   13.60
   6 -10   4   -5.70    9.30
   6 -10   4   -6.80    8.10
   6  10   4   -2.70    9.90
   6  10   4   -2.50    7.20
   7 -10   4    6.40   10.50
  -7 -10  -4   29.50   22.60
   7 -10   4    2.60   10.40
   7 -10   4   11.90    8.70
   7  10   4   -4.70    7.60
   7  10   4    6.10   11.80
  -8 -10  -4   52.39   26.60
   8 -10   4   47.10   16.10
   8 -10   4   66.79   17.60
   8  10   4   52.69   15.10
   8  10   4   95.79   23.50
  -9 -10  -4  217.28   43.80
   9 -10   4  152.68   29.20
   9 -10   4  200.18   29.60
   9  10   4  142.29   32.70
   9  10   4  132.59   23.90
  10 -10   4   17.60   21.30
 -10 -10  -4  -13.60   27.80
  10 -10   4  -23.00   19.00
  10  10   4   12.60   14.60
  10  10   4  -15.80   18.20
  11  10   4   14.00   16.90
  11 -11  -4  220.38   33.60
  11 -11  -4  200.78   40.10
  11  11  -4  259.67   36.40
  10 -11  -4  166.48   31.20
  10 -11  -4  161.58   25.70
  10 -11  -4  135.79   30.10
  10  11  -4  195.68   28.10
  10  11  -4  152.08   29.90
   9 -11  -4   22.90   14.80
   9 -11  -4   30.30   14.90
   9 -11  -4   33.20   20.30
   9  11  -4   25.70   13.70
   9  11  -4   15.00   15.10
   8 -11  -4   98.49   20.50
   8 -11  -4   98.09   23.50
   8 -11  -4  105.69   18.50
   8  11  -4  115.89   21.80
   8  11  -4   84.29   16.70
   7 -11  -4  538.15   55.19
   7 -11  -4  544.05   52.49
   7 -11  -4  542.85   49.30
   7  11  -4  525.35   52.69
   7  11  -4  599.14   50.99
  -7  11   4  561.84   49.10
  -6 -11   4  100.59   21.40
   6 -11  -4  109.89   15.70
   6 -11  -4   95.79   20.40
   6 -11  -4  117.19   18.90
  -6  11   4   83.79   14.20
   6  11  -4  135.09   19.60
   6  11  -4  136.69   17.70
  -5 -11   4  451.05   43.40
   5 -11  -4  449.76   44.50
   5 -11  -4  405.36   40.90
   5 -11  -4  422.46   38.20
  -5  11   4  457.55   38.40
   5  11  -4  450.45   41.90
  -4 -11   4   18.20    9.40
  -4 -11   4   24.70    7.90
   4 -11  -4   24.60    9.70
  -4 -11   4   35.80    7.70
   4 -11  -4   24.50   12.20
   4 -11  -4   29.70    6.70
  -4  11   4   24.30    5.80
  -4  11   4   26.50    7.60
   4  11  -4   25.20    8.50
  -3 -11   4  288.27   29.50
  -3 -11   4  344.07   28.30
   3 -11  -4  336.17   30.20
  -3 -11   4  322.27   31.00
   3 -11  -4  320.07   33.50
   3 -11  -4  323.37   26.80
  -3  11   4  342.97   29.10
  -3  11   4  280.27   26.10
  -3  11   4  302.37   28.10
   2 -11  -4    5.40    8.90
  -2 -11   4   10.00    4.70
  -2 -11   4   21.20    6.10
   2 -11  -4    7.70    4.30
   2 -11  -4   13.30    3.10
  -2 -11   4   19.80    6.90
  -2 -11   4    3.20    5.90
   2 -11  -4   20.90    6.90
  -2  11   4    7.70    5.40
  -2  11   4    1.10    4.20
  -1 -11   4  420.86   35.00
  -1 -11   4  394.46   35.30
   1 -11  -4  446.66   41.40
  -1 -11   4  431.06   36.30
   1 -11  -4  386.46   36.30
  -1 -11   4  443.46   39.20
   1 -11  -4  411.36   35.80
  -1  11   4  443.56   35.80
   0 -11   4 1205.28   99.19
   0 -11  -4 1237.68   97.69
   0 -11   4 1363.16  101.49
   0 -11  -4 1153.68  103.49
   0 -11  -4 1228.18  102.99
   0 -11   4 1205.68   96.59
   0 -11   4 1220.28   96.89
   0  11   4 1307.27   98.29
   0  11   4 1232.98   98.89
   1 -11   4   88.99   13.50
   1 -11   4   80.29   12.40
  -1 -11  -4   53.99   14.40
  -1 -11  -4   79.19    8.70
   1  11   4   73.19   11.50
   1  11   4   71.89    9.60
  -2 -11  -4  327.97   38.60
  -2 -11  -4  337.37   26.80
   2 -11   4  387.66   32.70
   2 -11   4  292.77   31.40
  -2 -11  -4  318.27   27.40
   2  11   4  382.06   33.10
  -3 -11  -4 1911.51  159.38
   3 -11   4 1968.70  154.28
   3 -11   4 1913.51  154.58
  -3 -11  -4 1790.32  150.48
   3  11   4 1999.40  150.48
   3  11   4 2032.90  155.98
  -4 -11  -4   55.99   18.60
   4 -11   4   51.59   13.70
   4 -11   4   60.29   13.10
   4 -11   4   59.39    7.10
   4  11   4   34.40   11.80
   4  11   4   57.79    8.80
   5 -11   4  538.25   51.29
   5 -11   4  524.05   49.90
  -5 -11  -4  458.25   62.49
   5 -11   4  551.44   45.30
   5  11   4  544.25   46.90
   5  11   4  656.23   54.99
   6 -11   4  141.89   22.60
   6 -11   4  186.78   25.70
  -6 -11  -4  119.59   31.60
   6 -11   4  189.68   26.00
   6  11   4  193.38   21.10
   6  11   4  186.98   28.30
  -7 -11  -4   39.20   22.40
   7 -11   4   59.79   16.70
   7 -11   4   45.00   15.60
   7  11   4   51.29   18.00
   7  11   4   63.29   13.90
   8 -11   4  -16.60   11.20
  -8 -11  -4   46.80   24.00
   8 -11   4   26.00   13.30
   8  11   4    5.70   11.20
   8  11   4   -8.00   13.60
   9 -11   4   29.60   18.20
  -9 -11  -4   -1.60   27.10
   9 -11   4   61.29   22.30
   9  11   4   44.60   21.60
   9  11   4   23.60   14.60
 -10 -11  -4   57.59   38.40
  10 -11   4   81.99   24.30
  10 -11   4   69.29   24.00
  10  11   4   72.09   21.00
  10  11   4  153.48   33.70
  11 -12  -4   15.00   25.70
  11 -12  -4   23.20   18.70
  11  12  -4   43.20   19.50
  10 -12  -4  -22.10   19.20
  10 -12  -4   15.00   13.90
  10 -12  -4  -19.90   13.50
  10  12  -4   12.60   17.80
  10  12  -4    3.90   15.30
   9 -12  -4   14.90   15.50
   9 -12  -4    5.20   13.50
   9 -12  -4    3.70   15.50
   9  12  -4    6.60   17.30
   9  12  -4    3.50   13.50
   8 -12  -4   13.60   16.80
   8 -12  -4    8.80   13.50
   8 -12  -4   -3.00   10.70
   8  12  -4    0.20   11.70
   8  12  -4   14.60   11.50
   7 -12  -4  717.13   75.99
   7 -12  -4  793.82   73.79
   7 -12  -4  860.11   71.39
   7  12  -4  941.01   75.79
   7  12  -4  858.81   71.89
   6 -12  -4  245.08   33.50
   6 -12  -4  226.58   25.20
  -6 -12   4  211.78   31.20
   6 -12  -4  190.58   27.50
   6  12  -4  284.87   30.70
  -6  12   4  235.88   32.30
   5 -12  -4  167.18   23.50
   5 -12  -4  136.19   25.00
   5 -12  -4  180.28   19.40
  -5 -12   4  179.98   25.60
  -5  12   4  194.28   19.60
   5  12  -4  152.18   21.50
   4 -12  -4  741.93   67.39
   4 -12  -4  819.82   64.59
  -4 -12   4  833.22   64.89
  -4 -12   4  747.93   64.89
  -4 -12   4  837.12   69.69
   4 -12  -4  784.52   71.29
  -4  12   4  808.92   65.79
  -3 -12   4  510.05   39.80
  -3 -12   4  452.15   41.90
   3 -12  -4  481.85   45.30
  -3 -12   4  463.55   41.10
  -3 -12   4  487.65   40.30
   3 -12  -4  393.96   40.30
   3 -12  -4  459.15   37.40
  -3  12   4  431.86   37.90
  -3  12   4  424.36   39.00
  -2 -12   4  449.26   36.50
   2 -12  -4  430.56   36.40
  -2 -12   4  448.36   35.10
  -2 -12   4  382.56   34.70
   2 -12  -4  399.26   32.20
  -2 -12   4  389.66   36.90
   2 -12  -4  367.46   39.80
  -2 -12   4  440.56   37.30
   2 -12  -4  380.16   32.90
  -2  12   4  375.26   33.40
   1 -12  -4  458.25   39.00
  -1 -12   4  430.16   38.30
   1 -12  -4  426.46   39.00
  -1 -12   4  443.36   39.40
  -1 -12   4  488.95   38.10
  -1 -12   4  418.76   41.20
   1 -12  -4  498.25   45.00
  -1  12   4  487.65   38.50
   0 -12   4   28.30    5.20
   0 -12  -4   14.80   11.70
   0 -12   4   28.90    4.90
   0 -12   4   33.00    9.50
   0 -12  -4   10.50    9.70
   0 -12   4   26.30    8.10
   0 -12  -4   31.90    6.80
   0  12   4   31.50    8.30
   0  12   4   30.60    7.10
   1 -12   4  138.99   16.90
   1 -12   4   84.89   14.40
  -1 -12  -4   95.59   19.60
  -1 -12  -4  124.09   12.10
   1  12   4  107.89   14.90
  -2 -12  -4   32.40    4.70
  -2 -12  -4   21.70   14.10
   2 -12   4   62.69   11.50
   2 -12   4   40.00   10.70
  -2 -12  -4   37.00    4.80
   2  12   4   35.00    9.80
  -3 -12  -4  787.02   66.69
   3 -12   4  907.01   70.99
   3 -12   4  870.91   71.59
  -3 -12  -4  742.33   75.99
   3  12   4  838.02   71.59
   3  12   4  868.21   66.49
  -4 -12  -4   56.99   21.20
   4 -12   4   78.79   14.20
   4 -12   4   98.39   17.50
   4  12   4   82.29   10.90
   4  12   4   78.89   16.40
  -5 -12  -4    7.40   20.50
  -5 -12  -4   18.30   18.50
   5 -12   4    5.50    9.30
   5 -12   4   24.70   11.60
   5  12   4   19.60   11.70
   5  12   4   21.20    7.40
   6 -12   4  209.88   30.90
   6 -12   4  275.77   31.60
  -6 -12  -4  243.48   42.60
   6  12   4  234.68   33.70
   6  12   4  268.87   27.20
   7 -12   4  138.59   24.40
  -7 -12  -4  103.69   32.10
   7 -12   4  138.39   23.60
   7  12   4  120.29   18.60
   7  12   4  125.79   25.20
   8 -12   4  261.67   33.40
  -8 -12  -4  192.98   42.30
   8 -12   4  173.98   31.00
   8  12   4  246.98   28.80
   8  12   4  183.48   33.90
   9 -12   4  161.88   29.80
   9 -12   4  145.59   29.50
  -9 -12  -4  114.59   36.70
   9  12   4  158.88   25.10
   9  12   4  239.78   37.90
  10 -12   4    6.90   18.20
  11 -13  -4  272.77   40.00
  11  13  -4  347.57   43.70
  10 -13  -4   45.20   23.20
  10 -13  -4   48.90   19.30
  10 -13  -4   79.79   22.50
  10  13  -4   34.30   18.80
   9 -13  -4  211.98   27.60
   9 -13  -4  207.18   35.90
   9 -13  -4  146.59   29.40
   9  13  -4  202.98   28.20
   9  13  -4  165.78   30.30
   8 -13  -4   38.80   16.40
   8 -13  -4   80.09   23.60
   8 -13  -4   44.50   14.30
   8  13  -4   87.39   20.00
   7 -13  -4   -0.70    8.00
   7 -13  -4  -21.00    9.10
   7 -13  -4    7.60   16.00
   7  13  -4   10.80   11.10
   6 -13  -4    6.70   13.20
   6 -13  -4    7.90   10.40
  -6 -13   4    7.30   14.30
   6 -13  -4    5.10    7.50
   6  13  -4   10.20   10.40
  -5 -13   4  196.78   26.90
   5 -13  -4  187.88   19.60
   5 -13  -4  180.08   27.40
   5 -13  -4  135.29   21.70
   5  13  -4  167.88   22.10
   4 -13  -4    1.30   11.30
  -4 -13   4   14.90    8.20
   4 -13  -4   12.10    5.80
  -4 -13   4   21.40   11.30
  -4 -13   4    4.60    5.20
   4 -13  -4    5.00    8.60
  -4  13   4   12.80    7.70
   3 -13  -4   72.59   17.40
  -3 -13   4   58.49   11.80
  -3 -13   4   69.19   13.90
  -3 -13   4   74.19   10.20
  -3 -13   4   73.39   11.80
   3 -13  -4   55.69   12.50
   3 -13  -4   68.79    8.40
  -3  13   4   70.29    7.60
  -2 -13   4   45.30    9.90
  -2 -13   4   42.20   10.60
   2 -13  -4   36.70    9.50
  -2 -13   4   40.90    8.30
   2 -13  -4   42.50   14.10
   2 -13  -4   40.50    6.00
   2 -13  -4   42.80    4.70
  -2 -13   4   25.60    9.50
  -2 -13   4   26.90    6.80
  -2  13   4   35.30    5.80
  -1 -13   4 1302.87  106.59
   1 -13  -4 1293.97  106.89
  -1 -13   4 1299.17  109.39
   1 -13  -4 1473.35  113.69
  -1 -13   4 1386.56  106.19
   1 -13  -4 1414.16  107.69
  -1 -13   4 1309.97  107.59
  -1  13   4 1339.97  106.19
   0 -13   4   95.69   10.70
   0 -13  -4  110.99   20.50
   0 -13   4  105.69   14.60
   0 -13  -4  102.09   12.60
   0 -13  -4  119.79   20.10
   0 -13   4   97.29   15.40
   0 -13   4  114.79   10.70
   0  13   4  113.59   13.60
   1 -13   4  641.84   48.60
  -1 -13  -4  519.05   52.19
   1 -13   4  517.65   47.80
  -1 -13  -4  547.15   44.70
   1  13   4  520.15   47.10
   2 -13   4  315.57   33.20
   2 -13   4  330.67   31.40
  -2 -13  -4  284.37   37.80
  -2 -13  -4  317.27   25.90
   2  13   4  322.37   31.20
   3 -13   4    8.20   10.30
   3 -13   4   18.90    8.70
  -3 -13  -4   20.60   14.40
   3  13   4   18.40    8.90
  -4 -13  -4    3.30   14.70
   4 -13   4   -2.70    8.80
   4 -13   4    6.50    8.10
   4  13   4   -7.10    8.60
   4  13   4   -4.40    4.90
   5 -13   4  373.36   37.90
  -5 -13  -4  369.86   50.89
   5 -13   4  415.36   40.00
  -5 -13  -4  304.77   50.09
   5  13   4  385.76   40.10
   5  13   4  374.26   33.90
   6 -13   4  125.79   24.30
  -6 -13  -4  123.79   33.20
   6 -13   4  172.68   24.40
   6  13   4  219.08   30.10
   6  13   4  192.68   21.50
  -7 -13  -4   38.40   24.40
   7 -13   4    5.20    9.90
   7 -13   4   26.60   14.90
   7  13   4   -5.20   12.70
   7  13   4    9.70    9.60
  -8 -13  -4   30.30   29.20
   8 -13   4   78.59   19.50
   8 -13   4   40.00   19.40
   8  13   4   48.90   21.10
  -9 -13  -4   15.00   30.00
   9 -13   4   34.20   21.20
   9 -13   4   74.09   22.90
   9  13   4   47.80   22.80
  10 -13   4  -18.50   16.30
  10 -14  -4    7.10   21.10
  10 -14  -4   -7.80   13.00
   9 -14  -4   39.50   20.40
   9 -14  -4   -9.70   11.20
   9 -14  -4   -6.10   20.90
   9  14  -4    0.50   14.50
   8 -14  -4   82.79   24.40
   8 -14  -4  120.59   24.10
   8 -14  -4   88.29   17.20
   8  14  -4   93.39   22.30
  -7 -14   4  594.64   56.19
   7 -14  -4  513.85   47.00
   7 -14  -4  521.85   51.89
   7 -14  -4  458.45   56.69
   7  14  -4  488.35   50.29
  -6 -14   4   -5.80   12.20
   6 -14  -4    0.60    7.30
   6 -14  -4    2.10   10.60
   6 -14  -4   -4.10   11.90
   6  14  -4   -0.40    9.20
   5 -14  -4    4.80    9.60
  -5 -14   4   16.50   13.40
   5 -14  -4  -12.30   11.50
   5 -14  -4    2.60    6.60
   4 -14  -4  365.06   42.80
  -4 -14   4  404.06   35.60
  -4 -14   4  384.26   37.80
   4 -14  -4  332.47   30.70
  -4 -14   4  323.47   41.00
  -4 -14   4  343.37   30.50
   4 -14  -4  378.26   36.30
  -3 -14   4  610.44   55.69
  -3 -14   4  725.83   59.49
   3 -14  -4  657.03   58.99
   3 -14  -4  674.83   54.69
  -3 -14   4  689.93   57.99
  -3 -14   4  760.02   60.99
   3 -14  -4  749.23   64.69
  -3 -14   4  684.53   58.39
   2 -14  -4  427.76   42.60
  -2 -14   4  422.16   38.60
  -2 -14   4  388.26   37.40
   2 -14  -4  414.76   36.80
  -2 -14   4  374.46   34.80
  -2 -14   4  402.06   34.90
  -2 -14   4  375.26   37.40
  -2  14   4  399.56   32.00
  -1 -14   4  100.59   15.80
  -1 -14   4   89.59   14.50
   1 -14  -4   96.19   12.80
  -1 -14   4   95.49   10.80
   1 -14  -4   65.79   17.00
  -1 -14   4   61.59   13.70
  -1 -14   4   74.89   12.10
  -1  14   4   78.19   10.10
   0 -14   4   86.79    9.20
   0 -14  -4  100.49   12.00
   0 -14  -4   67.49   16.90
   0 -14   4  112.59   15.10
   0 -14  -4   72.39   17.30
   0 -14   4   76.79   12.50
   0 -14   4   77.09    8.80
   0  14   4   83.69   11.50
   1 -14   4   92.69   14.40
   1 -14   4  113.99   14.80
  -1 -14  -4   69.69   18.30
  -1 -14  -4   75.39   10.40
   1  14   4   83.99   12.90
  -2 -14  -4  242.08   34.90
   2 -14   4  248.58   28.40
  -2 -14  -4  247.98   21.10
   2 -14   4  247.68   26.80
   2  14   4  257.57   26.30
  -3 -14  -4  642.84   63.99
   3 -14   4  665.03   56.49
   3 -14   4  629.64   57.69
   3  14   4  654.43   57.79
   4 -14   4   24.60   11.30
   4 -14   4    9.80    8.70
  -4 -14  -4    8.90   19.90
   4  14   4   25.00   11.40
   5 -14   4  111.09   19.30
  -5 -14  -4  106.09   28.90
   5 -14   4  126.59   22.10
   5  14   4  120.59   21.80
  -6 -14  -4   79.19   27.10
   6 -14   4   97.09   18.10
   6 -14   4   80.59   19.60
   6  14   4   82.09   21.40
  -7 -14  -4  279.87   47.70
   7 -14   4  268.47   35.20
   7 -14   4  239.88   36.10
   7  14   4  337.17   42.20
   8 -14   4   44.00   18.90
   8 -14   4    9.20   15.90
  -8 -14  -4  -18.50   22.50
   8  14   4   16.40   17.80
   9 -14   4   27.80   21.70
   9 -14   4   48.60   19.20
  -9 -14  -4   28.70   33.00
   9  14   4   76.59   27.10
  10 -14   4   -3.30   17.40
   9 -15  -4  160.88   29.70
   9 -15  -4  123.89   34.90
   8 -15  -4   -7.00   13.60
   8 -15  -4   29.00   20.40
   7 -15  -4  101.89   20.80
  -7 -15   4   65.19   23.80
   7 -15  -4   58.99   21.60
   6 -15  -4   -8.60   10.20
   6 -15  -4  -11.80    9.00
   6 -15  -4   -2.90   14.70
  -6 -15   4   20.80   16.40
   5 -15  -4   52.69   11.70
   5 -15  -4   56.19   14.40
   5 -15  -4   35.50   17.50
  -5 -15   4   42.50   15.40
  -4 -15   4   70.29   13.50
  -4 -15   4   38.30   14.00
   4 -15  -4   48.50   18.00
   4 -15  -4   24.40   11.40
   3 -15  -4  318.97   31.30
  -3 -15   4  305.37   28.10
  -3 -15   4  331.67   30.60
   3 -15  -4  283.27   37.80
  -3 -15   4  294.77   33.60
  -3 -15   4  334.47   32.40
  -3 -15   4  302.87   32.10
  -2 -15   4  379.76   36.70
  -2 -15   4  329.97   35.80
  -2 -15   4  374.66   33.20
  -2 -15   4  360.46   33.10
   2 -15  -4  388.96   35.30
   2 -15  -4  365.56   43.10
  -2 -15   4  396.56   36.60
  -1 -15   4  375.46   35.40
  -1 -15   4  398.36   33.50
  -1 -15   4  438.56   37.90
   1 -15  -4  377.56   42.20
  -1 -15   4  398.56   38.80
   1 -15  -4  404.76   35.90
  -1  15   4  385.96   32.90
   0 -15   4 1112.99   87.89
   0 -15   4 1102.69   87.79
   0 -15  -4 1100.39   93.79
   0 -15  -4 1032.40   85.79
   0  15   4 1029.00   85.59
   1 -15   4  404.66   36.60
   1 -15   4  373.46   37.00
  -1 -15  -4  394.86   33.90
  -1 -15  -4  445.76   48.40
   1  15   4  395.76   36.10
   2 -15   4  110.59   16.30
  -2 -15  -4   68.59   20.50
   2 -15   4   80.19   13.10
   2  15   4   39.60   11.80
   3 -15   4  101.19   18.10
  -3 -15  -4   78.89   24.60
   3 -15   4  131.79   17.60
   3  15   4  163.28   21.60
   4 -15   4  -12.60    8.70
  -4 -15  -4   10.30   18.60
   4 -15   4   -7.00    8.10
   4  15   4   19.20   11.20
   5 -15   4  204.28   26.40
  -5 -15  -4  150.48   36.30
   5 -15   4  220.38   29.20
   5  15   4  240.78   31.20
   6 -15   4  114.89   22.90
   6 -15   4   93.59   18.30
  -6 -15  -4  102.39   31.60
   6  15   4  113.49   22.90
  -7 -15  -4  -11.50   20.70
   7 -15   4   59.29   17.90
   7 -15   4   39.20   19.10
   7  15   4   51.39   21.00
   8 -15   4  160.98   28.10
   8 -15   4  127.09   28.20
  -8 -15  -4  112.89   38.10
   8  15   4  150.48   32.80
  -9 -15  -4   20.00   38.70
   9 -15   4    9.00   20.30
   9  15   4   15.20   19.70
   9 -16  -4   35.80   26.00
  -9 -16   4    1.00   20.00
   9 -16  -4   68.99   27.90
   8 -16  -4   15.70   15.20
   8 -16  -4   -1.00   19.90
  -7 -16   4  139.39   30.00
   7 -16  -4  106.49   23.30
   7 -16  -4   90.69   26.30
   6 -16  -4   53.19   21.50
   6 -16  -4   75.89   17.80
  -6 -16   4   75.89   23.60
  -6 -16   4   84.09   18.80
   5 -16  -4  188.38   25.70
  -5 -16   4  181.88   24.30
  -5 -16   4  145.29   26.40
   5 -16  -4  166.18   29.90
  -4 -16   4  396.06   41.70
  -4 -16   4  363.26   40.70
   4 -16  -4  334.17   44.10
   4 -16  -4  306.67   36.60
  -4 -16   4  370.46   35.40
  -3 -16   4   65.09   14.90
  -3 -16   4   58.49   14.40
  -3 -16   4   66.79   11.60
  -3 -16   4   13.00   11.40
   3 -16  -4   51.09   18.50
   3 -16  -4   47.80   13.20
  -3 -16   4   60.89   14.50
   2 -16  -4  594.24   48.90
  -2 -16   4  527.25   49.70
  -2 -16   4  530.35   46.70
  -2 -16   4  544.75   49.20
  -2 -16   4  564.74   46.50
  -2 -16   4  552.94   49.99
   2 -16  -4  488.85   54.19
  -1 -16   4   -2.70    7.40
  -1 -16   4   14.90    9.70
  -1 -16   4    7.90    7.50
   1 -16  -4    4.00    7.40
   1 -16  -4  -12.30   11.30
  -1 -16   4    3.30    9.30
   0 -16   4  114.39   16.80
   0 -16  -4  168.78   27.20
   0 -16   4  163.58   18.60
   0 -16  -4  110.39   15.60
   0 -16   4  144.89   22.40
   1 -16   4  537.85   51.79
  -1 -16  -4  662.63   60.69
  -1 -16  -4  588.94   49.90
   1 -16   4  609.14   50.79
   1  16   4  565.74   50.09
   2 -16   4   13.30    8.90
   2 -16   4   25.00   10.60
  -2 -16  -4   -9.10   15.40
   2  16   4   41.90   10.60
   3 -16   4   38.90   11.20
   3 -16   4   42.50   12.90
   3  16   4   31.40   12.10
   4 -16   4   55.29   13.80
   4 -16   4   62.39   16.70
   4  16   4   75.29   16.20
  -5 -16  -4   73.19   26.80
   5 -16   4   73.99   16.50
   5 -16   4   60.09   17.80
   5  16   4  116.59   22.10
  -6 -16  -4  226.48   44.20
   6 -16   4  270.17   36.10
   6 -16   4  261.87   31.60
   6  16   4  254.57   37.00
   7 -16   4   16.30   16.20
  -7 -16  -4   51.39   29.20
   7 -16   4    1.80   13.50
   7  16   4   28.30   18.30
   8 -16   4   46.60   20.70
  -8 -16  -4   60.59   32.10
   8 -16   4   46.70   21.60
   8  16   4   65.49   22.90
   9 -16   4    4.50   19.80
  -9 -17   4    6.40   22.90
   8 -17  -4   65.39   22.10
   8 -17  -4   48.30   25.20
  -8 -17   4   54.69   23.80
   7 -17  -4  220.98   40.10
  -7 -17   4  282.77   35.90
   7 -17  -4  186.58   32.30
  -7 -17   4  271.17   40.00
  -6 -17   4  272.37   39.10
  -6 -17   4  308.47   37.10
   6 -17  -4  271.77   42.00
   6 -17  -4  262.97   35.50
   5 -17  -4   35.30   19.70
  -5 -17   4   36.30   16.70
  -5 -17   4   67.09   15.90
   5 -17  -4   33.70   15.20
   4 -17  -4  254.27   37.10
  -4 -17   4  285.57   29.40
  -4 -17   4  228.58   31.90
   4 -17  -4  196.18   27.90
   3 -17  -4  329.77   44.80
  -3 -17   4  371.16   40.10
   3 -17  -4  394.56   37.60
  -2 -17   4  199.78   20.10
  -2 -17   4  148.09   22.40
  -2 -17   4  134.99   22.80
   2 -17  -4  170.98   21.90
   2 -17  -4  160.98   29.10
  -1 -17   4  309.97   29.50
   1 -17  -4  295.67   30.00
  -1 -17   4  308.67   35.30
   1 -17  -4  300.07   39.60
   0 -17   4  248.48   30.40
   0 -17  -4  200.88   22.80
   0 -17   4  228.98   25.50
   0 -17  -4  189.58   32.20
   1 -17   4   32.30   15.50
  -1 -17  -4   45.90   20.50
   1 -17   4   24.90   10.60
  -2 -17  -4  328.97   45.20
   2 -17   4  327.87   39.80
   2 -17   4  323.07   35.30
   2  17   4  341.27   33.50
   3 -17   4  200.08   23.80
   3 -17   4  148.59   24.30
  -3 -17  -4  207.18   36.00
   3  17   4  163.58   24.50
   4 -17   4  492.85   51.59
   4 -17   4  553.64   49.40
   4  17   4  535.05   51.69
  -5 -17  -4   -3.20   19.30
   5 -17   4    3.20   12.30
   5 -17   4   13.70   13.00
   5  17   4   -3.80   10.60
  -6 -17  -4   -7.10   20.60
   6 -17   4   20.90   17.20
   6  17   4   43.90   18.10
  -7 -17  -4  145.99   40.80
   7 -17   4   76.79   23.50
   7  17   4  109.89   27.40
  -8 -17  -4   80.79   41.10
   8  17   4   34.50   24.60
  -9 -18   4   20.80   27.70
   8 -18  -4   19.60   22.30
  -8 -18   4   31.70   21.50
   7 -18  -4   -8.00   20.10
   7 -18  -4   23.60   17.30
  -7 -18   4   21.10   20.50
   6 -18  -4   83.09   21.10
  -6 -18   4   69.09   19.40
  -6 -18   4   45.50   25.50
   6 -18  -4   67.69   25.50
   5 -18  -4   29.90   14.10
   5 -18  -4   28.50   22.60
   4 -18  -4  609.54   56.79
   4 -18  -4  603.84   64.99
   3 -18  -4    7.30   11.50
   3 -18  -4    5.40   13.90
   2 -18  -4   29.40   11.50
  -2 -18   4   46.10   15.00
   2 -18  -4   74.99   22.90
   1 -18  -4  301.67   28.70
  -1 -18   4  228.38   26.90
  -1 -18   4  246.18   32.10
   1 -18  -4  238.58   36.10
   0 -18   4    7.40   12.30
   0 -18   4   13.60   10.00
   0 -18  -4   32.90   21.30
   1 -18   4   15.00   12.80
  -1 -18  -4    1.30   18.40
   1 -18   4    3.60   10.40
   2 -18   4  219.88   31.00
   2 -18   4  155.58   22.70
  -2 -18  -4  131.49   31.00
   3 -18   4   90.99   18.00
  -3 -18  -4   84.89   33.40
   4 -18   4  187.88   27.80
   4  18   4  200.08   28.20
  -5 -18  -4   13.10   22.60
   5 -18   4   19.90   17.70
   5  18   4   59.49   18.60
   6 -18   4  409.26   47.40
  -6 -18  -4  268.27   53.19
   6  18   4  406.66   47.60
  -7 -18  -4    0.10   23.80
   7 -18   4   27.20   21.30
   7  18   4   -1.60   15.50
   8  18   4   25.40   21.30
   7 -19  -4  -15.00   17.30
   7 -19  -4    4.10   21.40
   6 -19  -4    4.40   17.60
   6 -19  -4   26.40   20.80
   5 -19  -4   20.50   19.10
   5 -19  -4  -16.90   12.90
   4 -19  -4   15.30   18.80
   4 -19  -4    3.10   11.80
   3 -19  -4   -6.50   10.40
   3 -19  -4   33.20   21.20
   2 -19  -4    4.60   10.00
   2 -19  -4  -12.80   15.40
   1 -19  -4  350.56   49.00
  -1 -19   4  399.46   44.70
   0 -19   4  239.88   33.30
   0 -19  -4  201.28   37.40
   0 -19   4  236.98   27.40
   1 -19   4  170.28   23.80
   1 -19   4  169.18   27.70
  -1 -19  -4  159.88   32.40
  -2 -19  -4  744.63   74.09
   2 -19   4  683.43   63.69
   3 -19   4   -0.50   11.30
   3 -19   4    3.90   16.50
   4 -19   4   67.39   23.90
   4 -19   4   66.79   18.30
   5 -19   4   11.10   15.50
  -5 -19  -4   58.79   33.40
  -6 -19  -4   -8.10   24.50
   6 -19   4   -4.30   15.10
  -7 -19  -4   27.70   29.40
   7  19   4   85.89   25.60
   7 -20  -4   25.70   18.90
   6 -20  -4   46.00   24.90
   6 -20  -4    3.40   17.20
   5 -20  -4   13.00   15.90
   5 -20  -4    3.90   19.50
   4 -20  -4  332.87   46.50
   4 -20  -4  268.57   34.60
   3 -20  -4    5.80   18.20
   3 -20  -4   14.20   14.30
   2 -20  -4  454.65   47.10
   2 -20  -4  384.86   53.79
   1 -20  -4  221.88   37.50
  -1 -20   4  187.28   30.10
   0 -20   4   61.39   17.30
   0 -20   4   46.00   19.30
   0 -20  -4   63.89   26.60
   1 -20   4   15.00   16.90
  -1 -20  -4   24.50   23.20
   1 -20   4   -4.10    9.80
  -2 -20  -4   12.50   38.90
   2 -20   4   24.70   17.30
   2 -20   4    8.40   13.40
   3 -20   4  141.99   30.00
   3 -20   4  135.99   23.70
   4 -20   4   -6.10   17.40
   4 -20   4   13.00   15.40
   5 -20   4   -3.30   19.40
  -5 -20  -4  -38.30   22.00
   5 -20   4   -6.80   14.50
  -6 -20  -4  136.29   43.50
   6 -20   4  188.08   32.80
   6 -21  -4   47.50   22.30
   5 -21  -4   15.80   17.30
   5 -21  -4   -8.40   21.70
   4 -21  -4   38.60   17.30
   4 -21  -4  128.19   32.90
   3 -21  -4   42.40   16.60
   3 -21  -4   61.89   28.50
   2 -21  -4   60.29   24.50
   1 -21  -4    6.10   19.20
   0 -21  -4  492.05   62.49
   0 -21   4  490.65   55.59
   1 -21   4  -16.70   16.80
   1 -21   4    8.20   12.30
  -1 -21  -4    4.40   21.80
   2 -21   4  520.25   58.99
   2 -21   4  473.15   50.49
   3 -21   4    2.20   18.80
   3 -21   4   16.90   15.80
   4 -21   4    9.00   16.90
   4 -21   4   -8.70   20.20
  -4 -21  -4   -3.90   30.30
   5 -21   4    6.10   15.30
   5 -21   4   31.50   23.20
  -5 -21  -4    7.00   28.30
  -6 -21  -4   57.79   33.10
   6 -22  -4    7.00   19.90
   5 -22  -4   17.70   15.70
   4 -22  -4  173.28   40.70
   3 -22  -4  -12.80   24.20
   2 -22  -4   88.99   29.60
   1 -22  -4   53.29   26.20
   0 -22  -4  123.69   35.30
   0 -22   4   94.49   25.80
   1 -22   4  172.18   33.60
   2 -22   4   -4.40   19.00
   2 -22   4    6.00   12.10
   3 -22   4   10.00   16.90
   3 -22   4   42.00   24.80
   4 -22   4    7.90   21.50
   4 -22   4   -2.70   14.20
   5 -22   4    6.50   24.30
   3 -23  -4  -13.80   27.00
   2 -23  -4  147.29   38.90
[truncated: 985,887 more chars]
