# Supplementary material for: Mercury(II) halide complex of cis-[(tBuNH)(Se)P(μ-NtBu)2P(Se)(NHtBu)]
Source: Acta Crystallogr E Crystallogr Commun. 2024 Oct 8;80(Pt 11):1142–5. doi: 10.1107/S205698902400937X (PMC11660463; doi:10.1107/S205698902400937X)
Supplement: Supplementary file 2 [file e-80-01142-Isup2.hkl]

data_I                                                                          
_shelx_title ' 16sw023lt_0m_a.res in P2(1)/n'                                   
_shelx_refln_list_code          4                                               
_shelx_F_calc_maximum      624.85                                               
_exptl_crystal_F_000      1944.00                                               
_reflns_d_resolution_high  0.6893                                               
                                                                                
loop_                                                                           
 _space_group_symop_operation_xyz                                               
 'x, y, z'                                                                      
 '-x+1/2, y+1/2, -z+1/2'                                                        
 '-x, -y, -z'                                                                   
 'x-1/2, -y-1/2, z-1/2'                                                         
                                                                                
_cell_length_a     9.1747                                                       
_cell_length_b    17.3698                                                       
_cell_length_c    20.8412                                                       
_cell_angle_alpha  90.000                                                       
_cell_angle_beta  101.049                                                       
_cell_angle_gamma  90.000                                                       
                                                                                
_shelx_F_squared_multiplier     1.000                                           
                                                                                
loop_                                                                           
 _refln_index_h                                                                 
 _refln_index_k                                                                 
 _refln_index_l                                                                 
 _refln_F_squared_calc                                                          
 _refln_F_squared_meas                                                          
 _refln_F_squared_sigma                                                         
 _refln_observed_status                                                         
   2   0   0      36988.17      35965.89       998.98 o                         
   4   0   0       7208.49       8157.49       377.39 o                         
   6   0   0        137.94        127.19       155.28 o                         
   8   0   0       4555.47       4516.18       407.34 o                         
  10   0   0      73262.99      77456.66      3642.80 o                         
  12   0   0        112.26        164.93       446.13 o                         
   1   1   0       1399.94       1361.41        49.78 o                         
   2   1   0        337.13        455.27        29.12 o                         
   3   1   0      20952.35      21179.87       445.19 o                         
   4   1   0      69107.69      70777.35      1759.54 o                         
   5   1   0      28402.40      28676.82       962.69 o                         
   6   1   0      15635.64      15647.31       573.76 o                         
   7   1   0      11199.50      10599.13       447.98 o                         
   8   1   0       2325.45       2832.27       232.53 o                         
   9   1   0        309.85        528.75       161.48 o                         
  10   1   0       3020.43       2973.92       276.99 o                         
  11   1   0        269.38        190.45       209.51 o                         
  12   1   0        169.57        289.55       296.36 o                         
   1   2   0       6219.98       6635.54       144.85 o                         
   2   2   0      59138.04      58598.75      1177.74 o                         
   3   2   0         21.73        178.57        56.83 o                         
   4   2   0      16120.07      17117.80       479.10 o                         
   5   2   0        165.09         88.87        98.29 o                         
   6   2   0       2289.42       2290.70       206.10 o                         
   7   2   0        655.32        460.59       121.68 o                         
   8   2   0      15348.00      17193.58       662.52 o                         
   9   2   0        791.39       1108.58       188.95 o                         
  10   2   0      18210.30      18298.31       758.78 o                         
  11   2   0       2256.42       2587.32       348.42 o                         
  12   2   0        289.49         36.47       294.19 o                         
   1   3   0        409.60        512.60        27.83 o                         
   2   3   0      68270.32      69054.99      1385.96 o                         
   3   3   0       3917.48       3720.84       108.28 o                         
   4   3   0      79630.45      78041.77      2035.49 o                         
   5   3   0      38814.80      41136.08      1166.90 o                         
   6   3   0      54212.15      55695.59      1695.12 o                         
   7   3   0      19314.47      20399.20       740.77 o                         
   8   3   0       1274.30       1108.86       157.05 o                         
   9   3   0          9.71        264.72       156.14 o                         
  10   3   0       1926.85       1793.68       231.86 o                         
  11   3   0       2652.60       2502.86       323.71 o                         
  12   3   0       2330.01       2096.78       410.73 o                         
   0   4   0     173695.44     158596.31      5445.55 o                         
   1   4   0       2038.79       1973.86        69.67 o                         
   2   4   0     135578.03     134307.48      2874.52 o                         
   3   4   0     122085.30     123188.44      2550.13 o                         
   4   4   0        878.02        850.34        65.73 o                         
   5   4   0         39.35         96.80        59.03 o                         
   6   4   0       3797.91       3693.27       180.58 o                         
   7   4   0      30652.49      31106.52       998.66 o                         
   8   4   0      20988.36      21338.43       794.37 o                         
   9   4   0         73.05         31.05       147.61 o                         
  10   4   0       5287.40       4839.28       535.31 o                         
  11   4   0       2150.93       2240.94       339.29 o                         
  12   4   0       3111.34       3688.28       746.59 o                         
   1   5   0       2170.74       2199.34        81.94 o                         
   2   5   0       2289.02       2057.82        71.64 o                         
   3   5   0        138.00        181.49        33.08 o                         
   4   5   0      10149.09      10216.53       292.81 o                         
   5   5   0        597.07        659.84        77.68 o                         
   6   5   0       5875.47       5627.05       229.35 o                         
   7   5   0      12525.34      13200.14       578.53 o                         
   8   5   0       2608.69       2342.30       205.62 o                         
   9   5   0       2952.35       3317.48       317.61 o                         
  10   5   0       1969.09       2588.74       302.40 o                         
  11   5   0       1028.90        924.75       288.47 o                         
  12   5   0         27.68        683.49       503.27 o                         
   0   6   0      80292.84      80646.58      2544.38 o                         
   1   6   0      42842.97      43878.87      1145.05 o                         
   2   6   0      21616.53      21857.64       506.74 o                         
   3   6   0      57546.45      57676.11      1307.92 o                         
   4   6   0      32773.59      33464.14       852.63 o                         
   5   6   0          0.17        -36.37        54.98 o                         
   6   6   0      29512.46      30234.85       892.43 o                         
   7   6   0      19453.39      20469.52       692.33 o                         
   8   6   0       3075.53       3179.60       303.38 o                         
   9   6   0       1128.99       1707.66       240.59 o                         
  10   6   0       4327.13       4441.82       378.46 o                         
  11   6   0       5613.73       6516.26       575.71 o                         
  12   6   0       1673.89       1458.66       677.26 o                         
   1   7   0     105745.47     104053.24      2683.62 o                         
   2   7   0       3322.96       3179.87       100.68 o                         
   3   7   0        797.39        841.03        50.61 o                         
   4   7   0       3502.75       3439.80       137.88 o                         
   5   7   0       1636.74       1554.80        89.02 o                         
   6   7   0      12160.76      12233.57       410.29 o                         
   7   7   0       8222.66       8542.49       370.35 o                         
   8   7   0       1819.72       2202.51       225.76 o                         
   9   7   0      27045.44      27491.32      1121.48 o                         
  10   7   0       1199.26        966.92       286.24 o                         
  11   7   0       1179.22       1475.64       320.70 o                         
   0   8   0       4508.74       4472.86       196.38 o                         
   1   8   0      70532.71      68912.46      1787.65 o                         
   2   8   0       1144.96       1155.45        73.95 o                         
   3   8   0      38879.81      39751.99       994.71 o                         
   4   8   0       5727.57       5207.13       211.71 o                         
   5   8   0       1224.20       1161.16        98.03 o                         
   6   8   0        993.75        786.26       103.33 o                         
   7   8   0       3943.34       4068.14       259.20 o                         
   8   8   0         67.35        229.53       144.19 o                         
   9   8   0       7980.52       8528.38       570.60 o                         
  10   8   0         11.66         63.18       294.44 o                         
  11   8   0       5406.19       5524.74       533.62 o                         
  12   8   0        567.04       1279.44       815.15 o                         
   1   9   0      34213.63      33112.35       879.23 o                         
   2   9   0       7338.36       7391.64       246.12 o                         
   3   9   0        403.68        375.66        36.37 o                         
   4   9   0      10383.52       9933.92       337.67 o                         
   5   9   0       3165.68       3005.05       175.69 o                         
   6   9   0      14634.11      15125.95       589.35 o                         
   7   9   0      15351.54      14499.07       598.77 o                         
   8   9   0        439.71        531.22       165.72 o                         
   9   9   0      14411.85      15172.77       730.70 o                         
  10   9   0          3.58        204.77       261.51 o                         
  11   9   0         29.23        170.03       281.95 o                         
  12   9   0         72.92        113.41       882.44 o                         
   0  10   0       3139.68       3061.44       179.34 o                         
   1  10   0      14812.65      13986.89       377.95 o                         
   2  10   0       7177.51       6718.85       247.21 o                         
   3  10   0     127005.02     129813.71      3808.08 o                         
   4  10   0       8042.44       8013.91       319.17 o                         
   5  10   0        219.95        321.42        90.54 o                         
   6  10   0        151.43        201.98       113.73 o                         
   7  10   0      25788.11      26330.33       961.07 o                         
   8  10   0       8154.58       9364.55       472.32 o                         
   9  10   0       2648.93       2867.43       341.28 o                         
  10  10   0        148.10        129.15       316.19 o                         
  11  10   0        447.37        635.17       383.83 o                         
   1  11   0        880.70        879.86        65.75 o                         
   2  11   0       9936.17       9694.37       336.19 o                         
   3  11   0      21493.34      22094.15       687.86 o                         
   4  11   0        305.53        243.55        65.73 o                         
   5  11   0      17081.15      18210.21       675.71 o                         
   6  11   0        396.65        380.47       125.07 o                         
   7  11   0      17671.63      17360.15       774.01 o                         
   8  11   0       5928.69       5591.68       407.58 o                         
   9  11   0       1796.95       1701.30       289.48 o                         
  10  11   0        222.56        340.54       260.29 o                         
  11  11   0         14.86         93.65       371.96 o                         
   0  12   0       1130.19       1122.00       102.00 o                         
   1  12   0      29963.68      30584.29       819.67 o                         
   2  12   0      13258.00      14041.08       410.80 o                         
   3  12   0      24483.73      24784.78       771.30 o                         
   4  12   0       1618.81       1331.49       175.91 o                         
   5  12   0        273.24        326.24       136.40 o                         
   6  12   0       3246.94       2948.76       295.62 o                         
   7  12   0      10703.45      10978.27       695.75 o                         
   8  12   0      11473.18      11266.48       614.84 o                         
   9  12   0       2334.00       2849.86       342.19 o                         
  10  12   0        477.24        467.00       270.19 o                         
  11  12   0       2798.49       2999.00       588.89 o                         
   1  13   0      24330.18      25325.48       689.33 o                         
   2  13   0       6970.16       6783.88       237.50 o                         
   3  13   0      40373.04      41815.62      1266.48 o                         
   4  13   0        563.10        426.48       144.08 o                         
   5  13   0        205.98        458.86       166.00 o                         
   6  13   0        358.98        326.92       197.49 o                         
   7  13   0      23634.68      25000.28      1039.47 o                         
   8  13   0       2399.07       2504.65       302.21 o                         
   9  13   0       4915.20       5247.43       408.79 o                         
  10  13   0       1852.51       1317.26       397.48 o                         
   0  14   0      73971.69      73708.62      2347.13 o                         
   1  14   0      23413.22      23363.36       640.10 o                         
   2  14   0       1672.17       1620.63       125.84 o                         
   3  14   0       5443.56       5118.85       342.98 o                         
   4  14   0       2175.13       2281.35       228.84 o                         
   5  14   0         73.98       -147.43       147.43 o                         
   6  14   0        386.43        160.61       192.17 o                         
   7  14   0       2698.14       2757.81       280.86 o                         
   8  14   0       1765.32       2098.59       319.48 o                         
   9  14   0       1124.80        847.43       304.65 o                         
  10  14   0       7748.51       6969.01      1174.03 o                         
   1  15   0       4653.85       4869.13       241.76 o                         
   2  15   0        687.43        683.10       106.83 o                         
   3  15   0      21185.42      21169.90       845.79 o                         
   4  15   0        164.53        119.06       144.47 o                         
   5  15   0      11934.35      12531.11       732.05 o                         
   6  15   0        185.97         38.08       183.59 o                         
   7  15   0      10581.78      10587.17       729.80 o                         
   8  15   0       1629.05       1500.83       367.68 o                         
   9  15   0        381.71        523.33       283.50 o                         
  10  15   0       1776.54       1545.45      1127.18 o                         
   0  16   0      35282.18      38811.21      2286.17 o                         
   1  16   0        200.02        287.33       150.55 o                         
   2  16   0        536.03        538.40       191.42 o                         
   3  16   0      13366.22      13845.31       712.38 o                         
   4  16   0        185.00        186.71       162.37 o                         
   5  16   0        310.58        177.06       180.10 o                         
   6  16   0        362.61        452.59       223.29 o                         
   7  16   0       6913.63       6715.29       565.76 o                         
   8  16   0       2165.74       2267.60       420.03 o                         
   9  16   0         38.45        156.98       591.73 o                         
   1  17   0        142.11        140.11       158.02 o                         
   2  17   0       9255.30       8426.04       841.47 o                         
   3  17   0       6062.30       6874.29       762.75 o                         
   4  17   0      13070.30      14217.41       783.12 o                         
   5  17   0      16363.03      17970.62       941.34 o                         
   6  17   0       4266.76       4024.71       470.33 o                         
   7  17   0       1705.60       1253.90       363.80 o                         
   8  17   0         99.86        293.58       348.88 o                         
   9  17   0         87.66        764.21       617.92 o                         
   0  18   0      18279.54      17915.66      1200.49 o                         
   1  18   0        431.51        356.03       244.95 o                         
   2  18   0       3161.95       2966.45       708.47 o                         
   3  18   0         31.54        128.53       664.49 o                         
   4  18   0       5364.15       4659.07       539.38 o                         
   5  18   0        286.73        125.42       249.60 o                         
   6  18   0        176.42        115.08       319.20 o                         
   7  18   0       1099.84       1375.95       371.33 o                         
   8  18   0       1715.71        919.33       549.41 o                         
   1  19   0      10519.68      11291.38       782.20 o                         
   2  19   0        113.84          5.43       576.76 o                         
   3  19   0       3960.79       4284.92       493.33 o                         
   4  19   0      10275.51      10440.87       815.98 o                         
   5  19   0       1699.75       1237.88       398.24 o                         
   6  19   0       6268.93       6189.22       705.74 o                         
   7  19   0        296.31        705.33       439.48 o                         
   8  19   0        396.64        -25.37       712.00 o                         
   0  20   0      17247.34      17059.89      1839.35 o                         
   1  20   0        933.13        880.65       321.45 o                         
   2  20   0       2245.94       1827.49       761.98 o                         
   3  20   0       1253.91        704.17       857.76 o                         
   4  20   0        441.20        266.08       391.62 o                         
   5  20   0        505.05        456.69       377.68 o                         
   6  20   0       2248.50       1293.27       438.25 o                         
   7  20   0       2336.18       1378.94      1570.36 o                         
   1  21   0         61.32        995.77       471.27 o                         
   2  21   0       5475.97       6523.39      1324.34 o                         
   3  21   0         30.94       -342.47       342.47 o                         
   4  21   0       4306.25       4794.92      1386.18 o                         
   5  21   0       5824.29       6716.52       870.60 o                         
   6  21   0       5075.08       5747.18      1145.32 o                         
   0  22   0       2994.81       1921.12       833.11 o                         
   1  22   0       2029.90       1782.66       889.73 o                         
   2  22   0       3653.11       4048.51      1148.71 o                         
   3  22   0        178.55        891.58       450.99 o                         
   4  22   0        126.45        754.39       457.71 o                         
   5  22   0       1312.15       1219.28       655.72 o                         
   1  23   0       1837.24       2679.41      1045.67 o                         
   2  23   0        128.26       -155.93       747.78 o                         
   3  23   0         66.52       1445.93       995.85 o                         
   5  23   0        786.10       1244.02       676.95 o                         
   1  24   0         97.12        -81.51       772.58 o                         
   2  24   0       4895.82       2981.66      1180.75 o                         
 -11   0   1       4774.32       6076.67       601.86 o                         
  -9   0   1        228.15        494.60       341.28 o                         
  -7   0   1       9450.40      10255.45       600.43 o                         
  -5   0   1      51974.34      56268.16      2576.38 o                         
  -3   0   1      23891.66      23171.05       703.92 o                         
   1   0   1      21917.28      22185.44       870.09 o                         
   3   0   1      17505.61      18657.39       544.18 o                         
   5   0   1      73297.42      73185.58      3342.65 o                         
   7   0   1      13229.10      12998.01       729.58 o                         
   9   0   1      50934.32      56342.70      2820.70 o                         
  11   0   1       3134.42       3107.16       458.29 o                         
 -12   1   1        778.50        517.14       295.86 o                         
 -11   1   1       4303.27       3621.36       331.69 o                         
 -10   1   1        669.74        527.23       191.04 o                         
  -9   1   1      53317.85      59614.07      2001.83 o                         
  -8   1   1       1460.95       1632.10       178.88 o                         
  -7   1   1       1952.21       1749.11       158.91 o                         
  -6   1   1       9804.46       9793.31       388.93 o                         
  -5   1   1       5700.79       5834.78       262.82 o                         
  -4   1   1       3425.53       3072.09       128.22 o                         
  -3   1   1      13286.42      13346.17       308.66 o                         
  -2   1   1       3976.57       4068.38       101.90 o                         
   1   1   1     255933.95     237145.02      6067.44 o                         
   2   1   1      23876.73      24071.85       479.96 o                         
   3   1   1       3408.09       3441.48       101.24 o                         
   4   1   1      32034.23      34024.53       912.15 o                         
   5   1   1      11158.49      10572.45       379.90 o                         
   6   1   1       6453.22       6442.63       310.54 o                         
   7   1   1       2182.98       2125.34       217.69 o                         
   8   1   1       1001.21        690.00       149.77 o                         
   9   1   1       9904.42      10577.58       512.65 o                         
  10   1   1        382.94        895.05       208.41 o                         
  11   1   1       7910.18       8927.74       536.45 o                         
  12   1   1        792.28       1163.43       477.27 o                         
 -12   2   1       2911.33       2481.77       366.86 o                         
 -11   2   1        269.21        256.70       241.14 o                         
 -10   2   1         65.26        166.31       175.66 o                         
  -9   2   1       4572.16       4801.50       313.65 o                         
  -8   2   1       3964.18       3578.92       248.34 o                         
  -7   2   1       7116.53       7248.41       351.77 o                         
  -6   2   1       2590.85       2821.49       182.30 o                         
  -5   2   1     138054.72     140110.98      4112.36 o                         
  -4   2   1      26183.80      27863.01       753.52 o                         
  -3   2   1      24292.95      23852.20       514.95 o                         
  -2   2   1     110676.29     109058.29      2336.43 o                         
  -1   2   1      44600.18      43023.86       923.60 o                         
   1   2   1     107264.17      99497.81      2310.09 o                         
   2   2   1      12685.65      12015.86       257.20 o                         
   3   2   1       5462.46       5712.79       147.52 o                         
   4   2   1       1114.33       1299.69        83.36 o                         
   5   2   1     134617.95     134824.03      3718.81 o                         
   6   2   1      10668.43      11249.08       526.03 o                         
   7   2   1      15375.59      14902.46       569.48 o                         
   8   2   1      15317.25      15669.68       616.49 o                         
   9   2   1       9950.29      10295.04       506.33 o                         
  10   2   1        219.00        352.16       185.89 o                         
  11   2   1       8326.22       9011.44       773.41 o                         
  12   2   1         37.01       -122.41       377.54 o                         
 -12   3   1       8354.72       9335.38       716.68 o                         
 -11   3   1       5469.34       5658.72       455.08 o                         
 -10   3   1        115.94        242.07       165.26 o                         
  -9   3   1      12388.61      13103.33       576.10 o                         
  -8   3   1      15598.46      15917.69       622.55 o                         
  -7   3   1      10408.20      11220.96       460.43 o                         
  -6   3   1       1647.58       1620.51       144.45 o                         
  -5   3   1       4227.84       3982.77       175.23 o                         
  -4   3   1       3164.71       3279.66       135.75 o                         
  -3   3   1       1144.36       1178.69        55.29 o                         
  -2   3   1     187484.33     181709.25      3880.73 o                         
  -1   3   1      42619.97      42029.52      1029.59 o                         
   0   3   1       4208.08       4390.10       121.47 o                         
   1   3   1      11096.43      11236.75       275.89 o                         
   2   3   1      30745.16      29914.25       654.55 o                         
   3   3   1      31228.73      31313.83       646.18 o                         
   4   3   1       4806.32       4821.80       169.71 o                         
   5   3   1       9863.86      10139.59       323.79 o                         
   6   3   1        155.95        201.19        92.84 o                         
   7   3   1        165.57        315.20       118.18 o                         
   8   3   1       7537.80       7679.61       388.73 o                         
   9   3   1      10324.86      10262.47       530.32 o                         
  10   3   1       2803.38       2749.03       274.41 o                         
  11   3   1        137.39         24.07       238.90 o                         
  12   3   1        733.62       1024.89       630.48 o                         
 -12   4   1       1874.15       2407.40       427.27 o                         
 -11   4   1       2664.45       3166.88       329.77 o                         
 -10   4   1        341.95        248.90       205.69 o                         
  -9   4   1      11086.45      11479.68       525.28 o                         
  -8   4   1       2405.11       1971.24       216.89 o                         
  -7   4   1       3074.25       3642.33       225.75 o                         
  -6   4   1       8395.42       8249.94       314.64 o                         
  -5   4   1      40456.18      41090.16      1100.14 o                         
  -4   4   1      11676.58      11498.61       318.97 o                         
  -3   4   1      79620.97      79195.07      1650.97 o                         
  -2   4   1      15732.08      15896.00       357.61 o                         
  -1   4   1      15353.58      15842.54       420.21 o                         
   0   4   1       1669.96       1738.31        92.76 o                         
   1   4   1     108133.60     104941.32      2244.45 o                         
   2   4   1      13133.91      13599.92       326.48 o                         
   3   4   1        904.89        858.09        60.15 o                         
   4   4   1        624.11        839.40        79.86 o                         
   5   4   1      38665.11      39568.88      1069.21 o                         
   6   4   1      16735.76      16785.31       508.38 o                         
   7   4   1      22784.34      23906.19       750.76 o                         
   8   4   1      10455.09      10528.42       579.33 o                         
   9   4   1       1470.53       1469.21       201.67 o                         
  10   4   1        584.08        552.50       226.43 o                         
  11   4   1       8425.53       8504.33       575.79 o                         
  12   4   1        849.92       1268.19       551.65 o                         
 -12   5   1       7037.07       6802.97       724.42 o                         
 -11   5   1       9906.95      11963.02       687.19 o                         
 -10   5   1       1175.62       1380.37       255.61 o                         
  -9   5   1      13041.53      13225.94       629.21 o                         
  -8   5   1       7246.36       7205.74       370.30 o                         
  -7   5   1        332.20        348.98       124.53 o                         
  -6   5   1      26743.17      26751.44       799.56 o                         
  -5   5   1       7694.56       7967.05       264.72 o                         
  -4   5   1      43463.08      43689.05      1099.74 o                         
  -3   5   1       9572.28       9049.21       228.24 o                         
  -2   5   1      79128.70      79962.41      1719.37 o                         
  -1   5   1     120393.51     116612.40      2996.45 o                         
   0   5   1       6674.61       6703.04       192.02 o                         
   1   5   1      74738.16      74262.51      1737.88 o                         
   2   5   1      24650.32      24860.46       575.33 o                         
   3   5   1        765.89        770.49        46.18 o                         
   4   5   1      29354.64      29976.35       773.15 o                         
   5   5   1        253.00        352.65        70.80 o                         
   6   5   1      11216.24      11376.32       370.37 o                         
   7   5   1       8017.50       7951.73       356.39 o                         
   8   5   1       2934.73       2628.66       218.38 o                         
   9   5   1       5319.48       5409.32       388.78 o                         
  10   5   1       5348.42       5489.40       419.32 o                         
  11   5   1       1788.56       1786.53       324.45 o                         
  12   5   1       1519.75       1084.65       528.80 o                         
 -12   6   1       2958.20       3348.37       561.47 o                         
 -11   6   1          2.94        104.04       211.77 o                         
 -10   6   1       1958.40       1618.73       306.02 o                         
  -9   6   1         53.27        288.28       171.94 o                         
  -8   6   1       8326.07       8063.38       398.33 o                         
  -7   6   1      11805.52      12561.40       477.96 o                         
  -6   6   1        133.75        286.83        76.30 o                         
  -5   6   1         88.97        225.08        53.95 o                         
  -4   6   1       5401.76       5202.22       180.01 o                         
  -3   6   1      25173.76      25345.66       615.07 o                         
  -2   6   1      91761.10      93715.23      2092.93 o                         
  -1   6   1       4052.70       3931.68       108.42 o                         
   0   6   1      19377.00      18997.44       480.66 o                         
   1   6   1       1302.39       1309.74        62.31 o                         
   2   6   1       8783.63       8652.37       219.81 o                         
   3   6   1      68535.85      68593.17      1699.39 o                         
   4   6   1        911.57        819.23        61.81 o                         
   5   6   1        787.82        938.08        82.49 o                         
   6   6   1       8839.22       8595.74       326.21 o                         
   7   6   1      16168.01      16705.46       599.08 o                         
   8   6   1      22055.54      23271.53       802.91 o                         
   9   6   1       3677.69       4611.74       384.94 o                         
  10   6   1       3345.48       3280.97       501.50 o                         
  11   6   1       3771.22       3857.94       398.85 o                         
  12   6   1         82.40        340.22       737.14 o                         
 -12   7   1       3626.54       3704.51      1067.14 o                         
 -11   7   1       3049.93       2874.89       423.31 o                         
 -10   7   1      15603.83      16812.51       820.16 o                         
  -9   7   1       5554.96       5980.76       453.57 o                         
  -8   7   1       5563.28       5483.72       386.99 o                         
  -7   7   1        879.24       1017.69       135.08 o                         
  -6   7   1      14244.26      14047.38       496.17 o                         
  -5   7   1         32.46         52.68        68.38 o                         
  -4   7   1      32395.31      32480.47       925.30 o                         
  -3   7   1      15122.91      16498.33       415.53 o                         
  -2   7   1       2030.84       2074.29        87.93 o                         
  -1   7   1      35717.14      37113.31       837.09 o                         
   0   7   1      77776.36      77254.48      2000.99 o                         
   1   7   1      30450.12      30722.82       816.06 o                         
   2   7   1      25344.58      26138.12       604.32 o                         
   3   7   1       3453.79       3674.40       177.66 o                         
   4   7   1       4599.49       4888.14       200.77 o                         
   5   7   1       3153.22       3185.96       135.60 o                         
   6   7   1       9536.26       9573.95       346.87 o                         
   7   7   1       1960.38       2046.76       174.37 o                         
   8   7   1       3127.49       3183.88       341.70 o                         
   9   7   1        499.11        251.25       185.45 o                         
  10   7   1       1522.96       1468.14       360.31 o                         
  11   7   1       2420.76       2283.17       412.64 o                         
 -12   8   1       3880.29       3945.69      1191.26 o                         
 -11   8   1         40.23        168.75       259.07 o                         
 -10   8   1       7394.66       7993.73       521.54 o                         
  -9   8   1        129.05        -62.23       159.68 o                         
  -8   8   1      18329.03      17835.82       759.70 o                         
  -7   8   1       2263.13       2031.27       184.99 o                         
  -6   8   1        708.98        655.39       102.89 o                         
  -5   8   1      49400.09      50762.98      1444.64 o                         
  -4   8   1       1765.78       1878.86       104.97 o                         
  -3   8   1       2647.32       2690.34       102.24 o                         
  -2   8   1     152174.09     151342.80      3691.62 o                         
  -1   8   1      10410.43      10332.46       243.35 o                         
   0   8   1      43270.52      43936.04      1147.50 o                         
   1   8   1         66.83        129.29        79.19 o                         
   2   8   1      28537.88      27972.69       753.41 o                         
   3   8   1       1301.25       1330.54        79.52 o                         
   4   8   1       2829.35       2877.60       141.08 o                         
   5   8   1      11678.28      10809.93       362.06 o                         
   6   8   1       4095.04       4200.54       316.38 o                         
   7   8   1        859.55        751.00       158.15 o                         
   8   8   1      41827.43      43051.43      1505.09 o                         
   9   8   1        969.35        578.03       198.77 o                         
  10   8   1       4145.98       3945.46       698.88 o                         
  11   8   1        333.75        631.59       328.60 o                         
  12   8   1        139.00        233.90       878.91 o                         
 -12   9   1       5837.46       7350.44      1556.75 o                         
 -11   9   1        199.84        184.72       271.26 o                         
 -10   9   1       4454.09       4698.90       496.80 o                         
  -9   9   1          8.91        322.44       195.19 o                         
  -8   9   1       8364.02       8334.72       437.76 o                         
  -7   9   1       4875.71       4944.57       300.64 o                         
  -6   9   1      32375.04      34135.90      1173.39 o                         
  -5   9   1       3575.23       3263.04       156.49 o                         
  -4   9   1      27529.43      27528.55       754.60 o                         
  -3   9   1      20512.12      20562.56       509.88 o                         
  -2   9   1      15675.25      15752.66       468.76 o                         
  -1   9   1       1250.58       1213.59        54.25 o                         
   0   9   1      15569.92      15398.42       400.88 o                         
   1   9   1        198.33        307.32        63.09 o                         
   2   9   1      20722.22      21249.96       661.50 o                         
   3   9   1      15455.39      14944.92       444.76 o                         
   4   9   1      44917.25      44448.83      1190.19 o                         
   5   9   1       9240.57       9497.07       405.41 o                         
   6   9   1       8547.21       8235.18       388.55 o                         
   7   9   1       3053.58       3031.14       243.88 o                         
   8   9   1        142.97        189.06       159.27 o                         
   9   9   1        430.75        341.26       202.67 o                         
  10   9   1        353.95        383.17       272.55 o                         
  11   9   1         13.09        170.17       310.56 o                         
 -11  10   1        223.75        423.21       297.64 o                         
 -10  10   1       1284.95       1354.13       285.29 o                         
  -9  10   1       3654.70       3724.09       367.74 o                         
  -8  10   1       1200.94       1021.25       191.24 o                         
  -7  10   1        385.63        710.37       151.36 o                         
  -6  10   1       3556.65       3580.18       239.91 o                         
  -5  10   1       5199.49       5241.29       212.04 o                         
  -4  10   1      25338.40      25879.61       708.64 o                         
  -3  10   1       2743.00       2496.19       118.81 o                         
  -2  10   1      37673.37      38319.65      1019.25 o                         
  -1  10   1       3841.21       3920.25       117.44 o                         
   0  10   1       4658.31       4374.41       133.21 o                         
   1  10   1      39473.36      40629.30      1074.52 o                         
   2  10   1       6046.61       6124.09       235.95 o                         
   3  10   1       1908.37       1792.97       131.58 o                         
   4  10   1       3351.88       3369.94       184.77 o                         
   5  10   1       3722.73       3913.90       207.15 o                         
   6  10   1      23716.50      24624.06       887.22 o                         
   7  10   1       2531.47       2125.21       214.51 o                         
   8  10   1      24100.71      26059.55      1092.93 o                         
   9  10   1          4.39        -44.18       194.38 o                         
  10  10   1        296.25        362.63       268.42 o                         
  11  10   1        283.77        262.89       438.21 o                         
 -11  11   1         25.47        290.65       402.65 o                         
 -10  11   1        185.81         94.71       228.18 o                         
  -9  11   1        120.09        432.18       226.66 o                         
  -8  11   1      15805.70      15519.65       736.68 o                         
  -7  11   1        347.93        341.68       162.25 o                         
  -6  11   1      32074.53      32243.30      1129.52 o                         
  -5  11   1        335.99        298.90       125.66 o                         
  -4  11   1       9665.10       9214.26       310.63 o                         
  -3  11   1       2774.11       2705.90       141.70 o                         
  -2  11   1      35454.53      37037.84      1050.91 o                         
  -1  11   1       3346.43       2981.56       182.34 o                         
   0  11   1       1513.43       1456.50        67.29 o                         
   1  11   1       3206.01       2888.94       119.49 o                         
   2  11   1      53525.28      54724.54      1642.91 o                         
   3  11   1        348.20        406.06       101.72 o                         
   4  11   1      57359.29      59496.71      1964.56 o                         
   5  11   1        537.43        422.99       112.02 o                         
   6  11   1       2397.18       2622.13       323.41 o                         
   7  11   1       4535.57       4818.17       357.81 o                         
   8  11   1       1000.25       1279.46       247.37 o                         
   9  11   1        292.69        541.40       224.35 o                         
  10  11   1        111.25        335.55       401.36 o                         
  11  11   1         29.80        -34.85       446.76 o                         
 -11  12   1        831.96        763.82       839.99 o                         
 -10  12   1        312.92        330.69       272.77 o                         
  -9  12   1       4625.39       4823.35       460.77 o                         
  -8  12   1       3754.34       3599.24       340.80 o                         
  -7  12   1       8035.15       8347.82       477.11 o                         
  -6  12   1       1734.94       1863.54       219.49 o                         
  -5  12   1       2770.03       3170.00       245.34 o                         
  -4  12   1       6037.29       6279.68       275.16 o                         
  -3  12   1       3497.50       3334.41       151.37 o                         
  -2  12   1      73328.53      76024.86      1993.95 o                         
  -1  12   1       2957.53       2811.38       124.05 o                         
   0  12   1      10143.01       9785.46       260.85 o                         
   1  12   1      59780.78      60700.53      1687.47 o                         
   2  12   1       5547.01       5689.38       234.78 o                         
   3  12   1       2984.37       3180.88       210.93 o                         
   4  12   1       2482.32       2789.70       207.08 o                         
   5  12   1       9351.73       9337.85       439.79 o                         
   6  12   1       7483.53       7661.00       440.78 o                         
   7  12   1       6923.39       6870.65       720.05 o                         
   8  12   1      23232.21      23909.03      1159.44 o                         
   9  12   1        140.02        171.12       239.47 o                         
  10  12   1       1401.67       1026.85       411.07 o                         
 -11  13   1        828.32       1151.88       765.56 o                         
 -10  13   1       1739.69       2015.20       343.11 o                         
  -9  13   1       1275.03       1265.39       361.85 o                         
  -8  13   1       8542.04       8792.02       494.77 o                         
  -7  13   1         63.19        195.10       169.50 o                         
  -6  13   1       2388.03       2533.93       383.26 o                         
  -5  13   1        681.31        510.25       161.35 o                         
  -4  13   1      11806.78      11917.23       501.23 o                         
  -3  13   1       3323.81       3426.21       157.13 o                         
  -2  13   1       1611.91       1578.60       103.43 o                         
  -1  13   1       8260.42       8032.95       255.58 o                         
   0  13   1      21515.32      21510.35       531.55 o                         
   1  13   1       5523.70       5430.25       188.03 o                         
   2  13   1      73016.23      74360.14      2068.51 o                         
   3  13   1       1933.86       1987.42       168.78 o                         
   4  13   1       5628.03       5434.68       350.32 o                         
   5  13   1        805.14        826.58       246.97 o                         
   6  13   1       8406.54       8924.92       486.22 o                         
   7  13   1       1183.99       1249.28       226.00 o                         
   8  13   1        236.08        226.74       236.73 o                         
   9  13   1        235.27        230.62       258.88 o                         
  10  13   1       1178.06        551.91       477.27 o                         
 -10  14   1         71.80       -263.62       389.39 o                         
  -9  14   1         83.97        -77.16       259.77 o                         
  -8  14   1       4989.42       4811.26       375.64 o                         
  -7  14   1         70.46        285.31       181.73 o                         
  -6  14   1       2711.66       2745.56       278.33 o                         
  -5  14   1       2772.71       2244.80       235.95 o                         
  -4  14   1       1397.04       1540.05       177.39 o                         
  -3  14   1       2841.74       2624.88       167.97 o                         
  -2  14   1      42321.79      43202.24      1319.77 o                         
  -1  14   1      14192.24      14342.16       439.70 o                         
   0  14   1      13916.07      13430.51       393.38 o                         
   1  14   1       7568.87       8007.11       314.53 o                         
   2  14   1      22374.64      23036.72       736.99 o                         
   3  14   1        636.20        922.05       168.14 o                         
   4  14   1       1107.09       1149.38       190.84 o                         
   5  14   1       5259.48       4709.05       376.18 o                         
   6  14   1       6837.51       6608.74       569.39 o                         
   7  14   1       1025.34        934.44       293.60 o                         
   8  14   1      12592.44      12474.10       813.94 o                         
   9  14   1       4179.58       4795.04       731.21 o                         
  10  14   1       3525.57       4725.52      1013.95 o                         
  -9  15   1      11659.44      11759.52      1094.46 o                         
  -8  15   1       4202.07       4312.78       464.96 o                         
  -7  15   1       1279.28       1249.46       264.27 o                         
  -6  15   1       7365.15       7320.08       458.07 o                         
  -5  15   1       1073.52        920.66       193.91 o                         
  -4  15   1        492.17         53.12       136.06 o                         
  -3  15   1       3301.53       3026.05       199.01 o                         
  -2  15   1       7056.84       6783.96       289.19 o                         
  -1  15   1      27694.90      28968.88       903.93 o                         
   0  15   1        502.88        636.23       149.38 o                         
   1  15   1      21135.28      21323.27       751.35 o                         
   2  15   1      32665.87      33700.67      1140.75 o                         
   3  15   1       7448.50       7603.77       415.53 o                         
   4  15   1      22310.19      20754.42       954.23 o                         
   5  15   1        561.32        453.88       195.76 o                         
   6  15   1       4238.19       3901.07       373.97 o                         
   7  15   1       4139.17       3775.28       441.67 o                         
   8  15   1       2686.62       3426.53       435.48 o                         
   9  15   1       2242.51        992.22       345.23 o                         
  10  15   1        195.29         38.98       648.55 o                         
  -9  16   1         64.92        279.97       641.46 o                         
  -8  16   1         88.53       -196.03       305.03 o                         
  -7  16   1         16.69         61.46       260.79 o                         
  -6  16   1       8006.29       7905.53       587.83 o                         
  -5  16   1      12317.53      12945.00       745.71 o                         
  -4  16   1      15295.48      16314.66       838.86 o                         
  -3  16   1        747.01        914.78       246.33 o                         
  -2  16   1        394.83        625.88       165.75 o                         
  -1  16   1       8695.20       8847.18       493.70 o                         
   0  16   1        590.84        612.92       209.23 o                         
   1  16   1       2502.09       2402.97       236.40 o                         
   2  16   1        211.06        429.04       129.54 o                         
   3  16   1        161.12        108.64       143.03 o                         
   4  16   1       5470.69       5667.54       372.85 o                         
   5  16   1      11094.11      11141.71       603.10 o                         
   6  16   1      12413.23      13300.04       705.71 o                         
   7  16   1        106.73        188.07       254.45 o                         
   8  16   1        529.66        433.90       328.44 o                         
   9  16   1       3007.17       3916.57      1022.76 o                         
  -9  17   1       5352.10       5474.29      1177.27 o                         
  -8  17   1       1141.47        746.21       363.07 o                         
  -7  17   1       1293.71        958.94       436.34 o                         
  -6  17   1       8983.00       8885.69       969.94 o                         
  -5  17   1        182.22         55.08       233.54 o                         
  -4  17   1        315.38        429.23       227.75 o                         
  -3  17   1       3017.82       3422.91       382.39 o                         
  -2  17   1        194.26         82.79       214.54 o                         
  -1  17   1      10342.01      10273.80       559.97 o                         
   0  17   1        369.00        170.82       209.94 o                         
   1  17   1       4062.31       4289.22       328.90 o                         
   2  17   1      11775.79      12526.68       828.99 o                         
   3  17   1       1542.87       1247.07       245.19 o                         
   4  17   1      25581.92      26374.85      1244.87 o                         
   5  17   1       1636.66       1411.33       294.83 o                         
   6  17   1        498.31        419.28       277.71 o                         
   7  17   1        428.85         -0.75       311.57 o                         
   8  17   1         89.73        -74.81       316.36 o                         
   9  17   1       1857.87       1765.23       932.24 o                         
  -8  18   1       3286.80       2975.73       584.62 o                         
  -7  18   1         28.19         26.07       317.97 o                         
  -6  18   1       2178.26       2423.19       374.41 o                         
  -5  18   1      29599.48      31993.72      1478.85 o                         
  -4  18   1       2666.03       2482.25       414.69 o                         
  -3  18   1       5010.62       5104.67       557.90 o                         
  -2  18   1       2108.65       1836.87       400.28 o                         
  -1  18   1        545.49        457.78       309.79 o                         
   0  18   1          4.44       -152.67       160.39 o                         
   1  18   1       4158.73       3733.56       414.05 o                         
   2  18   1       4729.83       3970.36       440.58 o                         
   3  18   1       1746.02       1509.99       380.32 o                         
   4  18   1       2695.67       3210.51       379.79 o                         
   5  18   1      28477.34      31102.78      1465.94 o                         
   6  18   1         47.79        130.07       298.88 o                         
   7  18   1       1264.83        513.23       341.87 o                         
   8  18   1        394.86        544.39       601.80 o                         
  -8  19   1         48.89         46.07      1045.46 o                         
  -7  19   1       1999.56       2471.05       548.15 o                         
  -6  19   1        153.49        374.10       354.57 o                         
  -5  19   1       1220.24        966.66       403.20 o                         
  -4  19   1       2818.92       2692.33       446.61 o                         
  -3  19   1        373.96        469.51       279.01 o                         
  -2  19   1       4020.75       4019.26       450.54 o                         
  -1  19   1       8319.56       8276.09       639.72 o                         
   0  19   1      15395.46      16232.94      1377.38 o                         
   1  19   1      11069.37      11524.80       787.63 o                         
   2  19   1        369.40        -51.19       261.30 o                         
   3  19   1       2015.14       1807.07       459.16 o                         
   4  19   1       1270.42        761.22       437.89 o                         
   5  19   1       2407.47       1789.48       482.11 o                         
   6  19   1       1002.93       1365.52       440.89 o                         
   7  19   1        829.74        722.57       567.52 o                         
   8  19   1        952.12        574.71       657.82 o                         
  -6  20   1        701.84        289.66       484.35 o                         
  -5  20   1       6240.82       5080.19       721.47 o                         
  -4  20   1        707.31       1017.74       414.22 o                         
  -3  20   1       4219.37       4008.60       586.11 o                         
  -2  20   1          1.74        251.91       331.40 o                         
  -1  20   1       4135.21       3399.43       607.81 o                         
   0  20   1        155.63        765.59       442.79 o                         
   1  20   1        523.02        333.47       316.97 o                         
   2  20   1       3539.77       2899.31       534.25 o                         
   3  20   1       4536.40       3752.79       615.21 o                         
   4  20   1        549.24        309.48       352.37 o                         
   5  20   1       2150.63       2246.50       480.38 o                         
   6  20   1        137.17         36.96       408.96 o                         
   7  20   1        946.88       2087.23      1222.78 o                         
  -6  21   1       1236.68       2200.72       769.14 o                         
  -5  21   1        444.37        621.78       510.37 o                         
  -4  21   1         97.02        -25.93       388.06 o                         
  -3  21   1       5104.17       3958.17       755.31 o                         
  -2  21   1       2051.67       1318.66       840.12 o                         
  -1  21   1       8459.94       8630.27       991.01 o                         
   0  21   1        314.90         49.03       495.01 o                         
   1  21   1      18488.79      20826.45      1612.28 o                         
   2  21   1         62.27       -182.55       423.50 o                         
   3  21   1        436.73        312.61       385.76 o                         
   4  21   1       2385.85       1713.68       491.80 o                         
   5  21   1       2736.21       2927.73       709.00 o                         
   6  21   1        219.20       -187.83       662.73 o                         
  -5  22   1       5050.87       4463.91       975.12 o                         
  -4  22   1       4134.70       3382.32       635.93 o                         
  -3  22   1       7237.29       9103.65      1535.78 o                         
  -2  22   1       4664.06       3353.99      1046.02 o                         
  -1  22   1        134.13        829.29       836.38 o                         
   0  22   1       1203.83        891.80       533.44 o                         
   1  22   1        728.22        641.50       652.14 o                         
   2  22   1       1459.58        935.75       779.79 o                         
   3  22   1       4518.72       4519.22      1538.67 o                         
   4  22   1         27.01        913.55       535.13 o                         
   5  22   1       1038.30       1687.10       744.31 o                         
  -5  23   1        603.53       1013.63       761.99 o                         
  -3  23   1         16.60       1835.40      1038.37 o                         
  -2  23   1         12.42       -793.84       793.84 o                         
  -1  23   1       4071.03       2449.62      1031.75 o                         
   0  23   1       1128.12       1265.34      1332.68 o                         
   1  23   1       1429.48        542.31       864.86 o                         
   2  23   1        494.34        340.24       779.71 o                         
   3  23   1       9928.94      12923.17      1915.45 o                         
   4  23   1        140.96        786.76       645.00 o                         
  -2  24   1        852.93        751.38       903.78 o                         
  -1  24   1       1175.50       2693.37      1109.39 o                         
   1  24   1       1647.59       1534.79      1017.29 o                         
   2  24   1         16.40        460.71       981.67 o                         
 -12   0   2        681.58        970.29       422.50 o                         
 -10   0   2      25938.52      26053.98      1382.14 o                         
  -8   0   2        238.15        240.10       260.41 o                         
  -6   0   2      10745.08      10623.81       588.78 o                         
  -4   0   2      41652.80      44814.55      1772.96 o                         
  -2   0   2     118653.23     114277.47      3333.74 o                         
   2   0   2        653.30        838.28        66.07 o                         
   4   0   2        969.05       1218.73       115.54 o                         
   6   0   2      73891.20      75946.63      3477.80 o                         
   8   0   2      28701.88      28830.67      1461.86 o                         
  10   0   2       2974.23       2715.95       402.76 o                         
  12   0   2         35.90        -28.35       744.23 o                         
 -12   1   2        344.16        923.60       300.37 o                         
 -11   1   2       1787.74       1446.53       261.33 o                         
 -10   1   2      11251.17      12411.63       558.48 o                         
  -9   1   2        646.05        704.07       187.01 o                         
  -8   1   2        491.61        490.66       134.65 o                         
  -7   1   2       8993.20       9166.30       401.63 o                         
  -6   1   2       3312.96       3144.69       203.45 o                         
  -5   1   2       5821.16       5901.21       292.77 o                         
  -4   1   2      90366.16      90359.17      2350.88 o                         
  -3   1   2       3575.33       3674.53       109.48 o                         
  -2   1   2      20373.80      20488.93       436.14 o                         
  -1   1   2      38663.47      38001.92       850.82 o                         
   1   1   2         51.24        172.88        37.63 o                         
   2   1   2        586.97        624.10        36.96 o                         
   3   1   2      28040.39      27555.99       574.31 o                         
   4   1   2      18230.10      18344.19       491.81 o                         
   5   1   2       3392.77       3262.55       178.35 o                         
   6   1   2      35160.20      36351.15      1143.41 o                         
   7   1   2         41.12         51.52       107.26 o                         
   8   1   2       3614.10       3550.81       254.45 o                         
   9   1   2       3095.47       3574.50       360.98 o                         
  10   1   2      22704.92      24711.14       953.67 o                         
  11   1   2        401.75        356.70       270.33 o                         
  12   1   2        578.91        113.92       519.81 o                         
 -12   2   2        235.06        111.34       343.83 o                         
 -11   2   2       2010.36       1798.83       268.31 o                         
 -10   2   2       4970.40       5034.78       418.27 o                         
  -9   2   2          4.78        133.61       145.31 o                         
  -8   2   2       2979.50       2716.58       216.12 o                         
  -7   2   2      12412.45      12772.58       503.56 o                         
  -6   2   2       3886.51       4147.94       238.71 o                         
  -5   2   2      10292.90      10178.46       404.49 o                         
  -4   2   2      12666.39      13031.90       395.48 o                         
  -3   2   2      38017.93      38481.77       843.16 o                         
  -2   2   2       5515.99       5619.77       128.82 o                         
  -1   2   2      10067.17       9751.19       219.76 o                         
   0   2   2      14100.83      12680.85       491.86 o                         
   1   2   2       5322.48       5342.54       142.28 o                         
   2   2   2       1581.50       1466.73        61.43 o                         
   3   2   2      15569.05      15973.85       347.45 o                         
   4   2   2      59607.60      60713.67      1698.74 o                         
   5   2   2       9446.25       9829.54       334.33 o                         
   6   2   2      64453.62      67416.73      2038.82 o                         
   7   2   2       8141.19       8599.51       404.83 o                         
   8   2   2       6900.41       6685.88       364.58 o                         
   9   2   2         78.26         23.95       153.84 o                         
  10   2   2        996.19       1046.68       213.63 o                         
  11   2   2         26.02        178.64       266.74 o                         
  12   2   2         56.46        722.93       551.22 o                         
 -13   3   2       2857.55       4363.54      1262.02 o                         
 -12   3   2        613.55        534.65       297.08 o                         
 -11   3   2       5944.78       6454.46       532.44 o                         
 -10   3   2        131.67        255.33       160.37 o                         
  -9   3   2       1433.84       1573.34       199.80 o                         
  -8   3   2      22277.49      23915.27       864.15 o                         
  -7   3   2       5640.09       5802.39       297.23 o                         
  -6   3   2      20155.82      21206.86       745.91 o                         
  -5   3   2       2382.44       2618.70       145.01 o                         
  -4   3   2     197315.98     198274.30      5100.30 o                         
  -3   3   2     122569.27     122750.20      2452.62 o                         
  -2   3   2       8101.41       8327.49       183.95 o                         
  -1   3   2      37085.40      37195.83       873.60 o                         
   0   3   2       5953.11       5927.05       164.97 o                         
   1   3   2       8750.48       8523.32       212.19 o                         
   2   3   2     196670.81     185410.72      3817.74 o                         
   3   3   2      22690.13      22710.77       500.86 o                         
   4   3   2      26423.48      26399.95       731.10 o                         
   5   3   2         42.37        234.55        72.36 o                         
   6   3   2      44255.16      44615.54      1298.35 o                         
   7   3   2      24606.72      26228.04       872.83 o                         
   8   3   2        793.14        575.20       146.96 o                         
   9   3   2         65.95        -40.45       145.81 o                         
  10   3   2       2578.50       2449.09       315.87 o                         
  11   3   2         47.44        -80.14       257.14 o                         
  12   3   2       3475.44       4935.63       990.73 o                         
 -12   4   2        999.96       1061.17       320.89 o                         
 -11   4   2        863.54        776.26       260.60 o                         
 -10   4   2       4640.59       4809.11       318.21 o                         
  -9   4   2       4499.61       4741.84       307.76 o                         
  -8   4   2       8438.89       8450.67       390.00 o                         
  -7   4   2      29935.83      30502.65      1047.42 o                         
  -6   4   2       1133.16       1171.62       121.04 o                         
  -5   4   2       1355.22       1338.24        94.30 o                         
  -4   4   2      29191.90      29438.93       751.31 o                         
  -3   4   2       4390.76       3993.34       114.59 o                         
  -2   4   2         37.14        101.00        30.05 o                         
  -1   4   2       1110.94       1132.87        48.00 o                         
   0   4   2       3837.33       3858.05       129.95 o                         
   1   4   2      65259.09      64004.82      1502.16 o                         
   2   4   2       4389.97       4331.84       130.62 o                         
   3   4   2      49950.46      48672.40      1106.72 o                         
   4   4   2       7339.29       7225.38       227.37 o                         
   5   4   2       2144.18       1943.73       120.00 o                         
   6   4   2      45106.66      45254.80      1235.51 o                         
   7   4   2        612.88        690.51       129.70 o                         
   8   4   2         29.04         29.65       123.17 o                         
   9   4   2       1657.23       2180.63       296.39 o                         
  10   4   2          0.44        155.84       203.54 o                         
  11   4   2       1126.39        894.02       288.13 o                         
  12   4   2         53.41        -35.41       528.47 o                         
 -12   5   2       6467.11       6853.52       611.84 o                         
 -11   5   2       8625.10       8984.60       527.64 o                         
 -10   5   2        488.04        408.39       207.76 o                         
  -9   5   2       4470.67       3958.65       326.75 o                         
  -8   5   2       8062.30       8583.38       410.80 o                         
  -7   5   2        283.03        246.74        88.36 o                         
  -6   5   2      27244.22      28049.18       820.83 o                         
  -5   5   2      22663.85      24210.59       712.72 o                         
  -4   5   2       3199.06       3244.32       162.85 o                         
  -3   5   2     134689.52     134254.47      3136.67 o                         
  -2   5   2     138555.88     140365.19      2898.78 o                         
  -1   5   2      59304.41      58724.09      1443.93 o                         
   0   5   2      35676.89      35088.02       877.25 o                         
   1   5   2       1376.35       1439.95        50.71 o                         
   2   5   2      17633.34      17128.78       411.51 o                         
   3   5   2        863.63       1104.01        80.60 o                         
   4   5   2      46820.20      48915.22      1300.75 o                         
   5   5   2      10078.56      10635.83       342.63 o                         
   6   5   2        414.08        328.91        83.66 o                         
   7   5   2      49442.22      50855.77      1577.32 o                         
   8   5   2       6595.64       6510.97       341.17 o                         
   9   5   2        448.59        391.73       187.60 o                         
  10   5   2       5309.23       4850.60       405.34 o                         
  11   5   2         62.06         85.11       256.35 o                         
  12   5   2        737.90        380.98       609.60 o                         
 -12   6   2         53.60        414.20       447.01 o                         
 -11   6   2        150.54        252.54       234.73 o                         
 -10   6   2       7926.31       7262.97       438.22 o                         
  -9   6   2       1232.20       1130.90       193.49 o                         
  -8   6   2      18084.76      17561.82       742.94 o                         
  -7   6   2       8471.08       9076.89       450.38 o                         
  -6   6   2       2800.05       3002.39       203.45 o                         
  -5   6   2      23286.09      24476.54       724.33 o                         
  -4   6   2      50522.77      50649.40      1331.93 o                         
  -3   6   2      14516.57      14000.44       352.90 o                         
  -2   6   2       7293.23       7016.86       175.78 o                         
  -1   6   2      21479.36      21527.02       543.36 o                         
   0   6   2      42881.45      42716.73      1061.03 o                         
   1   6   2       2603.79       2448.15        78.58 o                         
   2   6   2      58814.33      57821.59      1371.47 o                         
   3   6   2      51538.84      50985.54      1344.76 o                         
   4   6   2       4349.81       4205.00       189.59 o                         
   5   6   2      11406.39      11997.02       406.11 o                         
   6   6   2      42110.38      42314.54      1236.45 o                         
   7   6   2        216.56          8.87       117.71 o                         
   8   6   2       1492.42       1342.79       176.36 o                         
   9   6   2       8755.00       9073.81       527.32 o                         
  10   6   2       1351.08        925.21       260.59 o                         
  11   6   2        413.22        310.74       268.31 o                         
  12   6   2       1405.91       1842.77       857.76 o                         
 -12   7   2        531.37       -148.85       751.36 o                         
 -11   7   2      28098.11      30864.92      1167.62 o                         
 -10   7   2        156.07        170.74       192.61 o                         
  -9   7   2        128.30        376.79       180.96 o                         
  -8   7   2        409.78        419.35       142.08 o                         
  -7   7   2       8285.17       8707.64       394.34 o                         
  -6   7   2       6386.14       6742.35       268.25 o                         
  -5   7   2       3255.11       3349.85       153.20 o                         
  -4   7   2       7114.46       6990.13       246.67 o                         
  -3   7   2      40739.84      40697.79       972.51 o                         
  -2   7   2      21210.85      21333.78       519.36 o                         
  -1   7   2     369338.78     355856.06      8633.70 o                         
   0   7   2      28404.31      29234.65       775.45 o                         
   1   7   2       6040.64       6181.83       184.29 o                         
   2   7   2       7581.50       7353.14       205.69 o                         
   3   7   2      17935.23      18215.38       511.26 o                         
   4   7   2        943.13        939.43       106.52 o                         
   5   7   2        407.66        469.71       112.04 o                         
   6   7   2         23.75        229.82        92.76 o                         
   7   7   2      12867.42      12861.72       498.97 o                         
   8   7   2        215.60        229.61       163.73 o                         
   9   7   2      21150.71      22690.80       901.45 o                         
  10   7   2       1476.85       1726.79       287.87 o                         
  11   7   2        707.36       1011.77       357.61 o                         
 -12   8   2         13.13         67.33       779.66 o                         
 -11   8   2         18.81        507.05       271.16 o                         
 -10   8   2       1921.85       2360.05       281.54 o                         
  -9   8   2       4910.94       5205.63       447.46 o                         
  -8   8   2       6565.42       6671.77       688.08 o                         
  -7   8   2       3523.55       3544.72       222.34 o                         
  -6   8   2      20931.59      21051.56       692.09 o                         
  -5   8   2       3786.98       3589.61       169.52 o                         
  -4   8   2       1732.91       1714.64       104.08 o                         
  -3   8   2       1393.45       1236.60        67.97 o                         
  -2   8   2       3842.72       3421.94       122.86 o                         
  -1   8   2      13617.99      12840.89       308.88 o                         
   0   8   2       1618.01       1580.20       112.52 o                         
   1   8   2      24088.75      23688.32       646.55 o                         
   2   8   2      12388.36      12551.94       390.58 o                         
   3   8   2      16777.33      16256.51       461.20 o                         
   4   8   2      14750.23      14768.43       447.73 o                         
   5   8   2       3593.53       3529.09       186.85 o                         
   6   8   2       3527.84       3326.37       335.31 o                         
   7   8   2       2977.67       2664.10       301.77 o                         
   8   8   2       2994.12       2977.57       271.09 o                         
   9   8   2      10915.08      11338.95       574.21 o                         
  10   8   2         43.06       -232.78       232.78 o                         
  11   8   2       1024.70        291.97       416.76 o                         
 -12   9   2        174.94        283.52       868.28 o                         
 -11   9   2      14655.02      15423.24      1429.12 o                         
 -10   9   2        201.96        466.53       237.91 o                         
  -9   9   2        596.39        599.29       185.36 o                         
  -8   9   2        907.86        967.67       186.18 o                         
  -7   9   2        137.94        208.61       131.60 o                         
  -6   9   2        237.85        302.29       144.12 o                         
  -5   9   2      11385.58      10999.42       363.71 o                         
  -4   9   2      31263.50      31015.78       839.23 o                         
  -3   9   2      70420.09      71407.24      1692.05 o                         
  -2   9   2        697.25        656.67        56.72 o                         
  -1   9   2     147059.39     144482.56      3220.78 o                         
   0   9   2        231.06        261.64        45.21 o                         
   1   9   2       4400.19       4033.52       145.07 o                         
   2   9   2      12891.08      12552.43       367.90 o                         
   3   9   2       4564.49       4552.37       168.61 o                         
   4   9   2       4018.71       3460.84       163.50 o                         
   5   9   2       8299.00       8242.08       315.18 o                         
   6   9   2       7919.50       8045.66       390.06 o                         
   7   9   2      18236.15      19103.49       747.79 o                         
   8   9   2       1353.04       1730.09       215.78 o                         
   9   9   2      17556.21      18241.81       884.49 o                         
  10   9   2        116.00        -24.99       274.61 o                         
  11   9   2       1622.46       1280.77       402.26 o                         
 -11  10   2        453.01        704.27       313.04 o                         
 -10  10   2        850.48        937.41       257.41 o                         
  -9  10   2        312.39        163.56       208.36 o                         
  -8  10   2        675.61        855.75       175.81 o                         
  -7  10   2      28644.85      30536.62      1081.58 o                         
  -6  10   2      27367.16      29297.45      1023.19 o                         
  -5  10   2      20473.76      21207.30       635.53 o                         
  -4  10   2        510.53        467.37        70.47 o                         
  -3  10   2      22332.72      23451.37       584.74 o                         
  -2  10   2       4074.91       3874.55       125.97 o                         
  -1  10   2       1684.56       1590.25        72.27 o                         
   0  10   2      10024.90       9975.75       295.02 o                         
   1  10   2       8646.99       8843.05       293.71 o                         
   2  10   2        594.35        602.14        77.57 o                         
   3  10   2      84336.81      85488.34      2539.55 o                         
   4  10   2      22646.33      23921.68       783.61 o                         
   5  10   2      22234.89      22880.13       751.37 o                         
   6  10   2       6197.91       5854.02       322.62 o                         
   7  10   2        141.08        201.98       141.67 o                         
   8  10   2        601.41        997.46       229.44 o                         
   9  10   2       2994.98       2909.17       367.85 o                         
  10  10   2       1611.39       1115.24       326.24 o                         
  11  10   2         49.67        143.50       487.29 o                         
 -11  11   2       2750.97       2880.07       506.69 o                         
 -10  11   2        296.08        449.64       258.21 o                         
  -9  11   2        665.95        869.93       245.02 o                         
  -8  11   2       7448.03       8068.92       498.91 o                         
  -7  11   2        774.18        736.09       156.38 o                         
  -6  11   2       1243.77       1444.64       160.42 o                         
  -5  11   2       7169.87       7341.41       322.29 o                         
  -4  11   2       9900.86       9525.27       316.45 o                         
  -3  11   2      45932.17      45676.05      1225.56 o                         
  -2  11   2        553.18        559.92        84.05 o                         
  -1  11   2      45661.01      45622.35      1135.37 o                         
   0  11   2       1712.12       1762.39        93.46 o                         
   1  11   2       2461.30       2403.17       179.86 o                         
   2  11   2      19594.57      19423.13       666.56 o                         
   3  11   2       4702.61       4770.24       233.72 o                         
   4  11   2       2630.15       2352.34       150.41 o                         
   5  11   2       2824.25       2786.85       240.19 o                         
   6  11   2       8708.89       8994.01       425.71 o                         
   7  11   2      16899.01      17096.87      1073.92 o                         
   8  11   2        106.22        156.80       303.80 o                         
   9  11   2       4886.45       5117.35       440.20 o                         
  10  11   2         74.21        477.88       381.76 o                         
  11  11   2        116.62        531.60       613.11 o                         
 -11  12   2       1624.75       1104.70       460.81 o                         
 -10  12   2       1079.47       1074.40       304.18 o                         
  -9  12   2        958.50        862.00       262.17 o                         
  -8  12   2       1150.02       1048.30       211.60 o                         
  -7  12   2      15847.67      16900.14       691.11 o                         
  -6  12   2        739.72        834.20       163.36 o                         
  -5  12   2       4062.58       4126.56       245.81 o                         
  -4  12   2       3894.98       3589.29       171.35 o                         
  -3  12   2         64.33         38.46        66.81 o                         
  -2  12   2       6159.02       5752.48       206.20 o                         
  -1  12   2        289.67        261.29        46.18 o                         
   0  12   2      25850.66      26668.00       766.09 o                         
   1  12   2       3643.53       3465.34       266.45 o                         
   2  12   2       2482.37       2230.15       132.57 o                         
   3  12   2      60819.15      61539.14      2195.17 o                         
   4  12   2        167.63        216.39       119.01 o                         
   5  12   2       9329.51       9501.07       454.92 o                         
   6  12   2      20002.18      20250.29      1012.31 o                         
   7  12   2       4871.35       5113.58       379.21 o                         
   8  12   2       2591.65       3248.45       345.18 o                         
   9  12   2       2359.69       1861.82       319.18 o                         
  10  12   2       4005.64       3396.97       738.89 o                         
 -11  13   2       3164.97       4845.83      1010.36 o                         
 -10  13   2        542.81        403.75       283.07 o                         
  -9  13   2         56.28        553.74       239.28 o                         
  -8  13   2       3911.51       4185.07       379.77 o                         
  -7  13   2       6586.20       5903.12       363.94 o                         
  -6  13   2        893.34        894.35       195.74 o                         
  -5  13   2       7729.86       6522.37       385.37 o                         
  -4  13   2      16413.99      16333.01       565.37 o                         
  -3  13   2      28024.98      28569.76       792.95 o                         
  -2  13   2        990.29        925.64        93.09 o                         
  -1  13   2      51685.91      51527.75      1218.70 o                         
   0  13   2       2642.92       2709.90       147.17 o                         
   1  13   2      15145.09      14838.07       543.82 o                         
   2  13   2       5551.07       5148.86       209.95 o                         
   3  13   2       3493.29       3513.85       325.56 o                         
   4  13   2       9843.69       9861.41       844.69 o                         
   5  13   2      18736.20      17900.22      1053.30 o                         
   6  13   2      11304.13      10603.15       547.80 o                         
   7  13   2      11515.69      11120.27       624.08 o                         
   8  13   2        118.92        248.11       229.30 o                         
   9  13   2       7610.96       7019.15       631.39 o                         
  10  13   2       1679.45       2748.71       597.67 o                         
 -10  14   2       3976.75       3675.51       681.27 o                         
  -9  14   2       3990.48       3332.25       418.01 o                         
  -8  14   2         89.42        280.98       202.06 o                         
  -7  14   2      11694.44      12468.16       697.96 o                         
  -6  14   2       5045.52       5194.33       371.00 o                         
  -5  14   2       1163.14       1318.94       203.89 o                         
  -4  14   2       4035.46       3748.95       251.28 o                         
  -3  14   2      10839.09      11071.50       413.13 o                         
  -2  14   2      15735.65      15465.06       524.25 o                         
  -1  14   2        213.01        253.88        78.15 o                         
   0  14   2       9968.46       9528.17       303.32 o                         
   1  14   2      16942.92      16981.75       666.18 o                         
   2  14   2         23.49         30.64       119.56 o                         
   3  14   2      19415.34      20031.33       898.07 o                         
   4  14   2       3543.10       3951.86       327.19 o                         
   5  14   2       7928.00       8287.07       714.83 o                         
   6  14   2       8870.72       8812.41       557.30 o                         
   7  14   2       6274.25       6831.35       775.87 o                         
   8  14   2       4465.21       5419.57       532.38 o                         
   9  14   2        580.98         83.95       308.94 o                         
  10  14   2          6.99         56.70       719.42 o                         
  -9  15   2         20.97        568.79       338.45 o                         
  -8  15   2        167.35        287.05       251.30 o                         
  -7  15   2        523.99        290.26       235.30 o                         
  -6  15   2       3436.26       3542.47       315.64 o                         
  -5  15   2         50.84         15.75       152.14 o                         
  -4  15   2       8467.62       8517.95       449.51 o                         
  -3  15   2      15039.83      14665.49       481.42 o                         
  -2  15   2       8869.72       9267.76       355.23 o                         
  -1  15   2       2305.41       2510.61       174.46 o                         
   0  15   2      24242.49      24981.43       864.16 o                         
   1  15   2      15357.48      14929.24       552.81 o                         
   2  15   2        237.40        290.61       117.66 o                         
   3  15   2        215.10        529.28       159.94 o                         
   4  15   2       9620.68       9329.73       547.03 o                         
   5  15   2       3425.63       3125.99       328.64 o                         
   6  15   2       1074.11        773.24       265.13 o                         
   7  15   2       8705.00       9139.40       644.71 o                         
   8  15   2        630.14        394.34       295.86 o                         
   9  15   2        679.59        862.79       376.46 o                         
  10  15   2       2367.78       1460.47       684.15 o                         
  -9  16   2        829.77        593.55       553.89 o                         
  -8  16   2       1253.54       1590.83       378.04 o                         
  -7  16   2      16408.11      17432.75      1025.54 o                         
  -6  16   2        768.10        787.26       568.30 o                         
  -5  16   2       9848.32       9604.29       619.61 o                         
  -4  16   2       2028.94       2169.06       286.98 o                         
  -3  16   2       2351.58       3127.74       394.62 o                         
  -2  16   2       5268.07       5657.19       324.50 o                         
  -1  16   2        949.84        761.24       223.06 o                         
   0  16   2      27208.50      27162.95      1039.70 o                         
   1  16   2        615.27        584.07       113.56 o                         
   2  16   2         55.05         13.94       131.13 o                         
   3  16   2      29108.39      29921.05      1294.52 o                         
   4  16   2       6468.07       6760.22       500.06 o                         
   5  16   2      18654.51      17885.62       941.85 o                         
   6  16   2       3468.04       3557.18       513.79 o                         
   7  16   2        149.96        359.18       245.97 o                         
   8  16   2       4931.53       4402.03       690.89 o                         
   9  16   2          9.03        647.54      1100.21 o                         
  -9  17   2          3.92       1201.39       701.70 o                         
  -8  17   2       5555.12       5549.62       583.62 o                         
  -7  17   2        387.51        548.07       315.73 o                         
  -6  17   2       2577.08       2433.85       387.29 o                         
  -5  17   2       2040.76       1897.38       308.15 o                         
  -4  17   2      32053.34      30400.18      1587.63 o                         
  -3  17   2       1643.91       1503.09       251.27 o                         
  -2  17   2       1501.82       1261.76       282.28 o                         
  -1  17   2        330.31        301.95       158.05 o                         
   0  17   2       3489.40       3641.54       305.24 o                         
   1  17   2       3736.09       3888.84       849.75 o                         
   2  17   2       9288.99       9285.42       555.43 o                         
   3  17   2      12569.31      12643.33       707.39 o                         
   4  17   2       3945.15       4284.82       644.29 o                         
   5  17   2         27.80        379.16       302.37 o                         
   6  17   2      14168.88      15230.01      1535.79 o                         
   7  17   2         30.22        -11.52       302.90 o                         
   8  17   2        476.36        439.66       371.59 o                         
  -8  18   2        738.79        202.20       416.01 o                         
  -7  18   2       4021.22       3875.21       473.97 o                         
  -6  18   2       9192.21       9027.80       774.55 o                         
  -5  18   2       3407.58       3319.66      1111.70 o                         
  -4  18   2       3030.35       2833.87       526.00 o                         
  -3  18   2       1504.62       1594.18       324.50 o                         
  -2  18   2        351.24        352.41       229.33 o                         
  -1  18   2       1955.44       2339.03       267.02 o                         
   0  18   2       5571.22       5549.54       435.99 o                         
   1  18   2      11072.04      13781.68       876.49 o                         
   2  18   2        180.36        415.25       273.24 o                         
   3  18   2       6255.97       6369.69      1230.56 o                         
   4  18   2      17165.10      17407.63       929.59 o                         
   5  18   2       2638.85       2711.49       535.68 o                         
   6  18   2       2881.11       2344.94       402.70 o                         
   7  18   2        284.98        659.05       336.34 o                         
   8  18   2        115.78         42.38       593.62 o                         
  -7  19   2        260.65        177.50       442.14 o                         
  -6  19   2        772.73       1024.74       534.67 o                         
  -5  19   2         29.01        743.00       373.56 o                         
  -4  19   2      14659.66      14730.89      1196.32 o                         
  -3  19   2       1661.14       1953.48       447.76 o                         
  -2  19   2       1560.58       1590.07       356.33 o                         
  -1  19   2       8768.79      10256.93       733.27 o                         
   0  19   2       7998.79       8662.37       772.51 o                         
   1  19   2        373.34        700.92       348.15 o                         
   2  19   2       3320.01       3912.97       475.28 o                         
   3  19   2        145.24        171.53       330.92 o                         
   4  19   2       3235.07       2464.07       473.07 o                         
   5  19   2         76.62         84.59       352.84 o                         
   6  19   2       3636.25       2699.18       525.15 o                         
   7  19   2       2026.99       1858.15       848.53 o                         
   8  19   2        204.75       -715.89       715.89 o                         
  -7  20   2         79.89        818.65       811.57 o                         
  -6  20   2        546.82        111.23       451.23 o                         
  -5  20   2       1094.14        996.36       584.82 o                         
  -4  20   2       8463.54      10251.75       991.85 o                         
  -3  20   2       1243.54       1783.16       456.38 o                         
  -2  20   2        874.34        891.49       364.41 o                         
  -1  20   2        284.87        306.46       402.63 o                         
   0  20   2      18857.58      18601.40      1671.15 o                         
   1  20   2      14576.38      16265.71      1014.99 o                         
   2  20   2      15434.75      17558.99      1303.84 o                         
   3  20   2         92.19        502.52       394.94 o                         
   4  20   2        577.83        403.32       353.87 o                         
   5  20   2        303.64        302.36       372.46 o                         
   6  20   2       7145.30       6017.11       721.69 o                         
   7  20   2        216.39       -411.11       875.37 o                         
  -6  21   2       1752.90       1300.87       684.11 o                         
  -5  21   2        550.41        142.35       486.21 o                         
  -4  21   2       1439.40       1136.90       508.46 o                         
  -3  21   2        752.83        873.49       432.05 o                         
  -2  21   2       6621.77       6691.93      1283.91 o                         
  -1  21   2        472.24        460.74       680.47 o                         
   0  21   2       8226.50       9181.27       985.94 o                         
   1  21   2         87.33        228.78       474.57 o                         
   2  21   2        788.59        502.13       522.78 o                         
   3  21   2       1976.51       1885.74       479.73 o                         
   4  21   2        712.57        963.31       495.61 o                         
   5  21   2        159.56        988.27       476.03 o                         
   6  21   2         18.29       -701.70       701.70 o                         
  -5  22   2       3053.14       2828.64       804.74 o                         
  -4  22   2       6697.98       6391.66       833.20 o                         
  -3  22   2       2259.64       1853.59      1003.19 o                         
  -2  22   2        613.50       1137.68       889.59 o                         
  -1  22   2        817.83       1495.68       967.58 o                         
   0  22   2       6457.05       5608.55       811.45 o                         
   1  22   2          1.17        205.55       659.17 o                         
   2  22   2      12280.11      13665.38      1859.27 o                         
   3  22   2         84.34        442.44       466.76 o                         
   4  22   2       1179.81       1071.28       529.99 o                         
   5  22   2       1264.12        163.04       574.19 o                         
  -5  23   2        452.69       -109.87       563.51 o                         
  -3  23   2         14.57       1357.33       992.30 o                         
  -2  23   2       1573.21       1736.83       957.03 o                         
  -1  23   2       6861.68       6489.66      1411.57 o                         
   0  23   2         95.60       -269.34       992.31 o                         
   1  23   2        183.89        659.18       875.37 o                         
   2  23   2       8193.41      10661.65      1670.70 o                         
   3  23   2          3.73        924.97       864.72 o                         
   4  23   2        192.89        226.82       567.04 o                         
  -2  24   2       1260.43       1630.43       988.89 o                         
  -1  24   2       1481.71       2172.42      1042.08 o                         
   1  24   2        294.03       -251.63      1406.98 o                         
   2  24   2       3864.83       4548.40      1244.44 o                         
 -11   0   3       2781.98       2725.56       467.86 o                         
  -9   0   3       8143.00       8493.34       520.99 o                         
  -7   0   3       6027.07       6272.28       445.64 o                         
  -5   0   3      68143.87      67629.48      3081.49 o                         
  -3   0   3        694.97        825.52        70.47 o                         
  -1   0   3      29751.52      29413.38       873.88 o                         
   1   0   3      69337.88      65920.34      2570.75 o                         
   3   0   3       2231.21       2020.62       148.78 o                         
   5   0   3       5157.44       5212.82       326.39 o                         
   7   0   3      17921.48      18837.21      1073.12 o                         
   9   0   3       4233.08       4852.21       471.27 o                         
  11   0   3       7835.38       7473.30       694.00 o                         
 -12   1   3       1253.70       1827.36       388.87 o                         
 -11   1   3        696.81        302.33       234.48 o                         
 -10   1   3        121.54         77.14       156.02 o                         
  -9   1   3      26901.43      27013.91       838.10 o                         
  -8   1   3       3665.63       4087.38       359.59 o                         
  -7   1   3       2451.34       2334.47       183.29 o                         
  -6   1   3       2546.98       2543.73       176.54 o                         
  -5   1   3      46134.96      45874.77      1384.55 o                         
  -4   1   3       1191.15       1215.90        77.06 o                         
  -3   1   3     125804.16     123925.26      2655.69 o                         
  -2   1   3      35102.64      35564.14       720.27 o                         
  -1   1   3       2780.77       2918.59        78.52 o                         
   0   1   3       7179.46       6310.59       284.42 o                         
   1   1   3      57232.20      54934.75      1365.33 o                         
   2   1   3      77235.09      77697.45      1827.11 o                         
   3   1   3       3455.27       3447.46       114.29 o                         
   4   1   3       2927.81       2773.86       135.24 o                         
   5   1   3      82048.32      84463.03      2360.85 o                         
   6   1   3         87.58        173.87        95.25 o                         
   7   1   3      62279.02      65212.99      2146.10 o                         
   8   1   3       4593.21       3980.28       278.04 o                         
   9   1   3       3939.37       3503.89       364.19 o                         
  10   1   3        138.43        313.47       198.45 o                         
  11   1   3        125.28        423.77       383.61 o                         
  12   1   3       1040.42       1485.65       882.36 o                         
 -12   2   3       4613.18       4783.32       494.22 o                         
 -11   2   3       1094.68        950.29       250.88 o                         
 -10   2   3        299.40        179.19       155.42 o                         
  -9   2   3       9831.15      10187.28       419.79 o                         
  -8   2   3        138.24        105.19       108.65 o                         
  -7   2   3       2273.47       2547.50       169.98 o                         
  -6   2   3       8722.45       8827.51       330.45 o                         
  -5   2   3      70924.88      70061.17      2089.04 o                         
  -4   2   3      38942.33      39091.54      1033.96 o                         
  -3   2   3      43493.88      43800.98       891.32 o                         
  -2   2   3      63075.58      63870.37      1282.74 o                         
  -1   2   3       8631.35       8267.64       202.16 o                         
   0   2   3      13878.60      13167.71       372.99 o                         
   1   2   3     216441.42     201204.06      4663.02 o                         
   2   2   3       5848.29       5767.96       155.62 o                         
   3   2   3      14425.57      13725.62       320.57 o                         
   4   2   3       7828.48       7951.25       301.75 o                         
   5   2   3      10317.84      11063.43       371.99 o                         
   6   2   3       6754.90       7285.71       327.72 o                         
   7   2   3        490.23        654.29       132.26 o                         
   8   2   3       4424.16       4325.01       437.43 o                         
   9   2   3        157.36        286.59       160.18 o                         
  10   2   3        306.58         96.14       185.11 o                         
  11   2   3       4219.50       4920.88       460.87 o                         
  12   2   3         42.01       -336.67       694.61 o                         
 -13   3   3       1942.96       2335.58      1020.86 o                         
 -12   3   3        264.22        340.57       275.01 o                         
 -11   3   3        549.49        422.63       250.62 o                         
 -10   3   3       4331.38       4259.71       360.47 o                         
  -9   3   3        129.35        227.61       133.20 o                         
  -8   3   3         85.76         15.25       108.75 o                         
  -7   3   3       8690.02       8376.83       341.91 o                         
  -6   3   3      31481.45      31893.65       994.89 o                         
  -5   3   3      52233.40      52348.59      1468.26 o                         
  -4   3   3      10509.55      10969.12       317.58 o                         
  -3   3   3      52195.30      52049.90      1053.03 o                         
  -2   3   3      22712.38      23591.54       485.25 o                         
  -1   3   3      39605.02      38588.51       954.81 o                         
   0   3   3      29964.96      27935.15       708.21 o                         
   1   3   3         44.30        140.66        43.75 o                         
   2   3   3      15206.59      15008.89       353.35 o                         
   3   3   3      21554.92      22584.56       564.14 o                         
   4   3   3      35048.20      36625.52      1056.42 o                         
   5   3   3     124742.12     127276.04      3529.02 o                         
   6   3   3      11233.98      11333.66       463.78 o                         
   7   3   3      22012.12      22535.99       769.37 o                         
   8   3   3       3351.76       3263.63       254.35 o                         
   9   3   3         52.37        143.68       154.26 o                         
  10   3   3       1073.94       1424.37       279.03 o                         
  11   3   3        312.25        449.16       285.03 o                         
  12   3   3       1543.08       1729.89       706.96 o                         
 -12   4   3       3787.78       4442.20       454.37 o                         
 -11   4   3       1077.60       1261.59       263.07 o                         
 -10   4   3        149.22         99.56       152.73 o                         
  -9   4   3       7253.69       7311.54       619.62 o                         
  -8   4   3       1660.60       1761.97       171.48 o                         
  -7   4   3       7468.71       7919.23       348.15 o                         
  -6   4   3         53.33        163.45       117.61 o                         
  -5   4   3      44529.61      45860.91      1215.52 o                         
  -4   4   3      12364.15      12588.72       385.32 o                         
  -3   4   3      19863.37      20024.95       437.71 o                         
  -2   4   3     146402.67     144395.66      2980.66 o                         
  -1   4   3        584.53        612.42        38.04 o                         
   0   4   3      23895.64      24279.98       585.54 o                         
   1   4   3      49414.18      48547.61      1101.80 o                         
   2   4   3      23394.30      22448.21       510.84 o                         
   3   4   3      17277.87      16489.27       442.23 o                         
   4   4   3       6540.02       6507.61       264.71 o                         
   5   4   3       8135.32       8139.88       315.14 o                         
   6   4   3       9311.53       9741.91       393.86 o                         
   7   4   3        498.87        369.06       122.86 o                         
   8   4   3      10606.65      10694.63       467.45 o                         
   9   4   3         73.22         18.02       152.30 o                         
  10   4   3       2406.66       1732.91       300.96 o                         
  11   4   3       4897.78       5487.27       494.81 o                         
  12   4   3        229.14       1007.23       608.17 o                         
 -12   5   3         23.01        157.46       280.75 o                         
 -11   5   3        973.74        775.79       245.48 o                         
 -10   5   3       7957.21       8489.25       532.19 o                         
  -9   5   3       1158.57        889.58       169.04 o                         
  -8   5   3         89.10         88.89       112.91 o                         
  -7   5   3       6933.29       6919.01       294.36 o                         
  -6   5   3      71394.05      73131.77      2363.68 o                         
  -5   5   3       1032.85       1178.89       100.14 o                         
  -4   5   3      22371.22      22154.50       579.94 o                         
  -3   5   3     159106.31     157991.56      3528.64 o                         
  -2   5   3       1068.00       1237.95        71.21 o                         
  -1   5   3       6293.52       6251.69       170.02 o                         
   0   5   3     118373.30     114123.87      3121.03 o                         
   1   5   3       1043.13        999.89        47.67 o                         
   2   5   3      35123.63      33705.33       781.42 o                         
   3   5   3       7128.58       6855.10       204.75 o                         
   4   5   3      88036.90      88611.99      2314.65 o                         
   5   5   3       4865.36       4798.83       220.33 o                         
   6   5   3      22760.86      22803.27       714.47 o                         
   7   5   3      48559.94      50632.02      1579.03 o                         
   8   5   3        816.91        718.37       149.98 o                         
   9   5   3         36.81         -3.58       183.81 o                         
  10   5   3       3322.92       3444.45       368.19 o                         
  11   5   3         60.74        387.57       286.94 o                         
  12   5   3       1828.09       1765.05       635.91 o                         
 -12   6   3       2041.87       3076.56       438.89 o                         
 -11   6   3       4592.47       4139.84       429.78 o                         
 -10   6   3       8779.04       8245.91       472.75 o                         
  -9   6   3      10030.00      10015.81       454.98 o                         
  -8   6   3       4506.20       4450.58       261.14 o                         
  -7   6   3        825.05        896.08       137.82 o                         
  -6   6   3       1725.17       1647.78       146.05 o                         
  -5   6   3        398.96        414.28        75.69 o                         
  -4   6   3       1974.61       1863.25       103.14 o                         
  -3   6   3        484.28        426.46        51.59 o                         
  -2   6   3      45808.87      43904.67      1042.32 o                         
  -1   6   3      37900.58      37785.30       939.49 o                         
   0   6   3      31017.00      31097.79       830.24 o                         
   1   6   3     100169.52     102846.91      2296.58 o                         
   2   6   3       6951.75       6728.46       270.93 o                         
   3   6   3       6094.53       5570.80       216.94 o                         
   4   6   3      10561.47      10415.21       328.97 o                         
   5   6   3        538.05        548.74        87.18 o                         
   6   6   3       1225.14       1111.01       123.49 o                         
   7   6   3         84.50        111.97       122.03 o                         
   8   6   3       4008.67       3867.28       369.46 o                         
   9   6   3       1391.03       1286.18       229.41 o                         
  10   6   3        548.43        284.03       229.87 o                         
  11   6   3       7351.13       7803.38       578.52 o                         
 -12   7   3        870.41        857.00       518.45 o                         
 -11   7   3         53.12        444.30       242.63 o                         
 -10   7   3       1300.74       1189.50       228.99 o                         
  -9   7   3        596.85        542.43       170.75 o                         
  -8   7   3       7126.61       7007.81       388.88 o                         
  -7   7   3       3699.17       3500.84       216.94 o                         
  -6   7   3      24021.59      24683.59       739.01 o                         
  -5   7   3        759.02        719.29        90.51 o                         
  -4   7   3      16126.86      16364.09       464.29 o                         
  -3   7   3      28013.89      27665.44       644.49 o                         
  -2   7   3     106357.52     107232.80      2629.32 o                         
  -1   7   3          4.68        101.68        71.71 o                         
   0   7   3       5133.27       4694.95       153.37 o                         
   1   7   3      17500.21      17518.04       414.37 o                         
   2   7   3      68141.17      67712.91      1778.23 o                         
   3   7   3       9710.37      10049.49       313.99 o                         
   4   7   3      39091.06      39970.50      1149.90 o                         
   5   7   3       1543.32       1533.77       118.28 o                         
   6   7   3       7753.65       8057.08       329.20 o                         
   7   7   3      15554.60      15983.21       582.56 o                         
   8   7   3      36085.81      37400.55      1335.80 o                         
   9   7   3          7.52        142.34       182.21 o                         
  10   7   3        649.33        520.13       244.71 o                         
  11   7   3        199.48        153.91       330.30 o                         
 -12   8   3       4104.87       3187.05      1365.02 o                         
 -11   8   3         27.38        283.50       264.38 o                         
 -10   8   3      18651.85      20364.74       834.44 o                         
  -9   8   3       5164.83       5976.90       371.45 o                         
  -8   8   3      12506.13      12552.10       538.85 o                         
  -7   8   3       7638.37       7649.11       345.55 o                         
  -6   8   3       1620.49       1574.95       186.60 o                         
  -5   8   3       1618.71       1519.82       107.67 o                         
  -4   8   3       5577.89       5418.99       211.16 o                         
  -3   8   3       8400.21       7895.52       233.34 o                         
  -2   8   3      80831.09      80806.93      1990.12 o                         
  -1   8   3        105.26         98.06        34.98 o                         
   0   8   3     123376.64     123344.79      3190.96 o                         
   1   8   3      27166.92      27151.66       633.04 o                         
   2   8   3      23425.11      23354.10       630.96 o                         
   3   8   3      20324.43      20417.82       575.64 o                         
   4   8   3      12283.18      12438.97       487.19 o                         
   5   8   3        238.82        126.39       100.57 o                         
   6   8   3         58.55         74.42       115.61 o                         
   7   8   3       8098.99       8500.08       433.93 o                         
   8   8   3       8243.53       9087.79       484.21 o                         
   9   8   3         82.27       -116.88       179.67 o                         
  10   8   3       3198.33       3888.52       444.73 o                         
  11   8   3       2143.25       2037.95       417.99 o                         
 -12   9   3        165.97        839.93       907.26 o                         
 -11   9   3         78.44       -154.18       260.46 o                         
 -10   9   3       1228.39       1114.63       273.78 o                         
  -9   9   3        119.85        314.78       170.39 o                         
  -8   9   3       2580.82       2234.13       218.05 o                         
  -7   9   3         52.94         30.74       123.68 o                         
  -6   9   3      80903.19      81597.14      2465.27 o                         
  -5   9   3      23454.84      24522.94       689.23 o                         
  -4   9   3       6866.76       6648.15       231.16 o                         
  -3   9   3      15997.05      15931.90       430.67 o                         
  -2   9   3      34776.28      35748.61       859.13 o                         
  -1   9   3       2527.62       2503.25        93.52 o                         
   0   9   3      11560.67      11489.32       335.26 o                         
   1   9   3       3175.93       3326.39       191.19 o                         
   2   9   3      10701.92      10766.80       371.18 o                         
   3   9   3         27.87         96.65        51.67 o                         
   4   9   3     121645.70     123836.02      3411.85 o                         
   5   9   3      11943.81      11544.72       443.91 o                         
   6   9   3       2203.33       2320.18       203.90 o                         
   7   9   3       2262.61       2530.61       226.18 o                         
   8   9   3      14603.64      15142.96       674.30 o                         
   9   9   3        131.81         21.24       223.02 o                         
  10   9   3        186.95        286.03       287.92 o                         
  11   9   3        148.67        146.62       388.48 o                         
 -12  10   3       5521.62       4446.34      1457.41 o                         
 -11  10   3        519.21        321.45       284.59 o                         
 -10  10   3       3989.66       4421.79       401.58 o                         
  -9  10   3        529.76        457.41       203.08 o                         
  -8  10   3        196.62        -35.36       169.07 o                         
  -7  10   3      10294.56      10391.65       451.08 o                         
  -6  10   3       1903.92       2099.51       227.45 o                         
  -5  10   3         23.96        -48.90        70.34 o                         
  -4  10   3      30173.27      29868.98       817.56 o                         
  -3  10   3          2.29        114.00        53.70 o                         
  -2  10   3      50135.60      51266.29      1277.03 o                         
  -1  10   3       9811.08       9698.61       286.82 o                         
   0  10   3       4060.01       3970.45       153.13 o                         
   1  10   3       3645.77       3756.80       186.58 o                         
   2  10   3       3193.03       3292.50       186.08 o                         
   3  10   3      19872.33      19183.63       631.95 o                         
   4  10   3      26646.54      26506.77       844.33 o                         
   5  10   3       4050.17       3766.07       221.46 o                         
   6  10   3       8991.38       8845.20       421.44 o                         
   7  10   3       1974.43       1871.07       214.12 o                         
   8  10   3       5158.38       4964.77       406.30 o                         
   9  10   3       1437.47       1400.12       307.98 o                         
  10  10   3        132.10         14.46       256.32 o                         
  11  10   3          9.64        297.69       567.03 o                         
 -11  11   3        116.59       -130.59       378.87 o                         
 -10  11   3        214.54         74.95       218.69 o                         
  -9  11   3       3476.06       3264.37       335.29 o                         
  -8  11   3       3483.99       3055.56       423.34 o                         
  -7  11   3        126.92        243.87       134.04 o                         
  -6  11   3      54575.98      57937.09      1785.77 o                         
  -5  11   3        578.07        601.81       120.13 o                         
  -4  11   3       5626.74       5513.81       227.99 o                         
  -3  11   3       4130.75       4077.90       171.12 o                         
  -2  11   3        251.87        268.03        46.22 o                         
  -1  11   3       2864.54       2700.71       121.21 o                         
   0  11   3      15021.45      14470.64       416.19 o                         
   1  11   3      26239.77      25296.91       804.73 o                         
   2  11   3       4315.07       4273.44       201.07 o                         
   3  11   3        862.14        698.05       130.81 o                         
   4  11   3      67034.09      67607.76      2214.45 o                         
   5  11   3       2187.36       1942.00       203.94 o                         
   6  11   3       5721.92       5447.62       413.15 o                         
   7  11   3       3491.43       3515.80       316.87 o                         
   8  11   3       5529.38       4450.82       371.24 o                         
   9  11   3        684.28        537.31       269.59 o                         
  10  11   3       2055.50       1884.58       364.41 o                         
  11  11   3       1767.87       3859.72       896.78 o                         
 -11  12   3        963.68        967.75       683.24 o                         
 -10  12   3       3179.58       3568.11       617.38 o                         
  -9  12   3         61.94        298.13       212.74 o                         
  -8  12   3        264.60        507.26       208.70 o                         
  -7  12   3         64.78         53.77       153.96 o                         
  -6  12   3        310.39        392.57       153.93 o                         
  -5  12   3      10597.31      11282.26       477.33 o                         
  -4  12   3        200.44         80.72        56.15 o                         
  -3  12   3      16747.14      17027.71       498.28 o                         
  -2  12   3      68516.22      70517.95      1753.51 o                         
  -1  12   3      47557.14      46017.96      1221.13 o                         
   0  12   3      15718.30      15474.55       445.36 o                         
   1  12   3       2417.59       2412.22       171.90 o                         
   2  12   3       6628.00       6600.61       298.86 o                         
   3  12   3        131.57        260.28       101.06 o                         
   4  12   3       4806.05       5180.49       517.30 o                         
   5  12   3         15.48        287.01       136.72 o                         
   6  12   3       1399.01       1159.20       198.14 o                         
   7  12   3       2019.59       1525.54       260.99 o                         
   8  12   3       8203.46       8254.78       532.65 o                         
   9  12   3       8549.37       9587.03       629.07 o                         
  10  12   3       2586.00       3044.20       499.85 o                         
 -11  13   3        113.72        680.81       594.16 o                         
 -10  13   3        157.08         17.35       285.29 o                         
  -9  13   3         37.68        327.93       234.22 o                         
  -8  13   3      13474.83      14003.60       774.94 o                         
  -7  13   3         36.12        139.60       188.44 o                         
  -6  13   3       1762.57       1926.02       238.55 o                         
  -5  13   3       3683.45       3674.57       279.50 o                         
  -4  13   3       4161.71       4371.68       225.61 o                         
  -3  13   3      24336.59      24465.64       733.95 o                         
  -2  13   3       7236.67       6870.11       257.42 o                         
  -1  13   3        136.02        144.92        57.09 o                         
   0  13   3       6057.40       5744.94       217.25 o                         
   1  13   3       3828.72       3590.02       358.74 o                         
   2  13   3      50636.71      51636.36      1863.52 o                         
   3  13   3        771.26        651.95       171.15 o                         
   4  13   3        274.05        146.00       130.42 o                         
   5  13   3       9868.24       9366.37       461.64 o                         
   6  13   3       6156.33       6438.61       653.08 o                         
   7  13   3       5864.03       6104.04       438.68 o                         
   8  13   3       4382.04       4220.35       603.94 o                         
   9  13   3         81.14        506.50       335.50 o                         
  10  13   3       4091.49       3740.16      1003.38 o                         
 -10  14   3       3280.50       3042.52       510.36 o                         
  -9  14   3        771.07        760.62       294.03 o                         
  -8  14   3        252.41        466.88       254.30 o                         
  -7  14   3        150.73        140.36       194.98 o                         
  -6  14   3         65.89        136.60       158.81 o                         
  -5  14   3       4926.33       4438.09       315.89 o                         
  -4  14   3       5862.68       5972.07       288.50 o                         
  -3  14   3         31.28        106.60        88.72 o                         
  -2  14   3      44819.98      46216.03      1323.44 o                         
  -1  14   3       1775.12       1728.45        97.84 o                         
   0  14   3      14063.17      14251.64       417.57 o                         
   1  14   3       4203.42       4116.38       245.37 o                         
   2  14   3       5389.99       5436.16       292.49 o                         
   3  14   3       4070.33       4118.01       360.71 o                         
   4  14   3       1120.68        765.20       195.42 o                         
   5  14   3        130.92        202.65       194.12 o                         
   6  14   3       7837.68       7862.77       557.67 o                         
   7  14   3       3656.79       2962.90       440.89 o                         
   8  14   3      10490.08      10280.90       850.78 o                         
   9  14   3         87.12        171.48       321.86 o                         
  10  14   3       1576.16       2622.60       871.95 o                         
  -9  15   3       3247.93       3406.17       553.30 o                         
  -8  15   3       7291.17       6866.75       557.09 o                         
  -7  15   3        547.00        320.50       211.28 o                         
  -6  15   3       6049.25       5907.15       399.85 o                         
  -5  15   3       1126.37       1089.84       247.18 o                         
  -4  15   3       1909.76       2131.24       235.90 o                         
  -3  15   3      33270.79      34840.00      1105.20 o                         
  -2  15   3       3514.75       3673.21       213.61 o                         
  -1  15   3       7348.55       7261.53       328.95 o                         
   0  15   3       6466.02       6564.02       310.00 o                         
   1  15   3      22600.90      22789.18       876.07 o                         
   2  15   3       4370.27       4233.00       316.40 o                         
   3  15   3         75.16        -44.19       150.85 o                         
   4  15   3       1296.45       1343.39       237.49 o                         
   5  15   3       7611.78       7739.60       532.64 o                         
   6  15   3       5898.86       6563.96       513.31 o                         
   7  15   3       7118.29       7745.27       836.31 o                         
   8  15   3         35.64       -292.07       292.07 o                         
   9  15   3        681.84        387.10       435.01 o                         
  10  15   3       3813.29       4147.72      1035.25 o                         
  -9  16   3       2731.35       3292.46       550.62 o                         
  -8  16   3       6381.64       5526.35       603.75 o                         
  -7  16   3       2432.08       2101.15       375.15 o                         
  -6  16   3       1576.04       1643.65       334.50 o                         
  -5  16   3      11322.35      11287.22       810.85 o                         
  -4  16   3       4299.09       3915.62       438.10 o                         
  -3  16   3        194.15        253.37       152.14 o                         
  -2  16   3       8851.51       8774.39       369.31 o                         
  -1  16   3      16561.03      16249.55       675.98 o                         
   0  16   3        792.99       1027.12       160.78 o                         
   1  16   3       7086.30       7581.61       348.59 o                         
   2  16   3      23421.38      24807.85      1091.04 o                         
   3  16   3       3273.35       3018.65       352.59 o                         
   4  16   3      10124.43      10687.63       688.22 o                         
   5  16   3       4421.01       4538.08       407.90 o                         
   6  16   3        789.96       1006.47       281.00 o                         
   7  16   3       2417.96       2219.66       368.55 o                         
   8  16   3       2523.39       1850.97       404.02 o                         
   9  16   3       3569.32       2825.25      1155.77 o                         
  -8  17   3        956.30        771.84       500.53 o                         
  -7  17   3         45.37       -274.48       335.47 o                         
  -6  17   3       5864.33       6361.63       782.41 o                         
  -5  17   3      21939.03      20825.25      1199.93 o                         
  -4  17   3        108.36       -197.38       236.33 o                         
  -3  17   3       6741.42       6808.18       599.56 o                         
  -2  17   3       2693.24       2392.83       233.50 o                         
  -1  17   3        563.00        427.03       209.24 o                         
   0  17   3        455.78        649.68       304.06 o                         
   1  17   3        748.05        710.25       253.79 o                         
   2  17   3         32.05        105.41       174.09 o                         
   3  17   3        160.01         26.54       235.97 o                         
   4  17   3       5435.83       5583.95       587.57 o                         
   5  17   3      30561.35      28908.27      2303.87 o                         
   6  17   3         69.05        608.49       358.94 o                         
   7  17   3       1306.48        604.32       475.78 o                         
   8  17   3         35.35         14.08       458.54 o                         
  -9  18   3       3673.63       4789.37      1184.14 o                         
  -8  18   3        803.18        808.09       723.03 o                         
  -7  18   3       9684.62      10740.00       909.73 o                         
  -6  18   3       2509.66       2800.47       547.01 o                         
  -5  18   3      10714.43      10169.48       868.05 o                         
  -4  18   3         30.87       -204.13       274.89 o                         
  -3  18   3       5556.16       5784.57       654.58 o                         
  -2  18   3       2024.21       1338.69       291.16 o                         
  -1  18   3        843.73        805.07       208.44 o                         
   0  18   3      18378.89      19107.29      1067.79 o                         
   1  18   3      10700.81      11414.90       789.01 o                         
   2  18   3       3303.97       3273.01       614.43 o                         
   3  18   3      19811.36      16913.91      1637.92 o                         
   4  18   3       1892.02       1100.42       310.17 o                         
   5  18   3       5039.62       4893.96       853.12 o                         
   6  18   3         78.30        142.34       336.70 o                         
   7  18   3         17.63          2.74       350.60 o                         
   8  18   3        483.27        446.98       772.62 o                         
  -7  19   3        152.90        -98.28       453.02 o                         
  -6  19   3         27.42        228.74       461.17 o                         
  -5  19   3      10593.53      11330.29      1067.16 o                         
  -4  19   3        679.36        752.27       384.91 o                         
  -3  19   3      10295.19      10435.42       936.99 o                         
  -2  19   3       5011.55       4049.37       615.26 o                         
  -1  19   3        192.37         72.77       246.40 o                         
   0  19   3       9763.79      11172.84       921.59 o                         
   1  19   3       1757.45       1801.77       346.53 o                         
   2  19   3         13.67        657.33       302.60 o                         
   3  19   3       1596.25       1326.73       386.22 o                         
   4  19   3         21.25        371.44       332.08 o                         
   5  19   3      11568.63      11410.16       929.60 o                         
   6  19   3       1086.18        599.01       462.64 o                         
   7  19   3       2768.02       2948.77       629.68 o                         
   8  19   3       2747.78       3413.44      1059.94 o                         
  -7  20   3        273.25       -258.71       588.31 o                         
  -6  20   3       1030.76       1080.76       554.30 o                         
  -5  20   3         14.23        -61.78       403.10 o                         
  -4  20   3          6.32        535.55       683.98 o                         
  -3  20   3       3543.42       3384.98       547.00 o                         
  -2  20   3        175.47        271.00       358.48 o                         
  -1  20   3      13713.03      14895.69      1287.32 o                         
   0  20   3      14192.23      15166.72      1310.57 o                         
   1  20   3      35349.50      33817.59      1759.20 o                         
   2  20   3        201.97        289.70       342.16 o                         
   3  20   3        105.73       -329.45       329.45 o                         
   4  20   3       1129.43       1180.54       429.59 o                         
   5  20   3        266.67        180.08       417.51 o                         
   6  20   3        317.99        410.45       431.62 o                         
   7  20   3        204.15       -127.58       974.60 o                         
  -6  21   3        114.67        932.06       652.09 o                         
  -5  21   3        369.02        694.85       475.83 o                         
  -4  21   3         88.29        616.24       441.74 o                         
  -3  21   3      12970.29      13504.78      2120.52 o                         
  -2  21   3       1449.36       2087.38       939.30 o                         
  -1  21   3         35.89        294.15       648.54 o                         
   0  21   3       1113.75       1694.21       541.34 o                         
   1  21   3       7663.42       7109.35      1509.31 o                         
   2  21   3        513.53        625.45       389.81 o                         
   3  21   3       3232.96       3118.97       552.02 o                         
   4  21   3         28.89        611.54       399.95 o                         
   5  21   3        250.72         47.75       410.56 o                         
   6  21   3         49.99       1038.38      1006.48 o                         
  -6  22   3       1411.87       1148.41       804.59 o                         
  -5  22   3         33.85       -141.76       567.03 o                         
  -4  22   3       2693.90       3475.51       670.31 o                         
  -3  22   3       3430.45       3477.59      1081.32 o                         
  -2  22   3       1102.63        443.05       726.60 o                         
  -1  22   3       6059.69       6900.59      1393.74 o                         
   0  22   3         90.60        831.36       513.88 o                         
   2  22   3       5375.17       6045.38      1237.59 o                         
   3  22   3       2600.23       1872.56      1061.54 o                         
   4  22   3         29.69        366.62       511.49 o                         
   5  22   3        211.43        113.41       637.92 o                         
  -5  23   3       3325.61       3190.31      1364.89 o                         
  -3  23   3       2001.67       3902.37      1247.74 o                         
  -2  23   3       3266.66       3130.07      1102.56 o                         
  -1  23   3       2118.99       3197.02      1109.51 o                         
   0  23   3        321.01        251.63       999.42 o                         
   1  23   3         82.83       -258.71       698.16 o                         
   2  23   3         68.32        365.03       847.00 o                         
   3  23   3       2478.00       3282.21      1067.01 o                         
   4  23   3         31.32       1052.55       637.91 o                         
  -2  24   3         11.22        155.93      1024.20 o                         
  -1  24   3       2519.78       2353.46      1102.46 o                         
   2  24   3        117.58        854.10       903.71 o                         
 -12   0   4       8525.75       9261.05       798.69 o                         
 -10   0   4       1779.68       1492.32       295.65 o                         
  -8   0   4      39504.15      41160.66      1696.43 o                         
  -6   0   4       4452.29       4419.67       285.37 o                         
  -4   0   4     182307.50     187355.83      7213.58 o                         
  -2   0   4     279857.97     275488.50      7488.11 o                         
   0   0   4       3869.16       3607.62       289.96 o                         
   2   0   4      38040.73      39162.22      1562.49 o                         
   4   0   4       1213.96       1302.29       269.61 o                         
   6   0   4      19085.03      19148.95       875.26 o                         
   8   0   4      17123.42      16765.92       949.20 o                         
  10   0   4        662.64        158.97       284.53 o                         
  12   0   4        726.37       -205.56       726.56 o                         
 -12   1   4         96.95        185.28       269.25 o                         
 -11   1   4       2079.70       2380.14       451.73 o                         
 -10   1   4      12020.22      12874.37       594.83 o                         
  -9   1   4         10.50        116.64       123.52 o                         
  -8   1   4      14850.23      15209.56       508.08 o                         
  -7   1   4        205.97        136.86        92.97 o                         
  -6   1   4       1898.63       2000.68       128.94 o                         
  -5   1   4       2855.06       2517.24       141.53 o                         
  -4   1   4       1000.78       1012.87        76.69 o                         
  -3   1   4      27043.50      26054.33       560.11 o                         
  -2   1   4      47962.59      50066.94       978.03 o                         
  -1   1   4      55219.21      55831.14      1210.53 o                         
   0   1   4      84207.80      75885.90      2188.11 o                         
   1   1   4       2101.20       2024.43       108.31 o                         
   2   1   4      76608.28      75442.12      1869.69 o                         
   3   1   4       5142.69       4820.55       176.91 o                         
   4   1   4       6733.71       6117.23       245.12 o                         
   5   1   4       7203.76       7100.06       288.20 o                         
   6   1   4       9669.40       9493.18       393.35 o                         
   7   1   4        678.21        702.52       138.44 o                         
   8   1   4      12863.40      12707.05       721.11 o                         
   9   1   4        918.73        803.39       226.67 o                         
  10   1   4       8826.54       9724.33       538.19 o                         
  11   1   4       1077.24        773.85       281.99 o                         
  12   1   4       4459.28       3609.11      1102.70 o                         
 -13   2   4        745.27        265.82       744.28 o                         
 -12   2   4       4397.46       4667.63       449.18 o                         
 -11   2   4        207.87        317.24       214.13 o                         
 -10   2   4       3722.60       3376.94       268.58 o                         
  -9   2   4        134.43        111.57       139.74 o                         
  -8   2   4       2524.61       2166.80       178.00 o                         
  -7   2   4      15631.56      15270.57       520.40 o                         
  -6   2   4      40577.23      41256.60      1261.51 o                         
  -5   2   4       5530.33       5149.18       205.13 o                         
  -4   2   4     187638.59     189090.67      4871.40 o                         
  -3   2   4      33807.59      34100.60       700.94 o                         
  -2   2   4      20064.38      19831.21       401.69 o                         
  -1   2   4      19491.64      18890.77       463.54 o                         
   0   2   4      42248.46      37674.31       951.46 o                         
   1   2   4        526.53        539.01        68.29 o                         
   2   2   4       6997.50       6485.93       198.05 o                         
   3   2   4      49177.89      49504.73      1253.81 o                         
   4   2   4      12735.74      12236.51       383.24 o                         
   5   2   4       6585.52       6277.25       282.36 o                         
   6   2   4      47166.41      47397.94      1472.37 o                         
   7   2   4       4881.45       4739.69       274.73 o                         
   8   2   4        627.21        561.16       158.85 o                         
   9   2   4       2788.90       2552.28       263.40 o                         
  10   2   4        648.88        970.54       289.71 o                         
  11   2   4       1227.93       1477.56       335.29 o                         
  12   2   4       2205.57       1506.53       861.38 o                         
 -13   3   4        277.67        -53.16       882.46 o                         
 -12   3   4        162.17        338.42       337.38 o                         
 -11   3   4        596.48        420.02       223.64 o                         
 -10   3   4        577.97        637.03       176.74 o                         
  -9   3   4        774.64        549.58       182.12 o                         
  -8   3   4      51687.39      51650.23      1488.35 o                         
  -7   3   4        651.41        744.01       106.39 o                         
  -6   3   4       4376.77       4430.18       197.84 o                         
  -5   3   4      17531.67      17989.94       545.60 o                         
  -4   3   4      10779.83      11213.57       312.78 o                         
  -3   3   4       4106.13       3986.53       116.85 o                         
  -2   3   4       4551.26       4574.88       116.65 o                         
  -1   3   4        598.62        524.25        53.88 o                         
   0   3   4        350.14        404.86        47.40 o                         
   1   3   4       5574.15       5363.58       168.79 o                         
   2   3   4     146493.25     142288.25      3189.94 o                         
   3   3   4      20315.36      19798.84       530.25 o                         
   4   3   4      34114.75      34920.98      1018.44 o                         
   5   3   4      38009.77      38867.46      1214.33 o                         
   6   3   4        104.95        294.83       120.18 o                         
   7   3   4          0.30        195.82       120.45 o                         
   8   3   4       1638.84       1576.18       191.28 o                         
   9   3   4         27.53       -162.37       162.37 o                         
  10   3   4       1572.14       1773.70       397.07 o                         
  11   3   4        396.32        493.07       293.65 o                         
  12   3   4       4973.90       6693.30       955.03 o                         
 -12   4   4       4472.04       4006.79       475.96 o                         
 -11   4   4        128.98        252.64       224.51 o                         
 -10   4   4       2225.30       2181.66       233.52 o                         
  -9   4   4       8822.44       9556.85       434.62 o                         
  -8   4   4         88.55         98.48       108.67 o                         
  -7   4   4      24507.02      25354.96       765.77 o                         
  -6   4   4      20718.24      20549.85       624.02 o                         
  -5   4   4      43916.46      44844.39      1192.64 o                         
  -4   4   4     122105.09     123286.35      3194.35 o                         
  -3   4   4       4696.12       4312.38       129.85 o                         
  -2   4   4      27800.19      28736.35       611.44 o                         
  -1   4   4         90.51         78.21        32.11 o                         
   0   4   4        342.07        393.90        45.92 o                         
   1   4   4      45269.64      43095.15      1080.88 o                         
   2   4   4       2460.40       2465.71       132.37 o                         
   3   4   4      36441.59      35929.52       920.46 o                         
   4   4   4      17911.00      17976.62       564.07 o                         
   5   4   4      26578.19      28430.24       909.47 o                         
   6   4   4      37220.29      38153.38      1209.53 o                         
   7   4   4       1674.44       1599.58       196.80 o                         
   8   4   4       1313.44       1098.15       180.19 o                         
   9   4   4         31.48        198.09       222.60 o                         
  10   4   4        114.37        -32.08       221.95 o                         
  11   4   4        459.71        691.31       286.20 o                         
  12   4   4        632.95        619.13       556.07 o                         
 -12   5   4        680.37        813.70       343.00 o                         
 -11   5   4        242.04       -131.37       231.40 o                         
 -10   5   4       1003.38        894.52       188.78 o                         
  -9   5   4        607.40        716.67       164.08 o                         
  -8   5   4      18243.09      18421.67       646.16 o                         
  -7   5   4       6620.77       6957.89       398.57 o                         
  -6   5   4       4341.96       4333.72       220.73 o                         
  -5   5   4      38227.52      39934.74      1143.40 o                         
  -4   5   4       9662.59       9443.82       289.76 o                         
  -3   5   4       9325.69       9027.34       245.39 o                         
  -2   5   4       1793.52       1803.05        89.22 o                         
  -1   5   4       1223.14       1357.24        72.04 o                         
   0   5   4      46343.55      45073.46      1079.73 o                         
   1   5   4        159.95        235.02        41.74 o                         
   2   5   4      82820.80      83691.52      1818.54 o                         
   3   5   4      69231.46      67114.40      1599.27 o                         
   4   5   4         64.69        134.21        59.67 o                         
   5   5   4      61376.46      61193.92      1756.52 o                         
   6   5   4      11114.64      11364.28       446.56 o                         
   7   5   4       1675.91       1748.79       172.60 o                         
   8   5   4        115.26        384.53       146.10 o                         
   9   5   4         64.81        150.55       174.94 o                         
  10   5   4       3294.65       3559.65       367.77 o                         
  11   5   4        155.86        390.64       288.67 o                         
  12   5   4       3136.44       2736.48      1077.72 o                         
 -12   6   4       2279.94       3137.95       466.84 o                         
 -11   6   4       3091.76       3438.21       344.44 o                         
 -10   6   4       1751.70       1784.03       324.63 o                         
  -9   6   4         59.66        393.80       149.36 o                         
  -8   6   4       4294.10       4319.32       253.21 o                         
  -7   6   4      28466.55      30037.53       968.20 o                         
  -6   6   4        100.26        189.73        93.85 o                         
  -5   6   4      26629.19      26510.90       780.93 o                         
  -4   6   4      26332.32      27540.24       750.63 o                         
  -3   6   4       9407.23       8747.53       235.95 o                         
  -2   6   4      91351.10      91564.62      2145.54 o                         
  -1   6   4      58819.11      58637.83      1448.76 o                         
   0   6   4        114.19        228.20        25.72 o                         
   1   6   4        391.48        482.72        41.47 o                         
   2   6   4      17039.29      17192.01       439.58 o                         
   3   6   4      55612.29      53912.44      1358.79 o                         
   4   6   4       5864.72       5938.96       233.87 o                         
   5   6   4       7496.86       7602.64       306.71 o                         
   6   6   4       7990.52       7129.94       325.55 o                         
   7   6   4       2734.47       2339.52       191.00 o                         
   8   6   4       7473.29       7503.67       427.82 o                         
   9   6   4       6050.95       5615.95       398.25 o                         
  10   6   4       1287.43       1428.86       450.78 o                         
  11   6   4        217.85        103.27       277.39 o                         
 -12   7   4        257.57        671.41       411.35 o                         
 -11   7   4       4987.69       4354.34       380.12 o                         
 -10   7   4       1965.94       2486.09       314.62 o                         
  -9   7   4       1340.49       1277.07       205.73 o                         
  -8   7   4       8943.36       9010.69       403.31 o                         
  -7   7   4        582.32        444.87       119.87 o                         
  -6   7   4       4021.32       4236.59       246.94 o                         
  -5   7   4      68203.63      69986.76      2096.75 o                         
  -4   7   4       8175.26       7652.69       250.79 o                         
  -3   7   4      15037.63      15528.63       414.15 o                         
  -2   7   4       4544.80       4164.98       140.95 o                         
  -1   7   4      26854.38      26071.84       662.96 o                         
   0   7   4       9444.62       9019.38       298.77 o                         
   1   7   4      15913.81      15993.58       375.67 o                         
   2   7   4      39839.48      37936.93      1011.49 o                         
   3   7   4      14950.67      15014.47       418.33 o                         
   4   7   4       1594.71       1640.27       133.02 o                         
   5   7   4      56454.40      58819.84      1688.35 o                         
   6   7   4      11098.75      10791.44       430.56 o                         
   7   7   4       4402.00       4487.81       305.12 o                         
   8   7   4       1605.20       1571.68       248.10 o                         
   9   7   4       4690.01       5004.72       385.24 o                         
  10   7   4       1272.90       1515.52       309.37 o                         
  11   7   4       1079.63        929.47       474.45 o                         
 -11   8   4       9418.24      10258.40       842.81 o                         
 -10   8   4        220.57        250.21       199.25 o                         
  -9   8   4       2663.81       2799.06       360.16 o                         
  -8   8   4       1671.74       1608.80       181.47 o                         
  -7   8   4      16370.65      17089.22       604.51 o                         
  -6   8   4        289.36        394.41       106.05 o                         
  -5   8   4      39712.54      42074.70      1208.78 o                         
  -4   8   4       9552.90       9109.62       290.37 o                         
  -3   8   4       4821.93       4889.78       171.53 o                         
  -2   8   4       3550.46       3542.71       130.08 o                         
  -1   8   4     151622.08     153210.23      3748.46 o                         
   0   8   4      11686.76      11882.22       375.39 o                         
   1   8   4      25489.52      25134.83       591.82 o                         
   2   8   4       8898.70       8489.71       267.73 o                         
   3   8   4      26962.03      27436.02       719.61 o                         
   4   8   4        115.48        289.17        85.16 o                         
   5   8   4      12166.30      12557.32       475.84 o                         
   6   8   4      14278.14      13006.47       554.51 o                         
   7   8   4       1148.46        936.90       175.33 o                         
   8   8   4        217.28        180.05       168.17 o                         
   9   8   4      19184.59      20431.51      1165.19 o                         
  10   8   4       1793.07       2783.86       439.97 o                         
  11   8   4       1491.23       1946.79       500.23 o                         
 -12   9   4         12.86       1059.64       822.19 o                         
 -11   9   4       5471.62       5920.82       491.30 o                         
 -10   9   4        229.33        138.03       211.39 o                         
  -9   9   4        483.08        659.14       191.08 o                         
  -8   9   4       1829.43       1665.41       207.49 o                         
  -7   9   4       8611.50       9095.60       428.95 o                         
  -6   9   4       9386.85       9233.40       383.11 o                         
  -5   9   4      20124.48      21151.10       607.44 o                         
  -4   9   4      19206.76      18873.27       572.59 o                         
  -3   9   4        675.65        556.57        75.85 o                         
  -2   9   4       1882.46       1651.28        85.34 o                         
  -1   9   4      38489.87      38814.87      1035.67 o                         
   0   9   4        238.21        269.31        54.05 o                         
   1   9   4       1110.91       1214.38       108.61 o                         
   2   9   4      12953.68      12867.42       391.46 o                         
   3   9   4      64302.75      62983.69      1664.07 o                         
   4   9   4      19139.69      19896.92       626.95 o                         
   5   9   4      29202.53      28425.56       931.01 o                         
   6   9   4      13087.41      13129.06       561.02 o                         
   7   9   4        564.27        542.06       155.34 o                         
   8   9   4       3245.65       3672.69       304.48 o                         
   9   9   4       3811.45       4563.65       421.92 o                         
  10   9   4         11.11        175.77       274.67 o                         
  11   9   4        126.33        988.77       744.23 o                         
 -12  10   4       1164.85       1279.52      1017.23 o                         
 -11  10   4       2728.68       2857.52       472.10 o                         
 -10  10   4        463.64        -40.78       230.99 o                         
  -9  10   4        938.77        573.63       213.28 o                         
  -8  10   4       2117.90       2205.20       228.20 o                         
  -7  10   4      21595.61      22365.71       824.49 o                         
  -6  10   4         32.60         36.54       107.94 o                         
  -5  10   4      96480.75      98430.12      2735.13 o                         
  -4  10   4         83.08         81.84        65.03 o                         
  -3  10   4       1077.76       1120.51        92.71 o                         
  -2  10   4        735.13        767.72        83.07 o                         
  -1  10   4      27988.45      27690.75       756.15 o                         
   0  10   4       7600.83       6960.45       234.52 o                         
   1  10   4        887.48        819.55        56.54 o                         
   2  10   4       8181.00       8251.68       493.12 o                         
   3  10   4      16352.29      16400.20       567.23 o                         
   4  10   4        669.45        591.92       113.90 o                         
   5  10   4      53504.42      54554.79      1822.60 o                         
   6  10   4         95.34       -121.87       121.87 o                         
   7  10   4        207.15        214.50       147.18 o                         
   8  10   4       2267.19       2231.90       292.42 o                         
   9  10   4       5809.73       5899.92       554.17 o                         
  10  10   4        283.06       -120.22       299.76 o                         
  11  10   4         17.69        496.15       598.92 o                         
 -11  11   4       7910.88       8177.97       745.73 o                         
 -10  11   4       5127.84       5866.97       456.65 o                         
  -9  11   4       1147.22        886.83       243.37 o                         
  -8  11   4       3789.40       3551.03       313.37 o                         
  -7  11   4      18584.88      19672.12       747.04 o                         
  -6  11   4       3971.32       3996.34       238.01 o                         
  -5  11   4      15418.08      15621.63       594.90 o                         
  -4  11   4       1063.23        950.15        93.18 o                         
  -3  11   4      11583.27      11305.55       342.81 o                         
  -2  11   4        249.69        386.84        73.16 o                         
  -1  11   4      15182.40      15002.75       461.57 o                         
   0  11   4      44479.15      44413.95      1184.99 o                         
   1  11   4       2979.34       2708.86       161.12 o                         
   2  11   4      11852.90      12157.35       470.95 o                         
   3  11   4      68280.77      69537.93      2256.76 o                         
   4  11   4       1929.63       1986.81       152.59 o                         
   5  11   4      19979.25      19647.22       739.58 o                         
   6  11   4       6031.89       6259.47       376.47 o                         
   7  11   4       2031.40       1918.35       264.59 o                         
   8  11   4         20.74        225.09       347.49 o                         
   9  11   4       1435.43       1127.16       308.21 o                         
  10  11   4       3222.70       3158.49       495.60 o                         
 -11  12   4        918.81        996.58       423.52 o                         
 -10  12   4         25.79        -64.66       266.95 o                         
  -9  12   4        411.02        235.50       235.54 o                         
  -8  12   4        100.72        218.92       196.19 o                         
  -7  12   4      27724.28      29931.51      1172.42 o                         
  -6  12   4       8532.05       8298.54       429.20 o                         
  -5  12   4       6138.06       6128.95       319.07 o                         
  -4  12   4      28103.46      28409.90       898.99 o                         
  -3  12   4      16142.38      16261.53       475.76 o                         
  -2  12   4      14720.45      14491.18       396.88 o                         
  -1  12   4      16504.18      16270.67       498.41 o                         
   0  12   4       1148.22        989.97        83.81 o                         
   1  12   4       3932.12       4060.85       316.39 o                         
   2  12   4       1144.49       1331.29       136.61 o                         
   3  12   4      29111.34      29936.70      1022.61 o                         
   4  12   4       3168.68       2902.88       235.94 o                         
   5  12   4        380.44        590.10       158.72 o                         
   6  12   4       7683.95       8902.29       510.37 o                         
   7  12   4       4402.53       4522.55       375.64 o                         
   8  12   4       7984.40       7830.77       634.83 o                         
   9  12   4       5745.48       5969.14       580.89 o                         
  10  12   4        176.83        244.54       645.01 o                         
 -11  13   4       9327.91      11046.57      1326.76 o                         
 -10  13   4       2256.40       1854.75       366.65 o                         
  -9  13   4       6068.84       6753.77       474.24 o                         
  -8  13   4       1838.44       2202.21       430.70 o                         
  -7  13   4        223.73        -86.64       222.97 o                         
  -6  13   4        450.26        258.55       163.66 o                         
  -5  13   4       5757.29       6198.17       364.14 o                         
  -4  13   4        637.28        352.18        99.21 o                         
  -3  13   4       2368.87       2440.00       133.68 o                         
  -2  13   4       1370.94       1377.19        82.37 o                         
  -1  13   4      48045.84      48376.31      1364.01 o                         
   0  13   4       3992.64       3790.48       171.15 o                         
   1  13   4      19364.70      19674.39       761.67 o                         
   2  13   4      10748.33      11245.52       495.24 o                         
   3  13   4        335.57        581.92       177.02 o                         
   4  13   4         69.52        -56.85       119.50 o                         
   5  13   4      13668.12      13398.07       591.98 o                         
   6  13   4       5440.25       6237.65       586.53 o                         
   7  13   4         50.03        405.48       236.53 o                         
   8  13   4       1994.84       1899.99       379.91 o                         
   9  13   4       1889.43       1591.67       418.72 o                         
  10  13   4        452.69       -577.69       577.69 o                         
 -10  14   4        864.72        -75.13       392.28 o                         
  -9  14   4         39.04        112.91       312.91 o                         
  -8  14   4       3152.05       3423.80       378.09 o                         
  -7  14   4      18680.20      18401.39       826.51 o                         
  -6  14   4        132.83        -40.84       153.56 o                         
  -5  14   4        139.79         89.67       163.58 o                         
  -4  14   4      11365.40      12850.33       477.61 o                         
  -3  14   4      23292.43      24671.74       737.63 o                         
  -2  14   4      14330.69      14209.47       458.06 o                         
  -1  14   4       2941.08       3022.07       169.86 o                         
   0  14   4       2969.49       3060.53       159.23 o                         
   1  14   4       3161.22       3135.15       234.13 o                         
   2  14   4       8684.14       8849.76       419.84 o                         
   3  14   4      22596.27      23068.68      1045.25 o                         
   4  14   4        443.72        617.01       200.45 o                         
   5  14   4       3676.65       4157.88       395.59 o                         
   6  14   4       2888.18       3079.97       369.60 o                         
   7  14   4      10028.40       9981.36       699.19 o                         
   8  14   4        516.71        492.22       356.55 o                         
   9  14   4       2256.01       1609.45       420.21 o                         
  10  14   4        262.34       -116.95       616.66 o                         
  -9  15   4       4996.86       5235.10       802.03 o                         
  -8  15   4        152.52        262.26       637.92 o                         
  -7  15   4       2697.56       2862.33       488.40 o                         
  -6  15   4        105.75       -113.53       203.59 o                         
  -5  15   4       1663.04       1729.57       253.13 o                         
  -4  15   4       1890.20       1715.01       286.99 o                         
  -3  15   4      10624.40      11090.39       428.44 o                         
  -2  15   4      13543.32      13206.73       481.93 o                         
  -1  15   4      13650.04      14124.73       487.33 o                         
   0  15   4      36915.97      38325.18      1403.15 o                         
   1  15   4      13591.38      14200.93       596.77 o                         
   2  15   4       2805.87       2822.21       422.64 o                         
   3  15   4       4981.60       4518.38       588.63 o                         
   4  15   4        373.80         -4.13       251.17 o                         
   5  15   4       8069.20       7521.05       544.84 o                         
   6  15   4       3878.41       3746.71       401.43 o                         
   7  15   4       1815.51       1283.23       455.24 o                         
   8  15   4       4618.75       5058.23       550.93 o                         
   9  15   4        173.69        487.61       470.61 o                         
  -9  16   4       1198.37       1111.95       604.99 o                         
  -8  16   4         33.63        300.10       428.09 o                         
  -7  16   4       3322.15       3997.80       534.55 o                         
  -6  16   4       2652.56       2633.13       355.50 o                         
  -5  16   4       6924.37       6139.39       467.34 o                         
  -4  16   4      11850.35      12635.26       623.86 o                         
  -3  16   4       1888.62       1912.51       182.16 o                         
  -2  16   4      19256.95      19422.36       660.18 o                         
  -1  16   4         98.92        102.45       122.04 o                         
   0  16   4       4512.77       4874.95       407.84 o                         
   1  16   4      20079.21      21016.94       830.38 o                         
   2  16   4        942.39        758.25       320.77 o                         
   3  16   4        791.59       1337.78       245.69 o                         
   4  16   4       2562.02       2284.38       315.24 o                         
   5  16   4       3003.23       2948.12       387.02 o                         
   6  16   4       7960.99       9117.60       646.47 o                         
   7  16   4       1071.12        701.30       315.09 o                         
   8  16   4       2112.87       1916.60       413.34 o                         
   9  16   4        488.47        159.49       701.73 o                         
  -9  17   4       1090.25        226.84       811.66 o                         
  -8  17   4       2787.19       2003.18       482.98 o                         
  -7  17   4       7892.15       8639.05       749.46 o                         
  -6  17   4       9561.10       9943.87       677.70 o                         
  -5  17   4       1087.26       1621.39       294.90 o                         
  -4  17   4       8832.23       8661.38       589.34 o                         
  -3  17   4      12233.71      13161.25       830.39 o                         
  -2  17   4       5833.59       5980.72       360.91 o                         
  -1  17   4      10907.66      10783.54       583.48 o                         
   0  17   4       7474.76       7741.32       478.01 o                         
   1  17   4       1277.67       1138.97       285.24 o                         
   2  17   4      10284.18      11750.41       668.97 o                         
   3  17   4       6756.98       6352.63       486.84 o                         
   4  17   4      18463.95      18798.17      1043.11 o                         
   5  17   4        335.78         91.95       228.24 o                         
   6  17   4       1558.95        721.45       430.65 o                         
   7  17   4       3325.74       3759.41       610.43 o                         
   8  17   4       1560.69       1837.22       820.38 o                         
  -9  18   4        538.42        737.18       981.72 o                         
  -8  18   4         29.71        912.94       548.53 o                         
  -7  18   4        374.78        452.36       391.47 o                         
  -6  18   4       2615.30       2430.10       396.87 o                         
  -5  18   4        953.57       1040.69       424.00 o                         
  -4  18   4      20755.18      21571.22      1519.50 o                         
  -3  18   4         49.54        228.22       314.02 o                         
  -2  18   4       1945.22       1621.05       384.01 o                         
  -1  18   4       8401.62       9162.18       538.94 o                         
   0  18   4        353.36        544.42       258.38 o                         
   1  18   4        260.02        246.27       261.96 o                         
   2  18   4       6025.41       6124.52       881.87 o                         
   3  18   4       3528.75       3173.66       561.80 o                         
   4  18   4       7360.14       6884.51       702.25 o                         
   5  18   4       1702.39       1146.80       491.62 o                         
   6  18   4      11893.23      13448.19      1411.12 o                         
   7  18   4         38.31        272.00       393.00 o                         
   8  18   4        822.20        900.24       754.92 o                         
  -7  19   4         96.21       -229.00       476.79 o                         
  -6  19   4       1040.56        513.34       476.20 o                         
  -5  19   4        116.17        -64.61       662.72 o                         
  -4  19   4        180.17        276.59       354.20 o                         
  -3  19   4        808.70        232.71       703.54 o                         
  -2  19   4        127.72        -79.75       308.33 o                         
  -1  19   4      13066.08      13447.63      1172.29 o                         
   0  19   4       9031.16       8171.40       653.39 o                         
   1  19   4       6781.31       5943.62       559.34 o                         
   2  19   4      22605.96      25259.21      1716.50 o                         
   3  19   4         68.98         45.66       330.41 o                         
   4  19   4       2821.84       2376.01       515.10 o                         
   5  19   4        958.47        929.20       845.14 o                         
   6  19   4        324.10       -203.75       455.58 o                         
   7  19   4       1976.34       2141.59      1031.33 o                         
  -7  20   4       1083.95        910.90       669.88 o                         
  -6  20   4        632.51        737.34       754.91 o                         
  -5  20   4         73.68        315.86       436.71 o                         
  -4  20   4      11749.51      10459.77      1140.95 o                         
  -3  20   4        127.48        372.26       398.50 o                         
  -2  20   4      13254.08      15163.54      1257.84 o                         
  -1  20   4       7431.27       7174.43       832.65 o                         
   0  20   4       1633.67       2018.03       410.97 o                         
   1  20   4        658.20        264.58       301.86 o                         
   2  20   4        479.35        532.49       362.26 o                         
   3  20   4       4370.20       4905.83       659.41 o                         
   4  20   4        158.89        142.90       408.69 o                         
   5  20   4         54.47       -364.00       364.00 o                         
   6  20   4       7359.17       6134.84       928.88 o                         
  -6  21   4         83.49       1683.38       790.30 o                         
  -5  21   4        335.08        179.51       479.41 o                         
  -4  21   4       2524.01       2657.15      1587.96 o                         
  -3  21   4       1782.88       1757.22       508.45 o                         
  -2  21   4       3310.62       2137.47       868.60 o                         
  -1  21   4         64.66        216.18       680.44 o                         
   0  21   4      17317.52      17446.08      1474.97 o                         
   1  21   4        393.93        -23.83       320.12 o                         
   2  21   4      17180.99      17547.97      1362.12 o                         
   3  21   4         41.54        361.03       428.66 o                         
   4  21   4        387.15         -6.72       422.36 o                         
   5  21   4        869.38        493.89       412.62 o                         
   6  21   4       2660.19       2048.62      1173.37 o                         
  -6  22   4        201.58        248.08       705.26 o                         
  -5  22   4          4.84        627.28       556.40 o                         
  -4  22   4       6199.11       6145.15      1443.37 o                         
  -3  22   4        116.44       -453.63       857.64 o                         
  -2  22   4       4728.80       3155.44      1049.57 o                         
  -1  22   4       1512.88       1888.89       928.67 o                         
   0  22   4       2637.44       3775.64       738.41 o                         
   1  22   4       4918.90       6105.37      1191.43 o                         
   2  22   4        175.44         69.24       361.70 o                         
   3  22   4       2054.30        814.19       567.16 o                         
   4  22   4         87.53         53.74       419.92 o                         
   5  22   4        546.10        230.37       861.22 o                         
  -3  23   4        707.85       -489.10       956.93 o                         
  -2  23   4       4964.53       5222.72      1379.35 o                         
  -1  23   4       2703.38       2977.44      1159.21 o                         
   0  23   4       2531.53       1251.36      1059.93 o                         
   1  23   4        581.02        744.27       839.96 o                         
   2  23   4      14974.45      16706.96      2165.00 o                         
   3  23   4         74.01        -56.70       857.64 o                         
   4  23   4       2896.93       3144.08       914.62 o                         
  -2  24   4       1152.97        691.15      1130.65 o                         
  -1  24   4        265.38        598.94      1151.81 o                         
   2  24   4       2882.93       3172.44      1102.50 o                         
 -11   0   5        753.21        752.37       333.56 o                         
  -9   0   5      44641.59      48103.43      2360.44 o                         
  -7   0   5      25877.77      25461.53      1246.58 o                         
  -5   0   5      13842.84      13575.72       598.98 o                         
  -3   0   5      58537.91      56329.64      1673.43 o                         
  -1   0   5       8857.99       8926.89       332.24 o                         
   1   0   5     390432.81     368495.66     12693.71 o                         
   3   0   5      35610.84      38146.45      1558.09 o                         
   5   0   5      10262.21      10322.33       541.08 o                         
   7   0   5      58323.66      60399.30      2485.82 o                         
   9   0   5       1887.15       1617.25       503.93 o                         
  11   0   5       6467.35       6983.74       895.29 o                         
 -12   1   5        505.13        554.12       260.03 o                         
 -11   1   5       3056.79       2942.00       309.99 o                         
 -10   1   5        218.45        206.13       163.64 o                         
  -9   1   5       6400.05       6218.40       323.45 o                         
  -8   1   5       4097.98       4256.94       241.87 o                         
  -7   1   5        369.60        471.56       100.01 o                         
  -6   1   5         37.26        128.00        74.89 o                         
  -5   1   5      20618.23      20655.70       616.12 o                         
  -4   1   5      14628.37      14952.79       449.75 o                         
  -3   1   5      68281.71      68873.46      1386.55 o                         
  -2   1   5      21151.39      21055.94       442.77 o                         
  -1   1   5      16502.26      16344.10       415.96 o                         
   0   1   5      10097.30       9116.20       278.56 o                         
   1   1   5      18709.23      17924.01       499.11 o                         
   2   1   5      12955.53      12093.85       370.13 o                         
   3   1   5      17380.39      17292.03       509.33 o                         
   4   1   5       2733.65       2654.04       153.68 o                         
   5   1   5      10933.44      11413.85       407.02 o                         
   6   1   5       7320.14       7047.03       315.49 o                         
   7   1   5       2595.55       2596.40       214.02 o                         
   8   1   5       1092.78       1010.53       186.81 o                         
   9   1   5       1760.25       1872.23       251.16 o                         
  10   1   5       1348.64       1346.61       246.85 o                         
  11   1   5        916.20        492.23       312.53 o                         
 -13   2   5        151.50       -832.84       832.84 o                         
 -12   2   5        127.23        258.16       279.58 o                         
 -11   2   5        946.71        577.03       224.76 o                         
 -10   2   5       1655.25       1470.52       215.38 o                         
  -9   2   5      24925.38      26110.34      1148.72 o                         
  -8   2   5        603.17        811.20       124.96 o                         
  -7   2   5      74008.60      75432.16      2117.33 o                         
  -6   2   5        656.64        663.80        94.47 o                         
  -5   2   5      17488.40      17253.48       557.80 o                         
  -4   2   5      64357.39      65670.77      1719.28 o                         
  -3   2   5      14833.21      15614.69       326.19 o                         
  -2   2   5        158.19        162.97        33.21 o                         
  -1   2   5       1845.69       1703.69        87.82 o                         
   0   2   5      17850.39      16006.98       418.56 o                         
   1   2   5     105609.45      99467.81      2600.58 o                         
   2   2   5       7182.02       7161.32       239.24 o                         
   3   2   5     147430.61     152195.69      4190.53 o                         
   4   2   5        345.19        354.92       105.87 o                         
   5   2   5       8128.98       7975.39       322.08 o                         
   6   2   5      18695.17      18183.79       717.33 o                         
   7   2   5       9739.89       9766.80       433.82 o                         
   8   2   5        188.04        -98.44       135.13 o                         
   9   2   5        352.17        491.39       183.99 o                         
  10   2   5       1139.20       1166.82       274.46 o                         
  11   2   5       3161.69       2729.85       563.93 o                         
  12   2   5       1479.79       1789.61      1020.81 o                         
 -12   3   5        354.47        728.32       435.35 o                         
 -11   3   5        178.45         72.54       193.49 o                         
 -10   3   5          2.19         27.65       162.26 o                         
  -9   3   5         46.31         42.52       129.33 o                         
  -8   3   5         69.74         20.67       104.86 o                         
  -7   3   5       5904.37       5559.62       248.64 o                         
  -6   3   5       7382.79       7185.89       278.69 o                         
  -5   3   5      58057.28      57963.05      1628.04 o                         
  -4   3   5        331.66        265.73        56.82 o                         
  -3   3   5      70694.76      69625.95      1363.69 o                         
  -2   3   5        105.38        192.88        39.86 o                         
  -1   3   5       1145.20       1151.90        68.95 o                         
   0   3   5      14632.34      14548.89       419.96 o                         
   1   3   5       6099.40       5788.34       186.88 o                         
   2   3   5       1901.06       1810.02       123.97 o                         
   3   3   5      38259.56      38343.12       985.43 o                         
   4   3   5       1169.17       1214.97       147.45 o                         
   5   3   5      37599.16      39275.15      1236.30 o                         
   6   3   5         22.95        206.57       111.45 o                         
   7   3   5      11488.65      11109.11       475.21 o                         
   8   3   5        261.01        270.95       207.01 o                         
   9   3   5       1384.73       1097.82       232.73 o                         
  10   3   5       3995.68       3986.03       464.69 o                         
  11   3   5       3910.70       4949.89       484.18 o                         
  12   3   5        266.61       -396.93       815.13 o                         
 -12   4   5       1733.06       1695.74       328.96 o                         
 -11   4   5         80.73        211.87       256.51 o                         
 -10   4   5       2446.11       2452.94       250.40 o                         
  -9   4   5       6634.68       6742.39       350.45 o                         
  -8   4   5       7076.26       7513.13       361.85 o                         
  -7   4   5      57307.99      57549.46      1636.15 o                         
  -6   4   5      32832.98      33379.20       970.04 o                         
  -5   4   5       5895.07       5720.58       237.83 o                         
  -4   4   5      17145.84      16778.59       541.31 o                         
  -3   4   5       7360.21       8162.03       216.77 o                         
  -2   4   5      31206.70      30844.51       660.76 o                         
  -1   4   5         86.68        150.40        39.90 o                         
   0   4   5      46100.03      46471.71      1166.21 o                         
   1   4   5      82571.23      82642.30      1949.63 o                         
   2   4   5      41441.18      40379.55      1095.04 o                         
   3   4   5      76294.49      78252.99      2052.79 o                         
   4   4   5      89268.24      91461.87      2739.80 o                         
   5   4   5      17802.27      18634.77       634.36 o                         
   6   4   5       8796.85       8770.81       382.31 o                         
   7   4   5       4818.00       4859.72       296.27 o                         
   8   4   5       7660.36       7269.73       407.63 o                         
   9   4   5        276.04        571.44       202.36 o                         
  10   4   5        995.96        626.00       274.02 o                         
  11   4   5       5496.91       6166.90       551.97 o                         
  12   4   5       3383.17       3154.88       831.35 o                         
 -12   5   5        800.48       1006.05       345.73 o                         
 -11   5   5        165.51        380.27       255.47 o                         
 -10   5   5        549.68        507.29       216.03 o                         
  -9   5   5        172.83         23.39       141.24 o                         
  -8   5   5       1167.21       1028.81       159.54 o                         
  -7   5   5       2922.16       2872.22       196.92 o                         
  -6   5   5      20256.97      20039.33       664.65 o                         
  -5   5   5        165.46        228.43        82.29 o                         
  -4   5   5       1820.55       1707.61       108.50 o                         
  -3   5   5      92911.84      93765.75      2308.42 o                         
  -2   5   5      23916.27      25026.60       586.06 o                         
  -1   5   5       2722.94       2478.42        99.79 o                         
   0   5   5      11778.75      10967.52       379.37 o                         
   1   5   5      12056.73      11642.68       443.72 o                         
   2   5   5       9293.96       8913.12       310.24 o                         
   3   5   5         72.01         80.53        53.31 o                         
   4   5   5       1547.98       1367.96       121.19 o                         
   5   5   5        121.56         35.66       125.86 o                         
   6   5   5        661.40        658.05       117.99 o                         
   7   5   5      11991.84      12041.45       494.13 o                         
   8   5   5         62.81        124.97       144.05 o                         
   9   5   5        680.24        649.94       205.34 o                         
  10   5   5       2671.52       3074.59       438.70 o                         
  11   5   5       3287.61       3303.04       467.89 o                         
 -12   6   5       1260.83       1261.67       382.93 o                         
 -11   6   5        827.85        741.32       278.84 o                         
 -10   6   5       3460.98       3487.28       322.77 o                         
  -9   6   5       9720.47      10175.67       458.88 o                         
  -8   6   5        761.27       1038.73       179.57 o                         
  -7   6   5       2089.82       2188.69       187.78 o                         
  -6   6   5      28125.04      28508.55       906.07 o                         
  -5   6   5        575.66        755.21       102.35 o                         
  -4   6   5      44279.05      43326.78      1305.46 o                         
  -3   6   5      39832.58      38962.74       984.84 o                         
  -2   6   5       8240.96       8429.77       266.74 o                         
  -1   6   5        603.60        564.60        59.40 o                         
   0   6   5      11533.40      11906.05       334.69 o                         
   1   6   5      90611.98      88909.49      2007.41 o                         
   2   6   5      11670.89      11600.93       317.37 o                         
   3   6   5        255.17        260.68        49.88 o                         
   4   6   5      69159.44      68889.88      2235.24 o                         
   5   6   5       2690.18       2823.41       177.57 o                         
   6   6   5      19054.01      18834.05       660.08 o                         
   7   6   5      19413.47      19396.72       801.49 o                         
   8   6   5       1111.07        921.77       208.04 o                         
   9   6   5         11.14       -187.13       187.13 o                         
  10   6   5        240.13        131.81       247.87 o                         
  11   6   5       4170.18       4794.59       490.02 o                         
 -12   7   5        332.62       1256.90       470.67 o                         
 -11   7   5        120.15        332.72       285.60 o                         
 -10   7   5       5395.85       5638.53       413.12 o                         
  -9   7   5         67.85        -76.02       139.75 o                         
  -8   7   5      10342.99      10815.48       462.30 o                         
  -7   7   5       2306.54       2466.99       183.35 o                         
  -6   7   5       5796.39       6055.81       281.65 o                         
  -5   7   5       3077.54       3174.11       178.68 o                         
  -4   7   5       3417.51       3072.02       191.92 o                         
  -3   7   5      57649.25      56584.26      1579.94 o                         
  -2   7   5      36483.95      36546.92       920.63 o                         
  -1   7   5       2288.51       2019.60        90.60 o                         
   0   7   5      74916.21      74845.09      1850.60 o                         
   1   7   5      11832.89      11423.04       288.10 o                         
   2   7   5      18041.87      17656.44       452.27 o                         
   3   7   5        927.94        759.93        81.15 o                         
   4   7   5        871.16        756.35       136.32 o                         
   5   7   5       2747.41       2796.77       170.19 o                         
   6   7   5      17111.43      18349.51       643.32 o                         
   7   7   5      15254.46      15863.54       676.50 o                         
   8   7   5      14348.57      14395.72       659.97 o                         
   9   7   5        433.70        620.74       224.35 o                         
  10   7   5       7049.59       7103.23       533.13 o                         
  11   7   5       1979.28       1876.80       979.93 o                         
 -11   8   5         38.53        509.89       302.45 o                         
 -10   8   5       8835.25       8685.97       531.88 o                         
  -9   8   5        332.53        394.01       159.36 o                         
  -8   8   5        218.00        218.64       141.60 o                         
  -7   8   5       3440.57       3351.09       238.57 o                         
  -6   8   5      43013.92      44730.70      1499.39 o                         
  -5   8   5         19.41         11.66        81.71 o                         
  -4   8   5      44235.94      44673.86      1459.80 o                         
  -3   8   5       5563.12       5924.45       207.11 o                         
  -2   8   5       1121.03       1139.73       103.11 o                         
  -1   8   5        227.32        225.85        48.15 o                         
   0   8   5      70310.04      68648.35      1920.69 o                         
   1   8   5        791.46        817.46        49.38 o                         
   2   8   5       4797.14       4725.95       161.20 o                         
   3   8   5       9181.99       8791.25       298.42 o                         
   4   8   5     103181.11     103353.21      3082.36 o                         
   5   8   5       3192.81       3110.29       226.41 o                         
   6   8   5       9330.51       8836.27       437.71 o                         
   7   8   5         36.60         66.43       206.57 o                         
   8   8   5       1258.75       1108.72       280.89 o                         
   9   8   5        450.17        358.88       217.91 o                         
  10   8   5       4737.41       5341.15       498.73 o                         
  11   8   5          4.19         49.66       444.14 o                         
 -12   9   5        218.61         56.70       786.77 o                         
 -11   9   5        242.03        316.83       303.52 o                         
 -10   9   5       6638.57       7495.97       572.34 o                         
  -9   9   5       1953.02       2196.91       240.56 o                         
  -8   9   5       1940.08       1919.80       214.68 o                         
  -7   9   5       1062.30        974.04       177.01 o                         
  -6   9   5      19195.13      19936.61       727.70 o                         
  -5   9   5      15548.78      15974.58       586.45 o                         
  -4   9   5       2920.07       2957.98       164.15 o                         
  -3   9   5       2304.63       2199.70       134.19 o                         
  -2   9   5       4225.25       4087.00       157.27 o                         
  -1   9   5        558.12        655.65        71.32 o                         
   0   9   5      67574.95      69701.86      1831.86 o                         
   1   9   5      27152.04      27724.95       796.95 o                         
   2   9   5        565.72        583.51        50.79 o                         
   3   9   5       7431.72       7294.01       257.55 o                         
   4   9   5        967.32       1216.04       132.34 o                         
   5   9   5      11440.71      10944.01       568.48 o                         
   6   9   5        166.69        135.75       133.14 o                         
   7   9   5       2860.80       2671.93       248.20 o                         
   8   9   5       7470.10       7893.97       510.27 o                         
   9   9   5        398.66        539.21       269.31 o                         
  10   9   5       5093.85       4519.02       478.09 o                         
  11   9   5       1103.07       1545.34       754.95 o                         
 -12  10   5        157.53       1424.68      1013.58 o                         
 -11  10   5          8.40        257.21       323.77 o                         
 -10  10   5       2025.43       2521.60       362.90 o                         
  -9  10   5         72.36        -66.31       191.37 o                         
  -8  10   5        783.90        995.42       178.75 o                         
  -7  10   5       5003.77       5151.08       307.10 o                         
  -6  10   5      96646.47     101354.69      3281.05 o                         
  -5  10   5        209.87        265.76        98.93 o                         
  -4  10   5       1965.88       1952.09       113.99 o                         
  -3  10   5      11738.60      12029.58       343.46 o                         
  -2  10   5       7367.77       7134.54       234.47 o                         
  -1  10   5       2702.65       2693.69       177.48 o                         
   0  10   5       4811.51       4577.15       203.08 o                         
   1  10   5       6181.08       6147.39       223.07 o                         
   2  10   5       8481.33       8157.46       275.74 o                         
   3  10   5         72.23         61.08        58.66 o                         
   4  10   5     192488.17     188353.94      5549.30 o                         
   5  10   5        981.10        829.62       146.12 o                         
   6  10   5       1461.46       1396.21       183.05 o                         
   7  10   5          0.16        -74.89       155.11 o                         
   8  10   5        227.34        555.07       226.23 o                         
   9  10   5       1682.94       1182.94       308.50 o                         
  10  10   5         27.99        -63.14       283.72 o                         
  11  10   5        480.95       1088.04       676.92 o                         
 -11  11   5       2107.03       2246.50       452.66 o                         
 -10  11   5       5799.39       6470.47       960.16 o                         
  -9  11   5        423.84        467.19       225.41 o                         
  -8  11   5       1146.72       1644.33       233.97 o                         
  -7  11   5       2038.92       2114.96       210.61 o                         
  -6  11   5      23820.71      25439.22       999.42 o                         
  -5  11   5        162.35        301.04       124.37 o                         
  -4  11   5      15981.77      15363.37       456.01 o                         
  -3  11   5       9096.08       8463.68       276.53 o                         
  -2  11   5      12959.62      13126.78       414.28 o                         
  -1  11   5      68382.83      70479.91      1853.07 o                         
   0  11   5      40591.12      41033.56      1104.92 o                         
   1  11   5       2320.26       2338.72       114.76 o                         
   2  11   5      11530.88      11600.05       449.00 o                         
   3  11   5        456.78        372.17        62.93 o                         
   4  11   5       4096.24       4428.47       252.18 o                         
   5  11   5        898.95        548.03       132.04 o                         
   6  11   5        784.64        837.80       201.12 o                         
   7  11   5        397.52        102.17       180.58 o                         
   8  11   5       2811.56       2389.57       309.49 o                         
   9  11   5      11792.43      12841.17       754.25 o                         
  10  11   5       6083.34       5852.82       549.07 o                         
 -11  12   5        622.61         99.34       381.68 o                         
 -10  12   5       2625.45       2584.29       384.55 o                         
  -9  12   5        307.89        444.43       243.00 o                         
  -8  12   5       4281.42       3806.90       362.52 o                         
  -7  12   5      16064.71      16843.17       970.22 o                         
  -6  12   5      15475.57      15322.32       743.33 o                         
  -5  12   5        716.31        966.28       157.65 o                         
  -4  12   5      27034.34      27236.14       868.81 o                         
  -3  12   5        128.46        116.10        62.98 o                         
  -2  12   5      10283.57      10181.62       343.39 o                         
  -1  12   5       4567.78       4235.89       179.23 o                         
   0  12   5       9173.33       8943.44       297.07 o                         
   1  12   5       1184.65       1166.39       125.76 o                         
   2  12   5      15319.21      14924.06       795.43 o                         
   3  12   5      16522.63      16080.21       552.82 o                         
   4  12   5      16090.62      17012.47       732.52 o                         
   5  12   5         68.94        101.71       188.87 o                         
   6  12   5      11259.63      10161.55       743.59 o                         
   7  12   5        625.41        287.26       208.55 o                         
   8  12   5       1229.47       1025.43       277.73 o                         
   9  12   5        190.36        171.41       472.79 o                         
  10  12   5         75.41       -336.68       772.58 o                         
 -11  13   5        968.36       1259.60       496.36 o                         
 -10  13   5       5861.88       5958.12       560.06 o                         
  -9  13   5        105.45       -198.34       293.23 o                         
  -8  13   5       2257.18       1580.65       484.54 o                         
  -7  13   5        676.10        530.36       242.65 o                         
  -6  13   5       8538.65       8058.68       515.60 o                         
  -5  13   5        559.05        559.77       156.35 o                         
  -4  13   5       1797.13       1629.43       141.21 o                         
  -3  13   5       5889.60       6115.13       269.32 o                         
  -2  13   5      66221.20      67402.50      1780.80 o                         
  -1  13   5      28563.49      26845.18       745.39 o                         
   0  13   5      44431.66      44932.22      1363.50 o                         
   1  13   5        849.60        705.32       193.52 o                         
   2  13   5       4647.93       4739.94       275.91 o                         
   3  13   5         50.55        122.86       214.50 o                         
   4  13   5       2520.63       2845.12       245.12 o                         
   5  13   5         37.00        127.82       153.09 o                         
   6  13   5        698.54        308.79       192.13 o                         
   7  13   5         78.58        203.40       265.71 o                         
   8  13   5      10889.53      10294.99       756.02 o                         
   9  13   5       3916.61       4046.19       524.87 o                         
  10  13   5       4771.53       4683.59      1173.64 o                         
 -10  14   5       1040.70        627.94       557.43 o                         
  -9  14   5       4360.90       4113.48       457.73 o                         
  -8  14   5      11114.78      10352.93       756.15 o                         
  -7  14   5       5577.15       4760.55       647.38 o                         
  -6  14   5        129.61        -10.74       166.93 o                         
  -5  14   5       2239.19       1964.79       266.79 o                         
  -4  14   5      24403.55      24786.12       877.86 o                         
  -3  14   5      24307.89      25418.30       763.22 o                         
  -2  14   5      15116.94      14688.06       475.61 o                         
  -1  14   5        203.98        143.17       103.84 o                         
   0  14   5       2632.08       2221.46       159.79 o                         
   1  14   5      42415.45      42762.23      1566.00 o                         
   2  14   5      26809.38      27296.25      1250.67 o                         
   3  14   5       4182.64       4366.11       364.88 o                         
   4  14   5        187.02        -16.48       186.03 o                         
   5  14   5        549.69        231.63       225.61 o                         
   6  14   5      17434.06      18489.86       982.80 o                         
   7  14   5       5307.93       5956.04       540.14 o                         
   8  14   5        549.09       1236.42       377.75 o                         
   9  14   5        844.65        542.83       403.13 o                         
 -10  15   5       2597.66       1758.28      1056.39 o                         
  -9  15   5       6045.38       7359.73      1100.27 o                         
  -8  15   5        950.60       1335.06       397.21 o                         
  -7  15   5        740.09       1013.28       330.03 o                         
  -6  15   5       8900.06       9842.64       693.35 o                         
  -5  15   5        643.47        804.89       256.81 o                         
  -4  15   5      11924.36      12548.29       657.73 o                         
  -3  15   5       4726.66       4424.40       243.49 o                         
  -2  15   5      23105.16      23865.11       783.22 o                         
  -1  15   5      13381.60      13434.99       520.55 o                         
   0  15   5      13051.12      13259.45       568.66 o                         
   1  15   5      11657.07      11878.71       521.53 o                         
   2  15   5       2344.11       1965.87       306.46 o                         
   3  15   5       6574.95       6449.32       556.86 o                         
   4  15   5       2570.38       3102.33       469.23 o                         
   5  15   5         34.19       -190.24       190.24 o                         
   6  15   5       4029.19       3216.71       390.93 o                         
   7  15   5        367.39        470.21       314.52 o                         
   8  15   5       3090.65       4085.41       522.36 o                         
   9  15   5       2479.40       2054.66       635.95 o                         
  -9  16   5       4434.76       3762.31       744.79 o                         
  -8  16   5       3024.97       2917.28       484.88 o                         
  -7  16   5       3569.33       2904.37       445.99 o                         
  -6  16   5       7998.20       8279.14       587.63 o                         
  -5  16   5       1250.45       1737.81       284.49 o                         
  -4  16   5         77.57        -77.59       162.71 o                         
  -3  16   5       9334.00       9587.48       400.38 o                         
  -2  16   5       8997.20       8341.97       357.70 o                         
  -1  16   5       2077.40       1920.27       195.89 o                         
   0  16   5        936.93        804.14       162.73 o                         
   1  16   5      20664.30      20749.14       950.71 o                         
   2  16   5       2671.91       2343.32       271.45 o                         
   3  16   5       4533.50       5667.99       428.81 o                         
   4  16   5       7482.16       7248.31       541.10 o                         
   5  16   5       1438.33       1006.53       288.06 o                         
   6  16   5        549.18        257.46       257.98 o                         
   7  16   5       3206.77       2837.84       429.58 o                         
   8  16   5       1279.25        811.77       414.86 o                         
   9  16   5         18.30       -148.85       559.94 o                         
  -9  17   5        469.78        -24.81       836.41 o                         
  -8  17   5       1778.76       1151.03       498.09 o                         
  -7  17   5       2562.46       2919.54       476.32 o                         
  -6  17   5       3597.66       3403.80       399.48 o                         
  -5  17   5      18766.69      20415.06      1011.14 o                         
  -4  17   5      15562.68      16879.23       855.57 o                         
  -3  17   5       1590.79       1623.22       417.59 o                         
  -2  17   5      10552.88      10326.10       577.75 o                         
  -1  17   5       1012.92       1079.40       231.75 o                         
   0  17   5      11112.28      11220.34       546.38 o                         
   1  17   5        208.74         34.49       187.20 o                         
   2  17   5       8102.89       8279.08       514.95 o                         
   3  17   5      24347.40      24439.35      1128.34 o                         
   4  17   5       4984.32       4980.67       579.48 o                         
   5  17   5      12296.17      12742.04       984.53 o                         
   6  17   5       7961.75       9211.92       668.41 o                         
   7  17   5        335.56        -40.86       361.56 o                         
   8  17   5        846.60       -283.10       648.43 o                         
  -9  18   5       2327.30       1910.30       971.28 o                         
  -8  18   5         20.03       -258.18       427.26 o                         
  -7  18   5       7587.44       7665.45       721.04 o                         
  -6  18   5       1381.34       1717.97       433.92 o                         
  -5  18   5       3137.95       2235.28       476.17 o                         
  -4  18   5       2631.30       2703.72      1111.21 o                         
  -3  18   5         11.15       -158.84       307.30 o                         
  -2  18   5       1919.16       1583.99       306.16 o                         
  -1  18   5       2690.67       2852.90       361.78 o                         
   0  18   5       9595.56      10173.91       961.30 o                         
   1  18   5       7212.66       7122.16      1249.87 o                         
   2  18   5        406.51        759.35       349.64 o                         
   3  18   5      20888.93      20646.94      1537.68 o                         
   4  18   5        959.38        793.32       375.44 o                         
   5  18   5       5884.19       6350.23       671.61 o                         
   6  18   5        282.93        526.32       369.19 o                         
   7  18   5       1096.94        786.37       437.73 o                         
   8  18   5       2782.99       2711.56       935.88 o                         
  -7  19   5         92.63        310.94       508.64 o                         
  -6  19   5        289.32        617.15       467.67 o                         
  -5  19   5       4081.56       4874.00       690.80 o                         
  -4  19   5        518.18        768.19       411.01 o                         
  -3  19   5      14011.10      16141.71      1286.14 o                         
  -2  19   5      15201.14      15393.64      1177.78 o                         
  -1  19   5       1788.78       1597.62       339.35 o                         
   0  19   5       4655.15       4879.90      1132.65 o                         
   1  19   5       4526.16       4024.48       473.29 o                         
   2  19   5       1680.60        848.08       346.88 o                         
   3  19   5       3663.07       3179.97       687.83 o                         
   4  19   5         24.39        542.22       524.50 o                         
   5  19   5       1382.09        483.11       544.68 o                         
   6  19   5        621.28        545.96       592.70 o                         
   7  19   5       5276.25       5631.25       973.79 o                         
  -7  20   5        164.76        372.12       705.25 o                         
  -6  20   5        179.15        155.37       460.87 o                         
  -5  20   5        371.39        237.98       460.54 o                         
  -4  20   5       1721.02       1594.05       473.19 o                         
  -3  20   5       6471.02       6782.34       971.79 o                         
  -2  20   5       1594.76       1981.09       918.06 o                         
  -1  20   5        195.20       -116.77       655.64 o                         
   0  20   5       5186.64       4631.29       773.99 o                         
   1  20   5      10225.55      10802.46       834.09 o                         
   2  20   5       1598.90       1472.39       394.59 o                         
   3  20   5       2030.73       1735.67      1095.16 o                         
   4  20   5         82.04        285.96       412.85 o                         
   5  20   5        316.87        168.35       742.48 o                         
   6  20   5         57.28        474.93       601.49 o                         
  -6  21   5         77.62        237.45       705.25 o                         
  -5  21   5        383.05        480.87       477.11 o                         
  -4  21   5       2213.29       2343.56       916.16 o                         
  -3  21   5      24842.62      25175.01      2707.90 o                         
  -2  21   5         68.13       1275.82       839.92 o                         
  -1  21   5       7879.45       9824.76      1624.63 o                         
   0  21   5         41.71        451.09       462.61 o                         
   1  21   5       6385.46       6819.95       657.22 o                         
   2  21   5       1839.71       2138.41       625.46 o                         
   3  21   5          0.28         18.49       356.47 o                         
   4  21   5        209.38        373.64       449.44 o                         
   5  21   5       1114.17        653.19       667.68 o                         
   6  21   5       1770.91       2126.40      1318.59 o                         
  -6  22   5        714.24        974.65       843.52 o                         
  -5  22   5        200.48       -272.89       559.95 o                         
  -4  22   5       2262.02       1832.31      1102.44 o                         
  -3  22   5       1838.50       1910.22      1063.40 o                         
  -2  22   5        709.47       1616.16       971.11 o                         
  -1  22   5         36.60        698.16       985.22 o                         
   0  22   5       5123.78       4559.14      1219.65 o                         
   1  22   5       5380.05       2478.37       914.89 o                         
   2  22   5         11.90         45.87       434.18 o                         
   3  22   5       2173.55       2345.94       574.50 o                         
   4  22   5         73.32        -23.25       787.99 o                         
   5  22   5       2613.49       1492.41      1396.70 o                         
  -3  23   5      12578.60      12373.59      2075.69 o                         
  -2  23   5        825.09       1849.74      1095.17 o                         
  -1  23   5       1224.86       1573.72      1066.87 o                         
   0  23   5        113.92          7.09      1041.93 o                         
   1  23   5      10066.08      12267.46      1777.13 o                         
   2  23   5       1870.07       1517.11       985.41 o                         
   3  23   5       1366.16        149.25       531.67 o                         
   4  23   5         18.51        120.49       634.36 o                         
  -2  24   5        152.91        705.25      1091.55 o                         
  -1  24   5        132.04        878.91      1134.07 o                         
   2  24   5        408.79       1010.06       893.11 o                         
 -12   0   6       5645.01       4702.83       548.28 o                         
 -10   0   6       4923.34       4162.23       447.30 o                         
  -8   0   6       4158.61       4280.09       325.33 o                         
  -6   0   6      40786.79      40611.89      1655.31 o                         
  -4   0   6       6888.93       6910.04       345.51 o                         
  -2   0   6      98231.74      98068.24      2871.30 o                         
   0   0   6      97843.83      86643.55      3322.40 o                         
   2   0   6      86130.77      83717.27      2962.14 o                         
   4   0   6      13171.61      13714.08       773.48 o                         
   6   0   6         84.48        100.11       151.29 o                         
   8   0   6      13935.48      14955.98       955.89 o                         
  10   0   6       3862.89       3863.45       509.82 o                         
 -13   1   6        397.17        627.30      1020.69 o                         
 -12   1   6       3528.75       3837.94       368.28 o                         
 -11   1   6       1124.95       1144.50       242.54 o                         
 -10   1   6       6922.44       7270.00       505.35 o                         
  -9   1   6       1111.52       1137.06       154.67 o                         
  -8   1   6      49010.43      48666.70      1405.81 o                         
  -7   1   6        980.42        937.17       120.25 o                         
  -6   1   6      16369.52      15959.68       503.19 o                         
  -5   1   6        111.25        142.37        65.43 o                         
  -4   1   6       9259.02       8873.31       293.73 o                         
  -3   1   6       6090.42       6024.69       168.56 o                         
  -2   1   6     137060.05     135879.06      2810.70 o                         
  -1   1   6        186.50        167.20        50.68 o                         
   0   1   6     177113.53     172324.31      4452.25 o                         
   1   1   6      32636.89      30579.63       780.82 o                         
   2   1   6      59319.79      61611.93      2127.57 o                         
   3   1   6       2315.82       2154.90       144.83 o                         
   4   1   6       5489.57       5976.79       324.35 o                         
   5   1   6         14.66         22.71        86.63 o                         
   6   1   6       1989.99       1957.97       173.41 o                         
   7   1   6       3894.60       3718.30       322.35 o                         
   8   1   6      19124.90      19715.95       742.01 o                         
   9   1   6        435.56        231.86       191.99 o                         
  10   1   6       7205.93       7427.72       727.54 o                         
  11   1   6        815.92        278.44       469.12 o                         
 -13   2   6         14.38        382.74       730.05 o                         
 -12   2   6       1483.04       1020.10       346.69 o                         
 -11   2   6       1102.05        706.77       222.78 o                         
 -10   2   6        581.25        594.66       172.07 o                         
  -9   2   6       1023.68        717.00       175.15 o                         
  -8   2   6      22820.56      23056.18       866.45 o                         
  -7   2   6       7479.40       7222.61       294.99 o                         
  -6   2   6      33704.81      33297.20       971.31 o                         
  -5   2   6      25384.95      25330.52       743.52 o                         
  -4   2   6      62643.81      65439.93      1720.35 o                         
  -3   2   6        653.39        618.82        54.35 o                         
  -2   2   6       3948.82       3951.12       124.36 o                         
  -1   2   6      47788.75      47463.80      1193.91 o                         
   0   2   6      14914.87      14093.67       401.77 o                         
   1   2   6      10769.75       9974.06       327.71 o                         
   2   2   6     183975.09     180569.34      5301.64 o                         
   3   2   6       5610.65       5019.73       233.40 o                         
   4   2   6      38073.84      39247.07      1147.14 o                         
   5   2   6      34068.20      35237.93      1053.20 o                         
   6   2   6      17884.53      18699.12       664.02 o                         
   7   2   6       1421.85       1216.50       170.80 o                         
   8   2   6       2448.64       2066.00       223.39 o                         
   9   2   6       2533.83       2873.76       294.34 o                         
  10   2   6       2355.84       2265.07       343.71 o                         
  11   2   6       3872.15       3694.42       499.52 o                         
 -12   3   6        435.71        756.18       296.34 o                         
 -11   3   6       4630.30       4864.73       438.17 o                         
 -10   3   6        454.03        547.09       179.27 o                         
  -9   3   6        116.08        375.24       143.55 o                         
  -8   3   6      26014.60      26596.30       863.72 o                         
  -7   3   6       9986.35       9391.10       349.79 o                         
  -6   3   6      53522.48      53963.98      1532.05 o                         
  -5   3   6       7737.25       7090.72       264.84 o                         
  -4   3   6       5395.24       5581.16       200.91 o                         
  -3   3   6       1087.86       1197.58        72.76 o                         
  -2   3   6       4952.25       5097.73       163.27 o                         
  -1   3   6      10686.13      10915.71       329.34 o                         
   0   3   6        112.97        162.09        63.55 o                         
   1   3   6       2392.58       2353.48       127.68 o                         
   2   3   6      24060.95      22887.01       660.33 o                         
   3   3   6      13685.62      14197.78       485.28 o                         
   4   3   6      36308.84      37913.84      1110.76 o                         
   5   3   6       5207.27       4737.67       254.19 o                         
   6   3   6       6010.12       5834.01       364.25 o                         
   7   3   6        455.95        343.93       134.20 o                         
   8   3   6       1115.64        951.17       180.18 o                         
   9   3   6        324.80        424.41       225.73 o                         
  10   3   6         16.55       -168.79       227.43 o                         
  11   3   6        108.71        149.65       314.28 o                         
  12   3   6        271.09        818.67       992.33 o                         
 -12   4   6       3584.29       3644.95       409.54 o                         
 -11   4   6         16.83        138.39       239.23 o                         
 -10   4   6        482.69        415.08       234.79 o                         
  -9   4   6      12509.37      11652.83       670.46 o                         
  -8   4   6      19554.55      20215.53       752.11 o                         
  -7   4   6        762.09        820.51       123.46 o                         
  -6   4   6       6856.52       6307.88       258.84 o                         
  -5   4   6        399.60        326.74        82.56 o                         
  -4   4   6      29879.86      29981.72       866.84 o                         
  -3   4   6        286.87        284.34        53.67 o                         
  -2   4   6      25071.63      25271.85       550.75 o                         
  -1   4   6       2918.74       2802.04       125.09 o                         
   0   4   6      12494.41      12161.75       393.19 o                         
   1   4   6      81897.36      81884.06      2033.28 o                         
   2   4   6     129465.94     128486.90      3170.56 o                         
   3   4   6        554.77        529.29        82.20 o                         
   4   4   6      13621.31      13901.83       606.42 o                         
   5   4   6      11222.67      11657.55       450.72 o                         
   6   4   6      22034.00      22349.21       770.47 o                         
   7   4   6       4007.56       3727.29       255.64 o                         
   8   4   6       1289.12        907.24       171.29 o                         
   9   4   6        616.38        349.85       304.85 o                         
  10   4   6       2918.14       2791.37       365.55 o                         
  11   4   6       8245.62       8814.99       650.38 o                         
  12   4   6       4102.85       3490.89      1099.10 o                         
 -12   5   6       1073.46        811.10       310.85 o                         
 -11   5   6       7498.59       8025.94       488.09 o                         
 -10   5   6       1144.26        938.24       211.92 o                         
  -9   5   6         61.86         84.82       148.83 o                         
  -8   5   6      28114.90      28781.97      1021.30 o                         
  -7   5   6      29101.03      29286.40      1010.99 o                         
  -6   5   6        154.07        245.18       134.98 o                         
  -5   5   6      47387.05      48673.29      1478.88 o                         
  -4   5   6      29420.58      29861.96       926.92 o                         
  -3   5   6      14116.98      13998.12       382.68 o                         
  -2   5   6      30722.50      30259.86       706.04 o                         
  -1   5   6      31981.55      33346.74       890.29 o                         
   0   5   6       5536.69       5568.08       206.28 o                         
   1   5   6      13716.96      12938.62       396.44 o                         
   2   5   6     116796.68     119590.76      2959.23 o                         
   3   5   6      34612.14      35016.63      1096.63 o                         
   4   5   6       7260.16       7472.77       343.06 o                         
   5   5   6      22256.62      23468.35       786.81 o                         
   6   5   6      23248.66      22990.06       793.31 o                         
   7   5   6       2524.71       2756.85       281.83 o                         
   8   5   6       5882.63       5371.47       378.56 o                         
   9   5   6         65.78        -31.02       198.02 o                         
  10   5   6        103.12       -239.20       239.20 o                         
  11   5   6       2287.64       2467.70       427.09 o                         
 -12   6   6       7293.24       7007.50       620.72 o                         
 -11   6   6       1999.88       2626.74       458.68 o                         
 -10   6   6        241.68        256.72       185.55 o                         
  -9   6   6       7812.41       7421.72       466.13 o                         
  -8   6   6        852.97        522.76       146.94 o                         
  -7   6   6       1741.14       1846.37       179.25 o                         
  -6   6   6        832.14        810.29       128.14 o                         
  -5   6   6       2367.88       2385.13       154.33 o                         
  -4   6   6       3642.28       3483.71       211.19 o                         
  -3   6   6         25.84        129.42        54.96 o                         
  -2   6   6      49566.96      49845.86      1315.88 o                         
  -1   6   6      81193.97      82557.71      2282.12 o                         
   0   6   6       9665.25       9214.91       294.37 o                         
   1   6   6      44465.89      44339.07      1187.37 o                         
   2   6   6        779.54        665.82        76.19 o                         
   3   6   6       9182.02       8715.20       298.01 o                         
   4   6   6       4490.70       4296.49       223.50 o                         
   5   6   6      13016.13      13272.76       504.31 o                         
   6   6   6        690.61        578.03       118.49 o                         
   7   6   6        158.08        290.16       138.07 o                         
   8   6   6       5990.05       6323.16       414.89 o                         
   9   6   6      14524.43      14200.11       839.36 o                         
  10   6   6       3139.23       2729.26       374.51 o                         
  11   6   6       3705.22       3807.01      1435.88 o                         
 -12   7   6        243.85        622.38       537.32 o                         
 -11   7   6       3791.54       3917.41       364.30 o                         
 -10   7   6        195.67        365.11       209.65 o                         
  -9   7   6      12447.32      13055.03       581.19 o                         
  -8   7   6      12989.91      12653.59       546.17 o                         
  -7   7   6       3509.87       3496.18       237.57 o                         
  -6   7   6        596.98        348.76       114.81 o                         
  -5   7   6      38655.57      40168.72      1338.62 o                         
  -4   7   6      20982.93      21628.99       823.12 o                         
  -3   7   6       3671.65       3747.45       157.13 o                         
  -2   7   6       1469.78       1330.75        88.91 o                         
  -1   7   6       8975.62       8676.48       330.08 o                         
   0   7   6         18.43         84.62        52.22 o                         
   1   7   6      11137.45      11015.25       331.39 o                         
   2   7   6      13072.56      12447.76       410.35 o                         
   3   7   6       8007.55       8148.43       261.36 o                         
   4   7   6       2739.15       2762.11       141.81 o                         
   5   7   6       5547.32       5207.63       256.44 o                         
   6   7   6      12813.64      13396.15       513.28 o                         
   7   7   6       2699.45       2095.31       239.92 o                         
   8   7   6       3029.81       3060.85       293.46 o                         
   9   7   6         41.87        169.20       210.94 o                         
  10   7   6        770.41        202.89       272.94 o                         
  11   7   6        407.43        262.91       737.17 o                         
 -11   8   6       8847.13       9874.75       695.00 o                         
 -10   8   6        537.87        437.33       203.98 o                         
  -9   8   6       3896.09       3335.92       302.07 o                         
  -8   8   6       2129.92       2375.72       220.10 o                         
  -7   8   6       1261.92       1231.68       180.72 o                         
  -6   8   6       7192.68       6896.11       429.03 o                         
  -5   8   6       1598.34       1618.40       288.65 o                         
  -4   8   6      21793.06      22415.82       776.28 o                         
  -3   8   6      14403.69      13791.60       459.31 o                         
  -2   8   6       3787.24       3379.81       170.01 o                         
  -1   8   6     187179.50     186037.83      4787.68 o                         
   0   8   6       1435.43       1286.40        76.19 o                         
   1   8   6      17508.79      17226.37       488.99 o                         
   2   8   6      20593.11      20393.19       575.85 o                         
   3   8   6       2839.65       2338.58       136.43 o                         
   4   8   6        719.39        824.57       115.22 o                         
   5   8   6      10935.51      11282.55       501.32 o                         
   6   8   6       3773.86       3666.55       273.15 o                         
   7   8   6       3190.39       3033.30       290.93 o                         
   8   8   6        885.25        611.61       209.95 o                         
   9   8   6      32996.78      34283.05      1309.56 o                         
  10   8   6        488.42        196.05       301.33 o                         
  11   8   6       2081.61       2232.82       829.47 o                         
 -12   9   6        279.30        822.22       932.08 o                         
 -11   9   6       1672.97       1886.58       347.25 o                         
 -10   9   6        665.43        807.38       236.33 o                         
  -9   9   6       3774.91       3815.70       328.96 o                         
  -8   9   6         28.76        102.17       159.15 o                         
  -7   9   6       7978.93       7850.68       521.12 o                         
  -6   9   6       9988.22      10810.24       504.99 o                         
  -5   9   6      94967.15     100398.32      3541.09 o                         
  -4   9   6         90.69         -7.79        57.43 o                         
  -3   9   6        117.77        126.64        67.40 o                         
  -2   9   6        816.25        981.11        98.74 o                         
  -1   9   6        461.51        586.14        52.78 o                         
   0   9   6      31753.31      32310.29      1086.62 o                         
   1   9   6        148.88        226.72        70.87 o                         
   2   9   6       3104.71       2852.10       119.02 o                         
   3   9   6       7287.77       7080.85       258.69 o                         
   4   9   6      13996.68      14179.08       621.97 o                         
   5   9   6      43117.83      42864.28      1589.75 o                         
   6   9   6        328.71        684.14       162.33 o                         
   7   9   6        125.58         60.73       159.28 o                         
   8   9   6       1051.94        665.96       210.53 o                         
   9   9   6        785.04       1008.30       296.60 o                         
  10   9   6       2242.87       2088.86       402.98 o                         
  11   9   6        659.51       1293.62       811.62 o                         
 -12  10   6         12.91        825.74       857.63 o                         
 -11  10   6       3188.10       4065.06       442.67 o                         
 -10  10   6        421.01        -81.12       223.85 o                         
  -9  10   6       7956.78       8525.03       479.20 o                         
  -8  10   6        287.02        215.74       171.77 o                         
  -7  10   6       6475.55       6537.66       389.02 o                         
  -6  10   6       2028.62       2085.82       214.83 o                         
  -5  10   6       6928.85       6462.09       344.70 o                         
  -4  10   6       4811.86       5019.83       208.38 o                         
  -3  10   6       1672.70       1671.71       152.38 o                         
  -2  10   6       1366.04       1279.25       112.17 o                         
  -1  10   6      49780.15      50583.14      1435.70 o                         
   0  10   6        328.00        285.42        68.45 o                         
   1  10   6      45663.33      47211.36      1334.54 o                         
   2  10   6       2240.28       2461.07       184.91 o                         
   3  10   6      33430.02      33640.09       909.26 o                         
   4  10   6        150.73        294.77       101.05 o                         
   5  10   6        110.14          1.63       124.98 o                         
   6  10   6       1727.07       1176.52       181.23 o                         
   7  10   6         82.84         45.46       181.71 o                         
   8  10   6        326.88        486.24       228.66 o                         
   9  10   6      10118.16       9948.13       837.98 o                         
  10  10   6          1.13       -222.29       314.84 o                         
  11  10   6       3134.30       3661.74       939.45 o                         
 -11  11   6        250.54        546.72       378.62 o                         
 -10  11   6       1723.70       1404.80       308.39 o                         
  -9  11   6        202.03        530.15       226.64 o                         
  -8  11   6       7835.38       7986.35       571.63 o                         
  -7  11   6      14951.12      15266.18       770.85 o                         
  -6  11   6        411.30        430.67       147.97 o                         
  -5  11   6      73993.27      75920.49      2712.60 o                         
  -4  11   6        179.87        171.09        97.00 o                         
  -3  11   6        668.01        712.66       104.68 o                         
  -2  11   6      20125.12      20063.79       652.19 o                         
  -1  11   6         71.95         78.36        66.97 o                         
   0  11   6       1470.24       1427.36        89.56 o                         
   1  11   6       4511.59       4626.41       195.04 o                         
   2  11   6      12949.41      13184.02       416.90 o                         
   3  11   6      30374.75      30178.84       886.23 o                         
   4  11   6         61.97        218.69       103.99 o                         
   5  11   6      40289.32      43546.47      1608.32 o                         
   6  11   6        123.97        295.55       179.34 o                         
   7  11   6        804.51        930.72       226.22 o                         
   8  11   6       8239.52       7824.41       656.65 o                         
   9  11   6        342.75        338.65       272.76 o                         
  10  11   6          1.87        747.77       701.70 o                         
 -11  12   6       5099.21       3929.13       740.65 o                         
 -10  12   6       2915.44       3071.35       390.47 o                         
  -9  12   6       8512.00       9456.97       652.52 o                         
  -8  12   6      14622.61      16392.59      1473.78 o                         
  -7  12   6        854.65        798.59       208.08 o                         
  -6  12   6       1936.51       1756.85       211.82 o                         
  -5  12   6         59.71        106.24       120.83 o                         
  -4  12   6        505.19        433.45       137.40 o                         
  -3  12   6       8183.23       7941.36       270.38 o                         
  -2  12   6        378.48        221.67        66.52 o                         
  -1  12   6      56184.02      56118.65      1487.95 o                         
   0  12   6       9010.90       8590.88       296.58 o                         
   1  12   6      42212.58      45214.95      1267.39 o                         
   2  12   6      52297.03      54068.73      1964.18 o                         
   3  12   6        228.10        111.69        90.08 o                         
   4  12   6        852.74        931.49       215.79 o                         
   5  12   6       1575.01       1334.37       210.03 o                         
   6  12   6       2815.72       2274.16       351.11 o                         
   7  12   6       2034.93       2079.85       295.19 o                         
   8  12   6         10.75        -40.85       258.87 o                         
   9  12   6       6432.74       7222.81       715.07 o                         
  10  12   6         43.97         14.18       836.37 o                         
 -11  13   6       1295.51        134.69       581.28 o                         
 -10  13   6          8.03        263.50       326.98 o                         
  -9  13   6        197.11        545.64       289.82 o                         
  -8  13   6      10690.78      11837.46      1106.77 o                         
  -7  13   6       7835.54       7681.42       542.77 o                         
  -6  13   6        705.06        381.92       182.30 o                         
  -5  13   6      15448.46      16434.93       774.38 o                         
  -4  13   6         42.67         51.84       110.91 o                         
  -3  13   6      44721.60      46734.70      1333.24 o                         
  -2  13   6       1231.81        991.44       108.93 o                         
  -1  13   6        760.74        686.18        88.21 o                         
   0  13   6       2501.36       2356.94       131.61 o                         
   1  13   6        916.43       1056.97       130.43 o                         
   2  13   6      28582.12      28525.25      1252.40 o                         
   3  13   6       7788.30       8068.03       426.63 o                         
   4  13   6         41.98        245.94       159.62 o                         
   5  13   6       6049.71       5977.27       434.22 o                         
   6  13   6        167.86         19.49       227.83 o                         
   7  13   6      11582.83      12359.21      1142.70 o                         
   8  13   6        311.35         -7.03       317.47 o                         
   9  13   6        443.95        477.54       370.71 o                         
 -10  14   6          8.91        -52.15       556.17 o                         
  -9  14   6       9631.81      11080.02       808.34 o                         
  -8  14   6        420.09        406.83       256.32 o                         
  -7  14   6       4807.34       5616.71       526.69 o                         
  -6  14   6       8834.74       9775.16       571.18 o                         
  -5  14   6       4874.80       5253.59       363.55 o                         
  -4  14   6        722.54        810.09       148.02 o                         
  -3  14   6      12537.27      12843.98       437.77 o                         
  -2  14   6       6488.86       6818.85       296.46 o                         
  -1  14   6      38190.12      37913.38      1177.93 o                         
   0  14   6       5680.80       5328.09       242.16 o                         
   1  14   6      25502.87      25756.18       997.46 o                         
   2  14   6       7822.16       7958.70       783.52 o                         
   3  14   6      10620.45      11072.75       929.43 o                         
   4  14   6       5676.40       5697.53       728.38 o                         
   5  14   6       5445.96       5585.04       668.66 o                         
   6  14   6        344.32        189.66       252.60 o                         
   7  14   6       3830.47       4899.22       522.76 o                         
   8  14   6        664.74        583.32       346.41 o                         
   9  14   6       4535.64       3081.04       695.01 o                         
 -10  15   6       3802.57       6887.98      1627.33 o                         
  -9  15   6        567.71        351.76       404.46 o                         
  -8  15   6       5905.42       5652.00       612.84 o                         
  -7  15   6      11033.32      13006.78      1121.98 o                         
  -6  15   6        506.67        575.99       271.76 o                         
  -5  15   6      13756.76      15241.62       933.78 o                         
  -4  15   6        298.41        272.34       140.93 o                         
  -3  15   6      10527.19      11160.08       434.28 o                         
  -2  15   6      24993.56      25787.03       836.39 o                         
  -1  15   6         74.25        151.76        91.74 o                         
   0  15   6      28567.95      29252.15      1110.59 o                         
   1  15   6       1926.84       1854.76       232.91 o                         
   2  15   6       3754.02       3625.24       332.78 o                         
   3  15   6      19740.63      20084.83      1312.48 o                         
   4  15   6        134.06       -168.96       203.08 o                         
   5  15   6      11799.45      12648.07       856.83 o                         
   6  15   6        578.36        -16.79       249.89 o                         
   7  15   6       3671.74       3893.96       473.69 o                         
   8  15   6       5430.93       7103.20       665.68 o                         
   9  15   6        148.83        230.36       698.16 o                         
  -9  16   6       3760.05       3452.31       628.35 o                         
  -8  16   6        142.19        781.65       409.11 o                         
  -7  16   6        883.59        624.68       356.06 o                         
  -6  16   6       7889.85       8170.78       691.83 o                         
  -5  16   6       6498.89       6017.71       730.77 o                         
  -4  16   6       8341.80       9106.57       531.74 o                         
  -3  16   6      14083.47      13914.09       526.64 o                         
  -2  16   6        978.13        985.02       165.72 o                         
  -1  16   6       3074.53       2674.70       303.42 o                         
   0  16   6       9651.86       9668.70       558.43 o                         
   1  16   6      11316.38      11283.92       625.20 o                         
   2  16   6       6392.60       5602.36       418.57 o                         
   3  16   6       2317.69       2209.54       300.84 o                         
   4  16   6      12718.28      12768.79       761.13 o                         
   5  16   6       6213.62       7295.73       607.92 o                         
   6  16   6       1437.07       1585.84       399.47 o                         
   7  16   6       4615.99       4391.57       522.12 o                         
   8  16   6        260.79        691.63       470.71 o                         
   9  16   6        120.23        141.76       747.78 o                         
  -9  17   6        784.22        368.60       747.83 o                         
  -8  17   6       4359.63       4607.13       608.38 o                         
  -7  17   6       1855.33       2070.48       448.11 o                         
  -6  17   6      10606.26      10517.55      1263.82 o                         
  -5  17   6      10076.07      12105.65      1016.16 o                         
  -4  17   6        779.36        815.25       260.23 o                         
  -3  17   6        980.43        862.41       724.65 o                         
  -2  17   6       6881.32       6538.24       437.51 o                         
  -1  17   6       7989.23       7869.57       436.45 o                         
   0  17   6       1705.45       1833.78       494.80 o                         
   1  17   6       1661.28       1380.14       487.31 o                         
   2  17   6        412.16        715.53       303.30 o                         
   3  17   6       3475.83       3351.09       360.49 o                         
   4  17   6       9158.62       9387.96       684.64 o                         
   5  17   6      15485.44      15310.25       903.03 o                         
   6  17   6        565.23        119.81       312.66 o                         
   7  17   6       1038.05        919.42       347.38 o                         
   8  17   6       2634.02       2069.89       950.04 o                         
  -9  18   6         79.84       -432.36       754.86 o                         
  -8  18   6       3067.99       4407.16       725.75 o                         
  -7  18   6        663.56        848.34       367.01 o                         
  -6  18   6       2324.44       1891.88       513.57 o                         
  -5  18   6       5258.14       5496.81       710.29 o                         
  -4  18   6      17612.36      18910.00      1409.34 o                         
  -3  18   6       1302.31       1371.73       411.64 o                         
  -2  18   6        230.53        298.32       210.36 o                         
  -1  18   6      16689.08      16204.92       802.94 o                         
   0  18   6        516.32        494.09       273.66 o                         
   1  18   6         52.90       -538.48       643.23 o                         
   2  18   6      24589.73      22073.78      1601.25 o                         
   3  18   6         43.72       -209.95       275.57 o                         
   4  18   6       3766.69       3534.79       537.15 o                         
   5  18   6       2355.77       2217.24       480.21 o                         
   6  18   6       3253.70       2742.28       565.14 o                         
   7  18   6         63.42       -345.52       539.79 o                         
  -7  19   6        400.34        308.03       514.95 o                         
  -6  19   6       1615.28        906.76       753.22 o                         
  -5  19   6        534.01        220.29       416.67 o                         
  -4  19   6       2556.67       2449.47       523.95 o                         
  -3  19   6       6388.69       7484.50       812.91 o                         
  -2  19   6       4236.34       4020.20      1166.39 o                         
  -1  19   6       3188.74       2889.36       625.04 o                         
   0  19   6         26.47        105.53       318.44 o                         
   1  19   6       6914.14       6911.63       666.06 o                         
   2  19   6       3594.65       3672.11       611.49 o                         
   3  19   6        535.02       -375.68       375.68 o                         
   4  19   6        942.02       1169.63       602.53 o                         
   5  19   6       1871.64        865.76       785.15 o                         
   6  19   6       1776.97       1372.14       509.98 o                         
   7  19   6       3444.16       3683.15      1095.48 o                         
  -7  20   6          5.12        917.88       691.07 o                         
  -6  20   6          2.82        349.45       461.98 o                         
  -5  20   6       1214.97       1509.06       513.41 o                         
  -4  20   6       1216.33       1284.15       481.82 o                         
  -3  20   6        281.43        950.89       419.61 o                         
  -2  20   6      12976.79      14051.00      1983.81 o                         
  -1  20   6       5408.37       5374.87       740.30 o                         
   0  20   6       2807.19       2316.70       411.59 o                         
   1  20   6       2275.20       1995.73       568.46 o                         
   2  20   6       2632.50       3086.25       476.30 o                         
   3  20   6        170.57        425.28       481.98 o                         
   4  20   6        287.48         42.53       460.73 o                         
   5  20   6       1303.59       1714.52      1139.36 o                         
   6  20   6        457.54       1831.95      1307.77 o                         
  -6  21   6        949.26        510.38       627.34 o                         
  -5  21   6         24.21        750.41       512.63 o                         
  -4  21   6      10133.14      11531.23      1136.64 o                         
  -3  21   6          5.65        272.88       800.93 o                         
  -2  21   6       5946.43       4287.23      1227.05 o                         
  -1  21   6        978.17        627.35       832.92 o                         
   0  21   6        340.04        323.79       478.45 o                         
   1  21   6        337.34        374.40       359.78 o                         
   2  21   6       5585.84       6511.19       964.57 o                         
   3  21   6         42.49       -235.05       593.61 o                         
   4  21   6        895.89       1771.04       541.59 o                         
   5  21   6        379.94        179.86       567.05 o                         
  -6  22   6        354.96       1204.98       871.84 o                         
  -5  22   6       2465.78       2956.07       829.50 o                         
  -4  22   6       2352.66       1332.86      1010.28 o                         
  -3  22   6       3732.35       5632.95      1418.16 o                         
  -2  22   6       9908.42      12898.75      2000.66 o                         
  -1  22   6       6552.59       7007.31      1606.60 o                         
   0  22   6       1411.89       1888.86      1052.72 o                         
   1  22   6          8.01       -109.86       676.89 o                         
   2  22   6       3783.04       3364.04       624.57 o                         
   3  22   6        756.45       1216.78       501.54 o                         
   4  22   6        318.39         18.45       500.61 o                         
   5  22   6       1269.32        584.83      1219.28 o                         
  -3  23   6        336.92        595.40       967.53 o                         
  -2  23   6        874.98        630.88      1158.98 o                         
  -1  23   6          1.75       -574.12      1002.93 o                         
   0  23   6       4788.21       6583.84      1655.89 o                         
   1  23   6       1505.19        552.94       854.23 o                         
   2  23   6       2248.74       1584.52       939.37 o                         
   3  23   6        117.99        223.47       477.41 o                         
  -2  24   6       1676.94       1818.01      1364.66 o                         
  -1  24   6       3646.15       3708.04      1439.40 o                         
   2  24   6       2078.88       1712.09      1045.69 o                         
 -11   0   7       4825.06       5043.74       537.84 o                         
  -9   0   7      29629.25      31168.53      1348.47 o                         
  -7   0   7        171.81        411.28       148.93 o                         
  -5   0   7       1874.19       1611.31       167.23 o                         
  -3   0   7      88023.54      87965.34      3079.72 o                         
  -1   0   7     133217.14     131427.86      4584.62 o                         
   1   0   7      57821.87      53677.25      1969.33 o                         
   3   0   7       7070.84       6881.14       471.93 o                         
   5   0   7       9515.83       9952.48       562.83 o                         
   7   0   7      38298.46      40242.26      1797.02 o                         
   9   0   7      13202.22      14169.72      1343.58 o                         
  11   0   7        660.79        147.15       519.00 o                         
 -13   1   7       1970.41       1417.87       875.53 o                         
 -12   1   7        439.55        626.80       262.24 o                         
 -11   1   7       4999.80       5544.04       392.92 o                         
 -10   1   7       3144.96       2897.00       341.51 o                         
  -9   1   7       8268.91       7692.82       353.42 o                         
  -8   1   7        189.27        328.83       117.21 o                         
  -7   1   7      75064.71      75256.97      2116.68 o                         
  -6   1   7       1164.49       1158.93       113.13 o                         
  -5   1   7       2238.81       2204.98       162.79 o                         
  -4   1   7      32904.68      33713.50       867.18 o                         
  -3   1   7      13428.87      13682.46       402.19 o                         
  -2   1   7      10203.07       9987.45       247.31 o                         
  -1   1   7     132902.91     129827.37      3051.67 o                         
   0   1   7      28350.45      26324.86       789.86 o                         
   1   1   7      60623.84      55638.21      1367.56 o                         
   2   1   7       1041.06        800.21       170.39 o                         
   3   1   7     173860.31     187575.78      5967.39 o                         
   4   1   7         79.40        119.60        88.20 o                         
   5   1   7        287.05        458.87       166.43 o                         
   6   1   7      12192.52      12160.67       478.91 o                         
   7   1   7        610.29        374.67       138.23 o                         
   8   1   7        231.86        207.45       174.34 o                         
   9   1   7      12150.38      12946.69       646.22 o                         
  10   1   7       1387.66       1596.79       326.97 o                         
  11   1   7       2811.49       2721.39       515.72 o                         
 -13   2   7         70.99       -279.97       885.99 o                         
 -12   2   7         36.15          7.03       261.64 o                         
 -11   2   7       3167.62       3078.88       307.06 o                         
 -10   2   7        704.98        766.08       186.59 o                         
  -9   2   7       4524.55       4388.33       274.23 o                         
  -8   2   7       1389.48       1273.12       154.56 o                         
  -7   2   7       3923.56       3840.15       208.15 o                         
  -6   2   7       4597.40       4088.88       200.92 o                         
  -5   2   7       3705.67       3533.78       173.70 o                         
  -4   2   7       8890.34       8871.11       282.14 o                         
  -3   2   7      24036.27      24197.67       635.51 o                         
  -2   2   7        333.01        425.39        53.52 o                         
  -1   2   7      76383.74      77859.74      2172.91 o                         
   0   2   7       6674.53       6472.32       251.63 o                         
   1   2   7        212.96        127.79       109.04 o                         
   2   2   7       9070.94      10169.30       469.49 o                         
   3   2   7        200.90        234.40       123.36 o                         
   4   2   7      23447.29      24585.13       761.42 o                         
   5   2   7       7532.89       7694.27       332.08 o                         
   6   2   7       5150.30       5272.98       279.73 o                         
   7   2   7      15289.16      15861.17       630.03 o                         
   8   2   7         21.44        242.14       175.63 o                         
   9   2   7       7565.07       7083.48       445.92 o                         
  10   2   7       6880.38       7285.13       559.31 o                         
  11   2   7        295.07        259.57       351.61 o                         
 -12   3   7       1219.38       1087.67       305.27 o                         
 -11   3   7        141.25        164.49       214.18 o                         
 -10   3   7       6003.95       6414.40       368.73 o                         
  -9   3   7       8780.75       8661.14       409.30 o                         
  -8   3   7      10578.72      10743.20       408.18 o                         
  -7   3   7      81525.83      81859.70      2299.07 o                         
  -6   3   7        391.97        228.63        90.24 o                         
  -5   3   7        145.06        318.02        80.55 o                         
  -4   3   7       5079.95       4915.76       192.17 o                         
  -3   3   7     104558.57     105276.85      2741.07 o                         
  -2   3   7      32754.66      32841.08       841.15 o                         
  -1   3   7       1056.16        873.98        81.76 o                         
   0   3   7      41517.53      42335.50      1207.60 o                         
   1   3   7     122281.27     122326.19      3393.69 o                         
   2   3   7      16867.84      17930.47       667.52 o                         
   3   3   7     211677.16     218687.89      6919.60 o                         
   4   3   7         50.58        174.66        92.86 o                         
   5   3   7         67.62         50.61       100.12 o                         
   6   3   7       6746.24       6320.33       331.62 o                         
   7   3   7      15032.67      14898.55       599.77 o                         
   8   3   7       2856.04       3178.60       270.65 o                         
   9   3   7        394.26        460.66       228.28 o                         
  10   3   7        534.41        460.35       287.78 o                         
  11   3   7       5423.50       4888.05       526.55 o                         
 -12   4   7       1729.63       2328.06       355.66 o                         
 -11   4   7        560.46        707.03       240.82 o                         
 -10   4   7         11.26         87.36       155.87 o                         
  -9   4   7       2398.32       2472.67       307.71 o                         
  -8   4   7          6.18        -70.73       114.54 o                         
  -7   4   7       6515.33       6732.92       291.82 o                         
  -6   4   7      26091.88      24828.11       742.82 o                         
  -5   4   7       3651.51       3622.63       180.14 o                         
  -4   4   7      16717.00      17332.66       527.09 o                         
  -3   4   7      23881.70      23777.55       698.73 o                         
  -2   4   7      32806.57      30775.76       836.67 o                         
  -1   4   7      43359.95      42878.44      1151.97 o                         
   0   4   7      49667.10      49533.47      1262.01 o                         
   1   4   7       1289.17       1544.81       121.52 o                         
   2   4   7      20235.06      19052.96       563.45 o                         
   3   4   7        155.38         84.64        92.10 o                         
   4   4   7       6050.16       5681.24       268.99 o                         
   5   4   7        842.58        869.06       138.08 o                         
   6   4   7       3392.01       3222.63       238.25 o                         
   7   4   7      11969.69      12695.52       634.75 o                         
   8   4   7       5201.10       4737.91       347.86 o                         
   9   4   7       5954.52       5932.88       537.07 o                         
  10   4   7      11251.21      12545.40       753.16 o                         
  11   4   7       1089.67       1275.19       441.25 o                         
 -12   5   7       1965.18       2632.80       413.92 o                         
 -11   5   7       1899.78       1805.27       285.36 o                         
 -10   5   7      11460.38      11813.28       533.43 o                         
  -9   5   7       7751.57       8404.72       445.69 o                         
  -8   5   7      42684.96      43954.93      1375.98 o                         
  -7   5   7       6764.52       6508.32       311.31 o                         
  -6   5   7        228.88        144.94        98.05 o                         
  -5   5   7       9517.79      10072.87       371.53 o                         
  -4   5   7       1325.00       1571.44       151.50 o                         
  -3   5   7      12412.86      12395.28       392.28 o                         
  -2   5   7      27860.02      27667.84       759.36 o                         
  -1   5   7      17905.90      17953.53       483.71 o                         
   0   5   7      32625.91      32441.74       937.16 o                         
   1   5   7      63500.74      62610.03      1665.10 o                         
   2   5   7      81943.32      82225.07      2305.55 o                         
   3   5   7       7359.47       7158.57       355.58 o                         
   4   5   7       4161.80       3904.19       229.19 o                         
   5   5   7      23698.55      24204.06       903.36 o                         
   6   5   7        555.21        425.13       130.19 o                         
   7   5   7       2852.33       2948.01       385.53 o                         
   8   5   7       4254.65       4330.38       349.05 o                         
   9   5   7         43.20          5.65       205.77 o                         
  10   5   7        391.78        335.23       294.06 o                         
  11   5   7       5217.96       6826.00       875.65 o                         
 -12   6   7        859.31        435.90       325.27 o                         
 -11   6   7         43.11       -102.76       213.34 o                         
 -10   6   7        705.70        647.91       196.52 o                         
  -9   6   7       4780.70       4881.97       301.33 o                         
  -8   6   7         26.67        250.31       132.96 o                         
  -7   6   7       9281.46       9245.00       388.00 o                         
  -6   6   7      17727.01      18172.74       614.02 o                         
  -5   6   7       5411.91       5812.54       319.52 o                         
  -4   6   7      10006.58      10208.21       451.60 o                         
  -3   6   7     109154.53     108406.83      2995.23 o                         
  -2   6   7       4650.61       4593.03       201.00 o                         
  -1   6   7       8064.50       7874.61       231.88 o                         
   0   6   7       4505.81       4304.82       186.31 o                         
   1   6   7       4484.88       4098.75       192.64 o                         
   2   6   7      11896.90      11655.01       500.22 o                         
   3   6   7       5971.75       5640.29       256.88 o                         
   4   6   7      12187.77      12308.30       492.03 o                         
   5   6   7       5592.88       5533.02       281.66 o                         
   6   6   7        184.88        245.15       118.40 o                         
   7   6   7      22576.07      23499.06       923.60 o                         
   8   6   7       1795.31       1421.28       231.28 o                         
   9   6   7       3489.81       3403.60       359.92 o                         
  10   6   7       5464.26       5454.72       462.60 o                         
  11   6   7         38.20       -207.93       530.82 o                         
 -12   7   7       2323.68       1386.03       730.23 o                         
 -11   7   7        389.87        255.12       228.85 o                         
 -10   7   7      36165.05      37457.43      1347.56 o                         
  -9   7   7       3884.02       3737.63       279.22 o                         
  -8   7   7       2287.49       2146.67       201.01 o                         
  -7   7   7       1194.38       1118.73       158.48 o                         
  -6   7   7       1907.78       1893.18       169.44 o                         
  -5   7   7       1250.24       1352.06       152.80 o                         
  -4   7   7      21758.21      21340.19       742.18 o                         
  -3   7   7      12841.62      12977.29       393.10 o                         
  -2   7   7      47766.17      48100.11      1574.44 o                         
  -1   7   7       5299.84       5075.83       187.23 o                         
   0   7   7     225056.30     226816.09      6169.65 o                         
   1   7   7      23846.76      24209.58       680.14 o                         
   2   7   7        481.32        525.17        75.96 o                         
   3   7   7       2660.32       2460.41       133.71 o                         
   4   7   7       1349.75       1318.65       151.61 o                         
   5   7   7       8697.35       8378.79       368.54 o                         
   6   7   7      17469.80      17581.92       638.21 o                         
   7   7   7        194.01        531.96       184.94 o                         
   8   7   7       4223.29       4382.29       355.37 o                         
   9   7   7         72.05        -93.73       210.04 o                         
  10   7   7       9152.71       9799.74       701.66 o                         
  11   7   7        377.44       1111.21       583.33 o                         
 -11   8   7         60.92        368.13       247.61 o                         
 -10   8   7       2429.92       2609.71       288.80 o                         
  -9   8   7        375.33        649.92       189.69 o                         
  -8   8   7         10.81        105.15       133.42 o                         
  -7   8   7      13397.15      13451.87       558.41 o                         
  -6   8   7      16524.49      16840.52       632.75 o                         
  -5   8   7      10182.89      10520.23       471.31 o                         
  -4   8   7       7070.20       7000.28       317.13 o                         
  -3   8   7      14988.74      14916.72       467.89 o                         
  -2   8   7      26133.71      25913.29       881.98 o                         
  -1   8   7        240.51        302.76        61.22 o                         
   0   8   7        735.79        854.34        67.68 o                         
   1   8   7       2110.50       1929.04       109.48 o                         
   2   8   7       9398.48       9323.37       309.86 o                         
   3   8   7       9351.89       8954.42       289.33 o                         
   4   8   7       5229.07       5102.71       298.20 o                         
   5   8   7       3916.47       3759.08       308.21 o                         
   6   8   7        692.53        634.73       169.08 o                         
   7   8   7       1085.79        898.83       209.77 o                         
   8   8   7      11028.42      10769.93       855.10 o                         
   9   8   7        110.98        614.63       282.91 o                         
  10   8   7       2492.95       2120.64       441.16 o                         
  11   8   7        695.66        -38.99       719.47 o                         
 -11   9   7         50.80        307.12       280.23 o                         
 -10   9   7      33704.84      36292.02      1322.48 o                         
  -9   9   7         23.79         61.82       168.59 o                         
  -8   9   7       6260.36       6803.66       381.63 o                         
  -7   9   7       1998.85       2339.43       210.53 o                         
  -6   9   7      16029.43      16983.82       710.30 o                         
  -5   9   7      12432.94      12421.98       536.76 o                         
  -4   9   7        522.49        340.11        96.85 o                         
  -3   9   7       4408.37       4172.01       197.85 o                         
  -2   9   7       2548.85       2254.84       140.01 o                         
  -1   9   7       8331.85       8193.13       278.98 o                         
   0   9   7     120269.67     121975.59      3587.77 o                         
   1   9   7       5214.21       5005.08       190.48 o                         
   2   9   7      19375.89      19548.41       566.99 o                         
   3   9   7      11625.91      10523.35       383.93 o                         
   4   9   7      17562.46      17413.10       635.13 o                         
   5   9   7       1611.18       1373.35       218.09 o                         
   6   9   7        886.22        756.52       191.56 o                         
   7   9   7        549.87        294.45       179.36 o                         
   8   9   7       2648.11       2429.86       327.13 o                         
   9   9   7       1520.42       1379.59       372.54 o                         
  10   9   7       7039.50       7828.10       639.59 o                         
  11   9   7       1023.17        630.89       776.20 o                         
 -12  10   7       1163.46        641.53       928.62 o                         
 -11  10   7        151.74        176.51       295.95 o                         
 -10  10   7          0.97        354.41       283.48 o                         
  -9  10   7        205.83        294.25       182.01 o                         
  -8  10   7       1151.29       1214.52       192.44 o                         
  -7  10   7       1246.88       1071.10       228.17 o                         
  -6  10   7      46110.85      48455.75      1783.66 o                         
  -5  10   7      13743.27      14316.94       651.07 o                         
  -4  10   7      11227.51      11512.32       414.78 o                         
  -3  10   7       1174.27       1111.99       106.78 o                         
  -2  10   7       6232.63       6203.70       261.52 o                         
  -1  10   7        501.04        519.87       108.93 o                         
   0  10   7      23971.14      24237.69       844.04 o                         
   1  10   7        111.52        193.45        62.87 o                         
   2  10   7      26748.45      26711.29       802.25 o                         
   3  10   7       5263.81       5276.31       238.78 o                         
   4  10   7      40050.06      42058.55      1432.43 o                         
   5  10   7       6227.42       5474.00       342.83 o                         
   6  10   7       6363.19       6872.55       441.31 o                         
   7  10   7        764.82        926.35       233.93 o                         
   8  10   7        227.25         61.13       228.88 o                         
   9  10   7        108.22       -259.55       259.55 o                         
  10  10   7       6101.93       7211.42      1312.74 o                         
 -11  11   7        718.48       1271.22       420.74 o                         
 -10  11   7      10558.96      12594.41       711.43 o                         
  -9  11   7        989.32        580.26       309.51 o                         
  -8  11   7       7787.72       7462.92       520.26 o                         
  -7  11   7       5331.56       5809.55       556.99 o                         
  -6  11   7       6882.15       6799.00       385.85 o                         
  -5  11   7        558.99        626.58       136.80 o                         
  -4  11   7        233.90        402.06        93.66 o                         
  -3  11   7      11061.54      10736.88       384.09 o                         
  -2  11   7       3028.04       2730.66       191.17 o                         
  -1  11   7       3866.35       3577.48       212.46 o                         
   0  11   7      51826.43      51552.35      1468.01 o                         
   1  11   7      13573.35      13820.30       487.13 o                         
   2  11   7      18759.84      19487.10       644.54 o                         
   3  11   7       5046.74       5175.49       249.01 o                         
   4  11   7      14579.07      14717.52       765.75 o                         
   5  11   7        575.00        642.93       162.35 o                         
   6  11   7        111.18        458.05       182.08 o                         
   7  11   7       8478.86       8952.50       564.60 o                         
   8  11   7       1171.94        896.76       341.30 o                         
   9  11   7        314.47        -80.59       280.92 o                         
  10  11   7       2677.02        358.04       882.70 o                         
 -11  12   7        331.53        692.70       517.34 o                         
 -10  12   7        137.58        146.15       299.24 o                         
  -9  12   7       3647.16       3935.15       429.39 o                         
  -8  12   7        212.08        238.98       223.31 o                         
  -7  12   7       3250.47       3184.13       712.30 o                         
  -6  12   7      11423.02      11640.53       729.25 o                         
  -5  12   7       4265.12       4678.51       298.76 o                         
  -4  12   7      38228.86      39007.93      1315.96 o                         
  -3  12   7         25.53          7.28        87.26 o                         
  -2  12   7       2363.99       2778.12       199.78 o                         
  -1  12   7       2321.55       2225.57       169.18 o                         
   0  12   7      13795.06      13526.14       476.27 o                         
   1  12   7      31654.54      31517.85       914.45 o                         
   2  12   7        533.21        489.42       118.88 o                         
   3  12   7        418.18        200.19        98.53 o                         
   4  12   7      14453.77      15739.30       709.42 o                         
   5  12   7        280.31        416.35       179.56 o                         
   6  12   7      15611.43      15487.26       771.29 o                         
   7  12   7        481.75        283.64       219.88 o                         
   8  12   7       3331.79       4156.97       619.14 o                         
   9  12   7         52.53          8.77       368.01 o                         
 -10  13   7       5895.96       6626.61       591.71 o                         
  -9  13   7       2578.00       2356.08       371.05 o                         
  -8  13   7       3827.64       3769.47       393.70 o                         
  -7  13   7      13201.84      13916.05       755.47 o                         
  -6  13   7        272.03        464.21       188.71 o                         
  -5  13   7       1783.48       1778.45       200.23 o                         
  -4  13   7      39797.11      40831.00      1375.25 o                         
  -3  13   7       3966.65       3621.00       262.16 o                         
  -2  13   7      21299.64      21536.54       854.72 o                         
  -1  13   7       1594.95       1441.19       169.83 o                         
   0  13   7      53192.91      52321.21      1602.82 o                         
   1  13   7      19103.22      19262.07       704.61 o                         
   2  13   7      11705.00      11951.45       718.97 o                         
   3  13   7      19491.32      19738.91       970.74 o                         
   4  13   7        173.81        260.21       213.39 o                         
   5  13   7        379.93        135.61       217.91 o                         
   6  13   7      19523.10      20772.46      1447.77 o                         
   7  13   7       2453.29       2378.29       400.13 o                         
   8  13   7       3302.84       3575.70       497.00 o                         
   9  13   7        282.86       -162.26       393.48 o                         
 -10  14   7         28.90        162.31       565.93 o                         
  -9  14   7       2619.08       3257.11       554.10 o                         
  -8  14   7       2133.51       1508.79       431.36 o                         
  -7  14   7          7.20       -135.26       268.04 o                         
  -6  14   7       4012.88       4262.26       355.53 o                         
  -5  14   7       3279.93       3309.17       295.80 o                         
  -4  14   7      31209.37      33544.68      2174.50 o                         
  -3  14   7       6208.95       6347.06       323.55 o                         
  -2  14   7      17271.52      16921.59       636.26 o                         
  -1  14   7       7394.57       7816.46       365.36 o                         
   0  14   7       3940.57       4019.22       243.60 o                         
   1  14   7       3825.52       4435.22       295.50 o                         
   2  14   7       2499.97       2530.05       298.84 o                         
   3  14   7       6840.28       6807.10       502.57 o                         
   4  14   7       2731.61       2453.10       324.71 o                         
   5  14   7       4358.10       4971.95       614.43 o                         
   6  14   7      16217.95      15313.85      1156.25 o                         
   7  14   7       3903.86       4541.84       549.67 o                         
   8  14   7       2964.84       3241.98       562.35 o                         
   9  14   7       2055.65       1570.31       772.75 o                         
  -9  15   7        420.37        701.56       489.56 o                         
  -8  15   7       5231.41       6017.93       635.84 o                         
  -7  15   7       7015.63       6371.00       611.82 o                         
  -6  15   7         29.08        101.76       305.13 o                         
  -5  15   7       2620.63       1782.66       436.15 o                         
  -4  15   7       3720.83       3888.38       341.03 o                         
  -3  15   7        385.81        435.21       131.22 o                         
  -2  15   7       4850.79       4524.29       267.37 o                         
  -1  15   7      17221.58      17478.50       653.11 o                         
   0  15   7       3179.41       2941.66       284.80 o                         
   1  15   7       7837.20       7699.44       502.17 o                         
   2  15   7      16005.26      15534.05       792.29 o                         
   3  15   7       4908.32       4657.15       414.78 o                         
   4  15   7       3688.64       3629.57       395.65 o                         
   5  15   7         50.71        329.31       328.35 o                         
   6  15   7       3522.51       4049.31       512.92 o                         
   7  15   7          7.76       -149.03       313.17 o                         
   8  15   7        580.00        666.53       412.18 o                         
   9  15   7       1020.04        974.69       825.83 o                         
  -9  16   7       5270.14       6279.39      1048.88 o                         
  -8  16   7        180.84        314.05       353.36 o                         
  -7  16   7         37.61         78.78       326.15 o                         
  -6  16   7      19520.37      19083.33      1776.52 o                         
  -5  16   7        699.57        540.78       277.00 o                         
  -4  16   7      18481.89      19366.11       934.21 o                         
  -3  16   7       1913.66       1930.93       277.39 o                         
  -2  16   7        178.55        367.27       162.67 o                         
  -1  16   7      15389.12      15589.52       768.22 o                         
   0  16   7      12795.15      12614.66       570.55 o                         
   1  16   7       6031.11       6110.66       437.06 o                         
   2  16   7        491.27        745.69       231.31 o                         
   3  16   7       4757.93       4538.54       554.22 o                         
   4  16   7      22960.79      24347.81      1187.90 o                         
   5  16   7        326.09        760.99       308.23 o                         
   6  16   7      13300.55      14687.94       922.79 o                         
   7  16   7       4859.93       4920.72       547.08 o                         
   8  16   7        289.16       -476.32       476.32 o                         
  -9  17   7       1144.75       1874.62       871.91 o                         
  -8  17   7         87.72        641.48       389.57 o                         
  -7  17   7      17533.70      19136.83      1896.91 o                         
  -6  17   7        948.36        924.99       383.43 o                         
  -5  17   7        675.58        473.40       276.71 o                         
  -4  17   7        787.63        678.25       323.51 o                         
  -3  17   7       4514.89       5233.35       463.77 o                         
  -2  17   7       1275.72       1475.69       214.23 o                         
  -1  17   7        884.51        806.72       213.81 o                         
   0  17   7       1424.31        590.47       246.77 o                         
   1  17   7       3449.65       3184.92       335.15 o                         
   2  17   7       5309.68       5572.98       449.59 o                         
   3  17   7      29101.27      31217.44      1435.72 o                         
   4  17   7       7021.59       6800.19       590.10 o                         
   5  17   7       1221.68        963.22       325.24 o                         
   6  17   7         16.84       -263.40       263.40 o                         
   7  17   7        963.29       1045.24       397.38 o                         
  -9  18   7       1095.24       2027.01      1010.14 o                         
  -8  18   7         49.65        487.26       518.17 o                         
  -7  18   7       4125.04       4082.56       609.68 o                         
  -6  18   7       3803.32       3862.76       790.65 o                         
  -5  18   7       8005.35       8847.14       910.06 o                         
  -4  18   7       5648.49       4880.71       968.00 o                         
  -3  18   7        242.50        232.11       326.05 o                         
  -2  18   7      17612.14      16910.71       849.16 o                         
  -1  18   7       3427.28       3153.60       388.36 o                         
   0  18   7        101.15        -74.78       616.65 o                         
   1  18   7         38.01       -301.24       301.24 o                         
   2  18   7        905.89       1082.20       496.21 o                         
   3  18   7         53.52         71.85       281.71 o                         
   4  18   7       4494.61       3816.28       575.35 o                         
   5  18   7       1953.10       1901.71       517.48 o                         
   6  18   7       2911.97       2995.26       575.12 o                         
   7  18   7       1135.95       1191.46       709.13 o                         
  -7  19   7       7704.21       9834.64      1454.25 o                         
  -6  19   7        880.80       1993.54       662.60 o                         
  -5  19   7        263.40        -14.48       340.38 o                         
  -4  19   7         46.38        210.91       636.14 o                         
  -3  19   7       4979.50       3957.48       609.48 o                         
  -2  19   7        760.71        476.40       388.12 o                         
  -1  19   7        758.15        659.13       362.58 o                         
   0  19   7       7108.96       6926.20       614.04 o                         
   1  19   7       4339.12       3956.53       936.10 o                         
   2  19   7       3011.63       1764.29       497.70 o                         
   3  19   7      10314.60      11616.10      1387.39 o                         
   4  19   7       1099.07        591.91       517.48 o                         
   5  19   7        453.05        -14.66       942.73 o                         
   6  19   7       1239.22       1574.49       624.21 o                         
   7  19   7         23.05        652.08       779.67 o                         
  -7  20   7       6823.15       4216.49       993.03 o                         
  -6  20   7        816.85        307.20       516.71 o                         
  -5  20   7        219.09        550.27       424.85 o                         
  -4  20   7       1053.01       1126.76       644.90 o                         
  -3  20   7      24186.14      25826.84      1844.66 o                         
  -2  20   7       9836.22      10586.50      1724.38 o                         
  -1  20   7       2100.71       1995.38       868.48 o                         
   0  20   7       3085.04       3679.78       655.09 o                         
   1  20   7       2220.29       1404.55       414.28 o                         
   2  20   7        771.47       1057.61       659.05 o                         
   3  20   7       2619.45       1449.91       577.84 o                         
   4  20   7        151.99       1180.15       616.65 o                         
   5  20   7        194.56        654.22       662.73 o                         
  -6  21   7         14.03        -63.79       549.31 o                         
  -5  21   7       1177.17       1848.94       615.61 o                         
  -4  21   7       2071.71       1510.13       592.12 o                         
  -3  21   7       1466.45       1673.02       981.83 o                         
  -2  21   7         87.36        163.02       949.78 o                         
  -1  21   7       2466.91       2367.67      1045.76 o                         
   0  21   7       2982.56       2518.56       648.94 o                         
   1  21   7       4360.75       4286.25       562.43 o                         
   2  21   7        166.49         38.29       375.52 o                         
   3  21   7        298.91        630.84       570.59 o                         
   4  21   7        238.32        815.12       737.16 o                         
   5  21   7       1711.13        744.36      1247.69 o                         
  -6  22   7       1544.63       2842.34      1063.35 o                         
  -4  22   7        159.10        623.74      1034.84 o                         
  -3  22   7      13364.84      13758.85      2175.31 o                         
  -2  22   7        198.92        698.17       942.71 o                         
  -1  22   7        642.53       1810.72      1144.77 o                         
   0  22   7         43.04       -145.30      1010.02 o                         
   1  22   7         40.00       -481.98       722.96 o                         
   2  22   7          3.04        243.06       673.35 o                         
   3  22   7       2580.32       3149.62      1327.58 o                         
   4  22   7       2137.24       1839.37       744.40 o                         
  -3  23   7       1908.55       2718.40      1453.31 o                         
  -2  23   7        204.50       1073.83      1095.10 o                         
  -1  23   7        417.41        450.10       974.62 o                         
   0  23   7       6517.34       4471.73      1482.42 o                         
   1  23   7       3352.34        209.17      1350.73 o                         
   2  23   7        361.41       -219.73       715.90 o                         
   3  23   7       3410.77       2892.54       850.85 o                         
  -1  24   7       1860.79       3363.50      1485.20 o                         
   2  24   7       2089.22        723.12       971.25 o                         
 -12   0   8       1825.51       1875.43       435.15 o                         
 -10   0   8       8882.98       9162.97       851.89 o                         
  -8   0   8       5976.34       5761.38       394.86 o                         
  -6   0   8      34254.10      35109.90      1445.87 o                         
  -4   0   8        319.53        313.21       110.45 o                         
  -2   0   8       5017.71       5045.83       278.24 o                         
   0   0   8      67464.61      71465.62      2583.19 o                         
   2   0   8       6414.73       7169.25       646.91 o                         
   4   0   8      24869.98      24422.21      1080.91 o                         
   6   0   8         60.06        135.75       171.26 o                         
   8   0   8      12154.00      10792.77       703.52 o                         
  10   0   8       4026.90       4494.37       612.63 o                         
 -13   1   8        591.74        485.55       740.73 o                         
 -12   1   8      10942.79      11978.86       663.73 o                         
 -11   1   8        431.84        711.42       229.28 o                         
 -10   1   8       2521.52       2689.70       267.43 o                         
  -9   1   8        119.43        203.31       136.14 o                         
  -8   1   8        874.69        912.46       136.28 o                         
  -7   1   8        158.55        131.08       100.20 o                         
  -6   1   8       4645.01       4170.23       208.79 o                         
  -5   1   8       9237.37       8635.28       308.09 o                         
  -4   1   8       2957.81       3173.70       172.49 o                         
  -3   1   8      20053.30      20542.07       624.32 o                         
  -2   1   8     325504.62     319305.19      8210.81 o                         
  -1   1   8         50.80        141.42        59.05 o                         
   0   1   8      27371.47      26729.23       816.62 o                         
   1   1   8        270.34        341.06       113.99 o                         
   2   1   8       5123.94       4652.48       344.25 o                         
   3   1   8       3196.61       4013.13       289.84 o                         
   4   1   8       3531.58       3402.81       205.40 o                         
   5   1   8       7010.93       7270.40       338.28 o                         
   6   1   8       9682.83       9494.57       418.88 o                         
   7   1   8       3720.99       3951.98       371.68 o                         
   8   1   8      72742.10      76611.33      2379.55 o                         
   9   1   8        209.27        -97.53       197.21 o                         
  10   1   8       2073.49       1753.96       347.74 o                         
  11   1   8         49.27        495.86       600.43 o                         
 -12   2   8       2206.24       1697.32       294.77 o                         
 -11   2   8       2194.03       2610.10       314.87 o                         
 -10   2   8        977.25       1198.24       195.21 o                         
  -9   2   8       6952.28       7296.24       367.57 o                         
  -8   2   8      17935.70      17094.11       569.33 o                         
  -7   2   8       4351.45       3933.32       213.39 o                         
  -6   2   8      62951.00      63494.34      1794.50 o                         
  -5   2   8       5995.65       5546.26       236.58 o                         
  -4   2   8      31603.24      30785.69       846.70 o                         
  -3   2   8       3866.45       3977.22       205.66 o                         
  -2   2   8       2329.20       2500.51       155.72 o                         
  -1   2   8       2514.27       2309.94       122.50 o                         
   0   2   8       2753.36       2837.64       223.38 o                         
   1   2   8      25122.25      22891.35       781.91 o                         
   2   2   8      58024.80      61175.78      2483.65 o                         
   3   2   8      50731.11      53183.80      1775.69 o                         
   4   2   8      45381.97      46451.82      1440.91 o                         
   5   2   8       7708.58       8349.84       365.81 o                         
   6   2   8       2517.94       2737.41       215.35 o                         
   7   2   8          1.03        -71.38       137.73 o                         
   8   2   8       3541.02       3527.99       296.80 o                         
   9   2   8          0.92        181.90       203.89 o                         
  10   2   8        204.69        414.50       313.59 o                         
  11   2   8        684.08        972.53       519.46 o                         
 -12   3   8       2443.72       2920.97       380.05 o                         
 -11   3   8          3.86        -19.04       195.96 o                         
 -10   3   8       7441.70       6954.76       384.60 o                         
  -9   3   8      11234.70      11677.86       502.94 o                         
  -8   3   8         17.49         22.85       116.30 o                         
  -7   3   8       1082.26       1013.24       130.18 o                         
  -6   3   8        669.09        739.79       112.53 o                         
  -5   3   8        598.78        605.98        95.77 o                         
  -4   3   8      16093.59      16116.50       506.04 o                         
  -3   3   8      16188.05      15613.05       533.67 o                         
  -2   3   8      22339.40      21727.06       756.14 o                         
  -1   3   8        172.98        291.66        97.41 o                         
   0   3   8      64577.77      68090.98      2058.87 o                         
   1   3   8      75028.51      77359.65      2184.97 o                         
   2   3   8      18932.15      19860.35       744.10 o                         
   3   3   8       1476.68       1485.14       159.59 o                         
   4   3   8        282.22        460.42       111.01 o                         
   5   3   8          4.69        237.86       107.43 o                         
   6   3   8      32682.65      33485.56      1108.92 o                         
   7   3   8       2709.95       2226.69       233.62 o                         
   8   3   8       8100.18       7942.73       434.35 o                         
   9   3   8         77.59        -22.39       207.19 o                         
  10   3   8       7551.66       6958.26       562.69 o                         
  11   3   8       3354.41       3543.86       629.71 o                         
 -12   4   8       2028.71       1921.62       338.11 o                         
 -11   4   8       1923.99       1662.28       273.18 o                         
 -10   4   8        131.39        131.34       162.04 o                         
  -9   4   8       9824.35      10058.16       461.08 o                         
  -8   4   8      24543.70      24987.73       853.37 o                         
  -7   4   8       4719.32       5025.13       268.04 o                         
  -6   4   8      22429.45      21964.06       678.37 o                         
  -5   4   8        707.51        658.80       100.42 o                         
  -4   4   8       3262.50       3266.83       174.60 o                         
  -3   4   8       9020.52       8844.09       444.18 o                         
  -2   4   8        221.09         29.71       113.06 o                         
  -1   4   8      10056.09      10499.68       338.84 o                         
   0   4   8      28416.18      29545.28       870.82 o                         
   1   4   8       2281.89       1875.76       169.50 o                         
   2   4   8      60063.75      60045.27      1722.54 o                         
   3   4   8       1220.97       1283.25       142.89 o                         
   4   4   8      10429.04      10295.87       423.68 o                         
   5   4   8       2265.02       2246.53       196.07 o                         
   6   4   8        269.68        297.57       132.77 o                         
   7   4   8       4734.70       4874.75       425.94 o                         
   8   4   8        548.89        573.78       210.91 o                         
   9   4   8        237.67        134.81       255.18 o                         
  10   4   8       1593.16       1177.40       344.97 o                         
  11   4   8        350.93        509.84       477.90 o                         
 -12   5   8       5732.10       6574.45       600.85 o                         
 -11   5   8        273.20        -57.59       231.01 o                         
 -10   5   8       1728.52       1459.63       272.27 o                         
  -9   5   8      33135.25      34481.64      1281.94 o                         
  -8   5   8       7645.72       7342.45       356.61 o                         
  -7   5   8       1394.90       1423.31       157.36 o                         
  -6   5   8      10207.99      10011.27       396.66 o                         
  -5   5   8      38438.80      38815.00      1204.28 o                         
  -4   5   8      16905.05      16714.66       599.91 o                         
  -3   5   8      10684.20      11014.30       362.67 o                         
  -2   5   8      83963.16      84594.23      2714.46 o                         
  -1   5   8       3602.60       3688.89       195.26 o                         
   0   5   8      21587.51      21701.71       659.55 o                         
   1   5   8     145168.56     155825.67      4292.41 o                         
   2   5   8       9202.02       8564.70       371.72 o                         
   3   5   8        832.41       1063.63       157.90 o                         
   4   5   8      19865.32      20349.57       745.53 o                         
   5   5   8      19885.53      21199.09       749.48 o                         
   6   5   8      14800.32      15006.67       763.11 o                         
   7   5   8        706.53        186.74       148.84 o                         
   8   5   8       9204.05       8126.22       499.47 o                         
   9   5   8       1022.80        965.28       277.05 o                         
  10   5   8       3846.39       3819.28       431.32 o                         
  11   5   8       4450.74       4444.63       719.76 o                         
 -12   6   8       2018.14       2584.13       481.43 o                         
 -11   6   8       9027.94       9066.50       528.61 o                         
 -10   6   8        875.89        999.37       270.34 o                         
  -9   6   8      14909.36      14581.80       582.37 o                         
  -8   6   8      15199.87      16170.66       597.57 o                         
  -7   6   8       7035.13       6664.98       322.07 o                         
  -6   6   8       1639.78       1301.22       143.11 o                         
  -5   6   8        720.11        582.65       137.39 o                         
  -4   6   8      32810.98      32994.36      1108.72 o                         
  -3   6   8      13741.90      14010.08       446.25 o                         
  -2   6   8      10951.22      10749.59       383.55 o                         
  -1   6   8      77894.52      81086.01      2001.27 o                         
   0   6   8      16220.31      17293.50       673.13 o                         
   1   6   8      11853.46      12478.03       663.70 o                         
   2   6   8      24538.58      24024.51       742.47 o                         
   3   6   8        548.43        657.54       108.76 o                         
   4   6   8       1088.61       1297.47       233.26 o                         
   5   6   8        582.22        418.45       137.45 o                         
   6   6   8      15134.74      14833.45       583.89 o                         
   7   6   8       1780.94       1388.50       229.91 o                         
   8   6   8         34.12         13.85       213.46 o                         
   9   6   8       3746.58       2951.75       344.45 o                         
  10   6   8        236.26        285.60       286.36 o                         
  11   6   8        260.30        616.60       567.11 o                         
 -12   7   8       4789.21       6712.67      2185.80 o                         
 -11   7   8       3101.66       3294.08       352.69 o                         
 -10   7   8        108.09         35.32       183.50 o                         
  -9   7   8       4598.50       4497.65       299.22 o                         
  -8   7   8        999.84       1494.62       177.25 o                         
  -7   7   8       2713.92       2994.85       215.03 o                         
  -6   7   8        632.98        616.83       144.36 o                         
  -5   7   8      16883.36      16557.06       667.99 o                         
  -4   7   8       3102.01       2649.05       174.93 o                         
  -3   7   8      18827.18      18506.81       611.56 o                         
  -2   7   8      33318.22      35506.79      1170.81 o                         
  -1   7   8      63066.95      62054.34      1739.86 o                         
   0   7   8       1875.44       1946.33       138.99 o                         
   1   7   8      21030.68      21970.71       672.31 o                         
   2   7   8       6247.75       6384.22       253.80 o                         
   3   7   8        352.17        483.68        97.22 o                         
   4   7   8        650.41        383.59       114.56 o                         
   5   7   8       9883.46      10053.93       469.33 o                         
   6   7   8       1683.55       1602.18       210.73 o                         
   7   7   8       2309.94       2189.13       359.57 o                         
   8   7   8       2459.68       2190.64       288.61 o                         
   9   7   8      16282.57      18418.40       879.96 o                         
  10   7   8        127.40        144.86       325.60 o                         
 -11   8   8      11789.90      12678.34       981.47 o                         
 -10   8   8       1204.26       1001.96       233.43 o                         
  -9   8   8      17190.85      17787.21       850.96 o                         
  -8   8   8      14894.99      16286.36       656.87 o                         
  -7   8   8        565.26        538.08       149.92 o                         
  -6   8   8       7386.77       6512.86       369.41 o                         
  -5   8   8       5350.96       4806.06       369.19 o                         
  -4   8   8        412.12        451.65       103.83 o                         
  -3   8   8      21245.90      21734.08       768.90 o                         
  -2   8   8       1064.59        958.31       104.78 o                         
  -1   8   8     121934.93     121121.68      3344.91 o                         
   0   8   8      10655.18      10788.19       368.64 o                         
   1   8   8      14751.45      14923.36       451.05 o                         
   2   8   8      18367.07      18527.97       550.61 o                         
   3   8   8        863.76        756.78       135.73 o                         
   4   8   8      13414.20      13391.69       504.60 o                         
   5   8   8       9110.87       9169.83       411.05 o                         
   6   8   8        101.00         82.96       153.54 o                         
   7   8   8      13566.23      12148.63       640.85 o                         
   8   8   8         10.16        261.41       217.47 o                         
   9   8   8       5864.47       6086.29       913.94 o                         
  10   8   8        260.93        202.70       338.61 o                         
 -11   9   8       3126.52       2996.95       416.36 o                         
 -10   9   8         48.77        392.35       221.38 o                         
  -9   9   8       4547.21       4759.96       344.79 o                         
  -8   9   8        719.02        623.19       176.93 o                         
  -7   9   8       6145.47       6294.56       381.46 o                         
  -6   9   8      23654.79      23783.90       938.54 o                         
  -5   9   8      63093.91      63003.74      2270.93 o                         
  -4   9   8       3763.29       3653.96       220.15 o                         
  -3   9   8       1755.87       1753.99       153.43 o                         
  -2   9   8       1958.93       1888.49       146.20 o                         
  -1   9   8      63446.11      65304.02      1956.25 o                         
   0   9   8       1545.40       1649.50        95.81 o                         
   1   9   8      41064.82      40603.01      1166.29 o                         
   2   9   8       6388.97       6129.16       241.87 o                         
   3   9   8       5811.41       6011.53       259.34 o                         
   4   9   8      28182.51      29158.09      1208.68 o                         
   5   9   8      20973.78      21625.54       891.25 o                         
   6   9   8         65.40        251.26       232.45 o                         
   7   9   8        901.58        696.85       212.28 o                         
   8   9   8        856.67        491.99       239.14 o                         
   9   9   8      10192.94      10424.52       765.38 o                         
  10   9   8        591.31        148.74       394.04 o                         
 -12  10   8        941.37        978.22      1095.18 o                         
 -11  10   8       2678.73       2629.52       492.67 o                         
 -10  10   8        806.76       1233.73       289.36 o                         
  -9  10   8      16785.38      18013.93       755.46 o                         
  -8  10   8         40.78         58.84       162.16 o                         
  -7  10   8       6456.58       6929.81       451.98 o                         
  -6  10   8      11490.75      11979.61       557.04 o                         
  -5  10   8       8538.96       8861.83       439.74 o                         
  -4  10   8        245.84        108.22       104.18 o                         
  -3  10   8        567.81        565.25       119.79 o                         
  -2  10   8       2577.93       2573.47       207.48 o                         
  -1  10   8      12512.48      12719.66       439.61 o                         
   0  10   8      14241.85      14683.13       505.59 o                         
   1  10   8      15440.97      15252.72       459.10 o                         
   2  10   8        243.00        276.24        88.01 o                         
   3  10   8      19013.62      19234.81       620.47 o                         
   4  10   8       9395.52       9931.98       693.03 o                         
   5  10   8      16728.61      18058.59      1236.06 o                         
   6  10   8          4.63        -87.84       144.40 o                         
   7  10   8        217.62        190.91       206.34 o                         
   8  10   8        155.05       -233.67       233.67 o                         
   9  10   8        118.00         52.04       293.74 o                         
  10  10   8        172.65        627.29       786.77 o                         
 -11  11   8        173.43        461.70       493.02 o                         
 -10  11   8       1199.46        955.55       318.30 o                         
  -9  11   8       8533.86       9727.55       845.30 o                         
  -8  11   8       2182.84       2442.65       277.98 o                         
  -7  11   8         38.90         84.36       156.17 o                         
  -6  11   8       1109.67       1036.80       179.53 o                         
  -5  11   8      47634.03      49742.95      1822.10 o                         
  -4  11   8          3.23        -99.99       114.27 o                         
  -3  11   8       2554.19       2583.73       196.44 o                         
  -2  11   8        133.87        282.08       126.58 o                         
  -1  11   8       7522.92       8201.71       414.40 o                         
   0  11   8       8076.49       8217.84       366.88 o                         
   1  11   8      89602.46      89323.30      2484.22 o                         
   2  11   8       8240.12       7838.26       324.86 o                         
   3  11   8          9.82         44.12       110.65 o                         
   4  11   8       1465.20       1522.98       172.38 o                         
   5  11   8      25493.96      26219.40      1041.77 o                         
   6  11   8       7171.47       6879.34       505.29 o                         
   7  11   8       2201.15       2092.25       302.01 o                         
   8  11   8         81.36        140.25       351.00 o                         
   9  11   8       3520.29       5142.66       775.87 o                         
 -11  12   8       2124.37       2159.87       627.39 o                         
 -10  12   8       2827.63       2082.21       375.23 o                         
  -9  12   8      10604.11      11565.62       744.17 o                         
  -8  12   8       7068.89       7652.73       542.19 o                         
  -7  12   8        905.52       1047.18       237.87 o                         
  -6  12   8        254.85        320.45       152.95 o                         
  -5  12   8      13231.18      13064.08       584.54 o                         
  -4  12   8       8576.70       8686.79       382.58 o                         
  -3  12   8       9562.39       9346.77       461.83 o                         
  -2  12   8       2627.25       2738.98       181.72 o                         
  -1  12   8       7053.48       7779.84       396.06 o                         
   0  12   8      25822.95      25256.46       825.04 o                         
   1  12   8      26445.04      26779.16       806.78 o                         
   2  12   8      12165.07      11533.87       473.52 o                         
   3  12   8       3122.75       3343.52       219.95 o                         
   4  12   8        138.16        141.26       157.40 o                         
   5  12   8      25232.53      25853.33      1089.90 o                         
   6  12   8       4739.04       4714.90       396.48 o                         
   7  12   8       5892.19       5234.94       588.58 o                         
   8  12   8         58.47        137.04       326.24 o                         
   9  12   8          8.10        460.75       396.45 o                         
 -10  13   8        343.71        370.14       348.35 o                         
  -9  13   8       1453.09       1496.59       332.77 o                         
  -8  13   8        909.50        771.53       266.62 o                         
  -7  13   8       2236.76       2081.01       438.96 o                         
  -6  13   8       3121.52       3160.22       387.39 o                         
  -5  13   8        684.84        704.54       161.01 o                         
  -4  13   8         77.01        -20.20       110.56 o                         
  -3  13   8      35214.39      35544.91      1347.39 o                         
  -2  13   8      16562.92      16418.71       710.25 o                         
  -1  13   8      13260.82      13362.49       526.31 o                         
   0  13   8       4639.22       4482.35       266.83 o                         
   1  13   8       9319.63       8978.70       409.33 o                         
   2  13   8       7562.86       8640.33       563.68 o                         
   3  13   8       1490.56       1416.44       268.77 o                         
   4  13   8       3092.45       2836.46       358.57 o                         
   5  13   8         34.17        544.33       264.97 o                         
   6  13   8       1828.44       2233.07       680.89 o                         
   7  13   8       8700.25       8001.31       692.25 o                         
   8  13   8       2534.29       2117.33       445.99 o                         
   9  13   8       4522.34       4768.60      1134.62 o                         
 -10  14   8        873.17        934.46       596.32 o                         
  -9  14   8       4494.81       4915.40       620.49 o                         
  -8  14   8        887.28        882.14       353.10 o                         
  -7  14   8        615.34        948.18       312.89 o                         
  -6  14   8        361.59        481.98       258.23 o                         
  -5  14   8      15868.81      16175.23       958.27 o                         
  -4  14   8        380.94        566.89       184.72 o                         
  -3  14   8      14674.12      14052.91       633.59 o                         
  -2  14   8          9.72        188.09       135.77 o                         
  -1  14   8      12708.06      12387.50       507.26 o                         
   0  14   8        561.58        561.22       137.65 o                         
   1  14   8      19764.00      19685.18       817.36 o                         
   2  14   8        877.25       1275.14       252.04 o                         
   3  14   8       1553.57       1486.52       312.00 o                         
   4  14   8        717.46       1036.48       272.13 o                         
   5  14   8      24468.93      24779.70      1257.55 o                         
   6  14   8        131.26        649.61       300.87 o                         
   7  14   8       7604.53       7433.25       901.78 o                         
   8  14   8       1992.11       2361.37       465.30 o                         
   9  14   8       1116.76        754.95       786.85 o                         
  -9  15   8       2001.93       2011.12       827.36 o                         
  -8  15   8        910.44       1359.53       429.66 o                         
  -7  15   8       5017.05       5446.65      1041.23 o                         
  -6  15   8       3336.87       3432.22       702.10 o                         
  -5  15   8       2303.15       2079.34       321.08 o                         
  -4  15   8         43.10        386.33       260.38 o                         
  -3  15   8       9538.85       9858.58       495.66 o                         
  -2  15   8      46579.91      47252.68      1589.43 o                         
  -1  15   8        176.26        255.26       125.95 o                         
   0  15   8       2382.42       2047.31       219.96 o                         
   1  15   8      18157.79      18899.62       923.66 o                         
   2  15   8       1230.25       1001.62       299.24 o                         
   3  15   8         37.54        344.71       231.27 o                         
   4  15   8       7456.45       6627.31       550.94 o                         
   5  15   8       2424.77       2981.81       434.62 o                         
   6  15   8        878.71        459.51       305.68 o                         
   7  15   8       1632.68       1749.49       426.87 o                         
   8  15   8      11172.97      11357.63      2122.27 o                         
  -9  16   8        612.80       1052.62       861.23 o                         
  -8  16   8        843.31       1182.02       530.72 o                         
  -7  16   8       8969.99       9716.16       820.99 o                         
  -6  16   8      14109.11      14798.37       967.95 o                         
  -5  16   8       3659.87       3765.10       437.97 o                         
  -4  16   8       3145.78       3080.35       335.25 o                         
  -3  16   8        824.87       1035.02       193.36 o                         
  -2  16   8        493.20        477.44       335.07 o                         
  -1  16   8       6014.64       5546.70       480.11 o                         
   0  16   8       2995.35       2463.38       239.26 o                         
   1  16   8       3437.09       2707.78       321.86 o                         
   2  16   8       1308.73       1189.65       253.53 o                         
   3  16   8      20650.73      21384.62      1065.93 o                         
   4  16   8       5728.26       6174.78       562.01 o                         
   5  16   8      10636.54      10816.21       825.60 o                         
   6  16   8        341.99        372.19       312.08 o                         
   7  16   8        816.82        577.75       401.86 o                         
   8  16   8       1085.91       1038.72       626.00 o                         
  -9  17   8         69.20        577.66       733.60 o                         
  -8  17   8         27.20        169.71       383.32 o                         
  -7  17   8        426.83        758.93       372.00 o                         
  -6  17   8        603.89        678.80       338.99 o                         
  -5  17   8      11660.59      11295.69       811.13 o                         
  -4  17   8       7817.60       8848.96       716.22 o                         
  -3  17   8         97.20         20.27       197.01 o                         
  -2  17   8      13820.19      13920.21       644.30 o                         
  -1  17   8         77.92        329.75       174.62 o                         
   0  17   8       3649.22       3937.50       434.27 o                         
   1  17   8        977.73        540.64       226.94 o                         
   2  17   8       2712.25       2956.71       352.70 o                         
   3  17   8         18.91        213.95       248.07 o                         
   4  17   8        188.74        -69.55       253.60 o                         
   5  17   8       4560.28       5102.60       541.87 o                         
   6  17   8       3359.90       2901.61       457.96 o                         
   7  17   8         13.44       -160.16       412.74 o                         
   8  17   8       3274.07       3417.18      1520.88 o                         
  -9  18   8        162.93        368.57       882.45 o                         
  -8  18   8       7935.17       8672.30      1525.04 o                         
  -7  18   8        310.55        285.24       542.24 o                         
  -6  18   8      15986.61      17304.13      1458.54 o                         
  -5  18   8       5130.29       4940.66       708.20 o                         
  -4  18   8       6164.98       5262.18       686.36 o                         
  -3  18   8       3820.92       3745.07       567.90 o                         
  -2  18   8         16.87          2.63       324.72 o                         
  -1  18   8        114.52         52.13       336.86 o                         
   0  18   8         61.25       -357.94       357.94 o                         
   1  18   8       3031.29       2868.72       526.26 o                         
   2  18   8      15755.07      13248.80      1659.88 o                         
   3  18   8       2810.95       3453.13       492.59 o                         
   4  18   8      13507.73      15127.75      1247.06 o                         
   5  18   8       3701.19       3915.63      1093.77 o                         
   6  18   8       1975.65       2246.09       621.31 o                         
   7  18   8       2934.07       1106.06       914.62 o                         
  -7  19   8         67.90        -46.07       616.65 o                         
  -6  19   8       1891.13       1680.23       547.55 o                         
  -5  19   8        656.69        113.31       391.65 o                         
  -4  19   8       4998.20       4974.26       686.74 o                         
  -3  19   8        138.78       -129.15       364.98 o                         
  -2  19   8      19615.42      21089.05      2539.68 o                         
  -1  19   8       6748.83       5620.44       549.59 o                         
   0  19   8       1657.19       1474.70       439.85 o                         
   1  19   8      11595.22      11468.46      1744.14 o                         
   2  19   8        173.73        637.43       490.84 o                         
   3  19   8        360.75       -421.75       421.75 o                         
   4  19   8        695.89        549.35       521.00 o                         
   5  19   8        340.06       -404.02       662.74 o                         
   6  19   8        645.45        464.62       950.51 o                         
   7  19   8          1.13        864.72       935.60 o                         
  -7  20   8        212.41       -733.61       733.61 o                         
  -6  20   8       4958.64       5190.80      1028.30 o                         
  -5  20   8       1464.41        964.52       726.63 o                         
  -4  20   8       5732.84       5114.64      1111.58 o                         
  -3  20   8       2010.85       3016.24      1222.94 o                         
  -2  20   8        924.10       2512.57      1137.73 o                         
  -1  20   8       1013.10        956.98       850.65 o                         
   0  20   8       3558.47       3743.28       507.01 o                         
   1  20   8        887.25       1163.84       498.96 o                         
   2  20   8      14721.74      13495.22      1453.56 o                         
   3  20   8       2143.56       3803.22       847.21 o                         
   4  20   8       2717.03       4090.59       939.43 o                         
   5  20   8        705.69       -569.27       779.72 o                         
  -6  21   8        546.68        698.19       744.27 o                         
  -5  21   8       1895.36       1511.15       596.08 o                         
  -4  21   8       4630.58       4477.96      1436.04 o                         
  -3  21   8        100.15       1017.12      1066.73 o                         
  -2  21   8      25594.41      33301.28      3717.52 o                         
  -1  21   8        120.47        191.37       871.82 o                         
   0  21   8        384.07         11.34       498.58 o                         
   1  21   8       2374.16       2465.37       488.23 o                         
   2  21   8       3380.18       2711.79       698.42 o                         
   3  21   8         34.72        368.57       623.73 o                         
   4  21   8        123.42        517.42       666.27 o                         
  -3  22   8        523.68        864.77      1190.83 o                         
  -2  22   8        311.83       -499.71      1031.32 o                         
  -1  22   8       1338.22        850.67      1155.49 o                         
   0  22   8         34.84       1771.62      1236.84 o                         
   1  22   8        462.26       1275.44       816.24 o                         
   2  22   8      11726.11      11065.59      1078.74 o                         
   3  22   8       5574.21       4706.28       870.38 o                         
  -2  23   8        600.23       2250.19      1382.22 o                         
  -1  23   8       2278.08       3175.79      1481.73 o                         
   0  23   8       1616.00       -439.52      1180.34 o                         
   2  23   8         95.41       -145.30       825.74 o                         
   3  23   8        943.61       -209.11       662.78 o                         
  -1  24   8          9.88       1112.79      1410.48 o                         
 -13   0   9       4601.21       4311.18      1255.17 o                         
 -11   0   9      37868.15      40714.23      2387.92 o                         
  -9   0   9       3016.73       3148.75       321.82 o                         
  -7   0   9       3504.70       3404.24       344.46 o                         
  -5   0   9       2093.49       1936.01       255.26 o                         
  -3   0   9      88294.01      90130.05      3742.95 o                         
  -1   0   9     331382.81     333040.03     12886.26 o                         
   1   0   9      19878.56      21931.32      1827.98 o                         
   3   0   9      38817.59      41524.44      4026.21 o                         
   5   0   9       2074.16       2185.72       279.05 o                         
   7   0   9       7080.51       7725.39       568.11 o                         
   9   0   9      26070.88      27394.61      1661.65 o                         
  11   0   9        804.45       1329.09      1098.71 o                         
 -13   1   9       1018.39       1945.47      1070.38 o                         
 -12   1   9        114.11        632.67       267.84 o                         
 -11   1   9          7.36        209.26       205.91 o                         
 -10   1   9        734.66        796.35       197.33 o                         
  -9   1   9        527.22        341.49       146.13 o                         
  -8   1   9        378.66        285.58       120.01 o                         
  -7   1   9      19118.83      19047.28       609.57 o                         
  -6   1   9       7983.69       7556.74       310.30 o                         
  -5   1   9       4305.78       4078.43       196.46 o                         
  -4   1   9      17313.89      16399.18       520.98 o                         
  -3   1   9      18958.07      18173.45       612.73 o                         
  -2   1   9         14.11        229.04        94.59 o                         
  -1   1   9      49417.18      50952.80      1581.78 o                         
   0   1   9       4487.54       4229.71       366.84 o                         
   1   1   9        133.23         31.58       115.96 o                         
   2   1   9        363.58        310.20       150.86 o                         
   3   1   9      19172.86      19932.86      1264.58 o                         
   4   1   9      16422.64      16987.62       584.19 o                         
   5   1   9       4431.90       4472.90       264.71 o                         
   6   1   9       9037.65       8817.70       409.06 o                         
   7   1   9      30451.09      32080.79      1275.16 o                         
   8   1   9        139.18        146.06       185.64 o                         
   9   1   9      13453.94      12820.54       679.24 o                         
  10   1   9          6.48       -257.44       265.64 o                         
  11   1   9        252.30         21.54       685.77 o                         
 -12   2   9        664.81        737.95       278.17 o                         
 -11   2   9      20699.46      21485.70      1029.97 o                         
 -10   2   9       2910.92       3353.61       293.91 o                         
  -9   2   9       2702.01       2801.43       229.34 o                         
  -8   2   9        329.81        418.55       125.50 o                         
  -7   2   9       3455.07       3402.73       205.22 o                         
  -6   2   9         41.77        137.07        93.75 o                         
  -5   2   9      11902.74      11597.43       372.70 o                         
  -4   2   9       1391.74       1450.99       153.49 o                         
  -3   2   9      66451.19      65120.16      1966.98 o                         
  -2   2   9      26880.13      26467.97       885.53 o                         
  -1   2   9      78240.80      79769.83      2394.96 o                         
   0   2   9      18933.51      19664.15      1052.91 o                         
   1   2   9      17263.38      16921.19       656.48 o                         
   2   2   9      16409.46      17734.25      1013.72 o                         
   3   2   9      33817.09      36525.61      1393.47 o                         
   4   2   9         19.44        -66.12       109.24 o                         
   5   2   9       2820.67       2871.18       216.24 o                         
   6   2   9        111.74        122.44       128.94 o                         
   7   2   9       8722.74       9065.62       574.60 o                         
   8   2   9       1853.17       1761.84       251.10 o                         
   9   2   9       3154.47       2583.96       340.77 o                         
  10   2   9       1373.35       1200.42       357.48 o                         
  11   2   9        167.13        248.08       783.22 o                         
 -12   3   9          5.57        401.73       293.40 o                         
 -11   3   9       1071.87       1321.23       268.38 o                         
 -10   3   9        270.50        585.73       179.08 o                         
  -9   3   9        263.88        185.99       155.39 o                         
  -8   3   9        463.92        317.43       180.67 o                         
  -7   3   9      45200.64      44892.63      1311.43 o                         
  -6   3   9       4666.76       4362.11       225.06 o                         
  -5   3   9       7721.70       7470.49       317.05 o                         
  -4   3   9      54075.63      55903.93      1589.78 o                         
  -3   3   9       4684.05       4215.16       315.50 o                         
  -2   3   9       5425.48       4653.64       246.90 o                         
  -1   3   9      82681.02      84151.62      2533.05 o                         
   0   3   9       7176.65       7529.41       361.95 o                         
   1   3   9       2718.34       2477.56       189.98 o                         
   2   3   9       5366.83       5286.77       362.69 o                         
   3   3   9      60692.95      61132.17      2229.57 o                         
   4   3   9        916.43       1050.74       140.54 o                         
   5   3   9      10983.57      11271.52       457.54 o                         
   6   3   9      28278.39      29623.11       946.32 o                         
   7   3   9       1126.79       1158.35       204.59 o                         
   8   3   9        518.38        464.24       208.43 o                         
   9   3   9      17258.99      17514.37       869.61 o                         
  10   3   9       1907.00       1850.05       383.33 o                         
  11   3   9        406.20        120.68       779.80 o                         
 -12   4   9        242.15        222.08       319.24 o                         
 -11   4   9       5938.76       6094.70       424.04 o                         
 -10   4   9       5511.31       5825.09       356.13 o                         
  -9   4   9       4352.49       4335.96       290.61 o                         
  -8   4   9      32332.31      33695.02      1094.04 o                         
  -7   4   9        398.28        425.99       116.92 o                         
  -6   4   9      17370.81      17011.52       550.07 o                         
  -5   4   9       1203.87       1007.62       118.57 o                         
  -4   4   9      55705.15      56350.31      1709.04 o                         
  -3   4   9      94316.72      95913.85      3373.80 o                         
  -2   4   9       1038.28       1082.84       118.20 o                         
  -1   4   9       7644.20       7492.80       349.21 o                         
   0   4   9      53506.38      57980.80      1910.45 o                         
   1   4   9      28427.71      28942.63       943.73 o                         
   2   4   9      34316.95      34147.29      1093.97 o                         
   3   4   9        487.00        592.09       124.47 o                         
   4   4   9      19412.15      20142.23       697.12 o                         
   5   4   9       4566.66       4111.45       250.26 o                         
   6   4   9      28487.27      29032.84      1000.04 o                         
   7   4   9      19360.98      19310.46       748.45 o                         
   8   4   9         19.50         70.02       203.15 o                         
   9   4   9         77.66       -142.36       320.68 o                         
  10   4   9       1960.08       2180.25       386.09 o                         
  11   4   9       1718.66       2073.25       673.09 o                         
 -12   5   9        307.88        447.36       388.67 o                         
 -11   5   9         96.96        140.19       240.36 o                         
 -10   5   9         17.15         80.18       173.10 o                         
  -9   5   9       1332.74       1172.60       193.89 o                         
  -8   5   9        160.31        265.24       208.11 o                         
  -7   5   9       5841.50       5829.55       295.34 o                         
  -6   5   9       3150.44       3181.98       204.82 o                         
  -5   5   9      10791.84      10592.37       391.99 o                         
  -4   5   9      11311.62      10687.75       423.91 o                         
  -3   5   9       1554.36       1402.03       158.99 o                         
  -2   5   9         96.32         58.85        86.76 o                         
  -1   5   9      14428.94      14033.38       665.44 o                         
   0   5   9       8180.36       8646.79       355.97 o                         
   1   5   9      13405.59      14069.50       479.97 o                         
   2   5   9         72.38         88.29        88.65 o                         
   3   5   9       3495.99       3628.44       208.82 o                         
   4   5   9      23008.79      23579.68       860.80 o                         
   5   5   9       8671.12       8767.44       411.24 o                         
   6   5   9       5914.42       6270.37       347.91 o                         
   7   5   9       4757.53       4815.33       334.65 o                         
   8   5   9        446.78        271.49       222.16 o                         
   9   5   9       7601.98       7622.12       561.80 o                         
  10   5   9        433.58         59.13       282.99 o                         
  11   5   9        356.41        -28.50       699.71 o                         
 -12   6   9       2520.52       3120.10       539.51 o                         
 -11   6   9       4819.70       5789.94       433.92 o                         
 -10   6   9       7513.74       7863.47       429.92 o                         
  -9   6   9       2323.56       1881.68       209.85 o                         
  -8   6   9      25918.23      25141.90       859.00 o                         
  -7   6   9       3656.66       3598.75       233.18 o                         
  -6   6   9      15515.14      15741.21       604.33 o                         
  -5   6   9      23868.86      23327.34       846.31 o                         
  -4   6   9      14419.84      13707.42       519.46 o                         
  -3   6   9      74102.02      74625.19      2423.57 o                         
  -2   6   9      53945.37      53750.88      1632.50 o                         
  -1   6   9      48417.72      51583.87      1451.01 o                         
   0   6   9      61282.77      62275.32      1764.40 o                         
   1   6   9       2884.21       3091.50       167.43 o                         
   2   6   9      23831.28      24725.29      1065.32 o                         
   3   6   9        813.92       1089.48       138.48 o                         
   4   6   9      20497.01      21159.31       712.32 o                         
   5   6   9      20730.53      22361.89       822.85 o                         
   6   6   9       2736.24       2773.00       233.95 o                         
   7   6   9      15004.91      15058.23       715.33 o                         
   8   6   9       4285.82       4224.65       382.28 o                         
   9   6   9       2124.31       2812.19       448.92 o                         
  10   6   9       3218.83       3143.30       415.98 o                         
 -12   7   9       2365.90       2532.80       635.12 o                         
 -11   7   9        320.92        105.14       233.40 o                         
 -10   7   9      12725.02      14722.16       724.28 o                         
  -9   7   9        748.95        627.25       173.86 o                         
  -8   7   9       3081.57       3331.81       246.12 o                         
  -7   7   9      12154.15      12690.86       532.97 o                         
  -6   7   9       3008.11       3067.31       244.72 o                         
  -5   7   9       5560.94       5172.86       254.69 o                         
  -4   7   9      70166.33      70433.46      2294.23 o                         
  -3   7   9      14951.82      14558.38       507.15 o                         
  -2   7   9      73130.78      77084.21      2143.44 o                         
  -1   7   9        709.13        690.02        96.82 o                         
   0   7   9      48290.48      50623.18      1434.04 o                         
   1   7   9       9146.81       9709.88       368.19 o                         
   2   7   9      18153.42      17972.15       635.53 o                         
   3   7   9      14877.63      13982.62       533.50 o                         
   4   7   9       5611.84       5454.50       265.48 o                         
   5   7   9       2847.29       2831.99       220.35 o                         
   6   7   9      27647.69      28450.69      1092.70 o                         
   7   7   9       1527.63       1452.89       250.91 o                         
   8   7   9      13835.98      13215.99       717.51 o                         
   9   7   9         54.32        317.83       256.80 o                         
  10   7   9       1581.84       1045.44       388.60 o                         
 -11   8   9         43.02        200.59       238.37 o                         
 -10   8   9      10567.42      12271.00       615.38 o                         
  -9   8   9       1833.62       2166.33       248.39 o                         
  -8   8   9       9410.12       9286.66       482.83 o                         
  -7   8   9       3536.59       3105.20       264.62 o                         
  -6   8   9       2420.17       2923.04       294.47 o                         
  -5   8   9       2213.06       1942.36       183.65 o                         
  -4   8   9      21814.70      22240.66       791.25 o                         
  -3   8   9        245.96        371.58       101.70 o                         
  -2   8   9      56137.12      57656.38      1871.38 o                         
  -1   8   9       1787.34       1923.02       135.74 o                         
   0   8   9      79348.33      84672.38      2355.90 o                         
   1   8   9       9632.05       9447.50       381.00 o                         
   2   8   9       9684.91       9632.62       372.97 o                         
   3   8   9       7115.16       6571.50       319.90 o                         
   4   8   9       7011.36       6767.80       327.71 o                         
   5   8   9       1275.13       1192.35       248.98 o                         
   6   8   9        201.19        -54.26       163.13 o                         
   7   8   9        198.69        136.18       183.66 o                         
   8   8   9       8193.86       8874.33       549.79 o                         
   9   8   9        152.29        168.80       315.99 o                         
  10   8   9       3005.34       3323.54       583.52 o                         
 -11   9   9          1.49        -79.90       271.63 o                         
 -10   9   9       7828.76       8386.82       499.63 o                         
  -9   9   9         55.89        180.84       212.03 o                         
  -8   9   9         56.01        264.57       195.10 o                         
  -7   9   9      21926.99      23443.99       956.09 o                         
  -6   9   9       5637.56       5690.93       348.31 o                         
  -5   9   9       5667.95       5635.50       333.31 o                         
  -4   9   9      19623.24      18875.53       690.98 o                         
  -3   9   9          8.08         -8.71        96.41 o                         
  -2   9   9      14848.67      14596.32       545.66 o                         
  -1   9   9          0.95         53.80        72.79 o                         
   0   9   9       8669.79       8623.61       326.17 o                         
   1   9   9         79.92         45.71       101.30 o                         
   2   9   9       9521.36       9011.65       326.75 o                         
   3   9   9      35710.56      35532.41      1249.87 o                         
   4   9   9      22901.19      23894.86       816.71 o                         
   5   9   9       1417.62       1249.77       201.21 o                         
   6   9   9      18125.81      18070.29       930.15 o                         
   7   9   9       2186.64       2026.40       269.26 o                         
   8   9   9       4194.38       4156.21       697.51 o                         
   9   9   9        350.17        797.66       325.16 o                         
  10   9   9         22.97       1073.51       593.23 o                         
 -12  10   9        113.75       1548.71      1343.16 o                         
 -11  10   9         30.56        496.31       398.29 o                         
 -10  10   9      14222.67      14932.17       933.44 o                         
  -9  10   9         46.58        206.24       238.44 o                         
  -8  10   9      20717.03      21376.54       909.03 o                         
  -7  10   9       2571.73       2221.30       240.40 o                         
  -6  10   9       7966.38       7749.59       429.11 o                         
  -5  10   9       6821.14       6480.27       362.01 o                         
  -4  10   9      52474.24      52397.89      1747.74 o                         
  -3  10   9       6375.63       5785.50       303.87 o                         
  -2  10   9        532.15        397.73        84.72 o                         
  -1  10   9       1601.46       1622.09       166.88 o                         
   0  10   9      60769.33      60088.98      1947.28 o                         
   1  10   9        409.21        327.55       100.30 o                         
   2  10   9      69146.34      69671.98      1963.59 o                         
   3  10   9      11171.86      11091.91       498.74 o                         
   4  10   9       5259.31       4988.76       314.27 o                         
   5  10   9       2900.17       2657.23       314.95 o                         
   6  10   9       5503.77       5219.75       382.12 o                         
   7  10   9       3797.53       3775.31       384.34 o                         
   8  10   9        159.33        565.26       287.12 o                         
   9  10   9        577.10        261.82       313.52 o                         
 -11  11   9        110.18         51.34       478.50 o                         
 -10  11   9       3144.72       3606.69       435.63 o                         
  -9  11   9       4459.06       5518.94       488.12 o                         
  -8  11   9       3147.65       3197.45       417.63 o                         
  -7  11   9        219.27        407.65       167.55 o                         
  -6  11   9      13072.29      14213.23       636.33 o                         
  -5  11   9       3847.49       3986.78       276.18 o                         
  -4  11   9      25035.03      26005.45      1151.84 o                         
  -3  11   9       5639.69       5941.69       378.96 o                         
  -2  11   9       3391.47       3245.70       247.92 o                         
  -1  11   9      12278.10      12235.92       559.84 o                         
   0  11   9       5251.91       5308.19       438.56 o                         
   1  11   9      11093.90      11022.50       362.74 o                         
   2  11   9        855.71        832.38       126.68 o                         
   3  11   9         92.26         87.24       116.11 o                         
   4  11   9      11302.08      10973.50       505.04 o                         
   5  11   9        249.33        346.33       199.80 o                         
   6  11   9      19939.70      19298.51      1415.55 o                         
   7  11   9          0.48         40.82       226.29 o                         
   8  11   9       1698.23       1780.90       464.19 o                         
   9  11   9       4558.27       3543.36       583.74 o                         
 -11  12   9        247.16        496.70       493.61 o                         
 -10  12   9       4717.43       4151.82       464.78 o                         
  -9  12   9       3169.50       3157.01       398.87 o                         
  -8  12   9       4568.88       4891.89       706.20 o                         
  -7  12   9       1198.90       1559.88       358.53 o                         
  -6  12   9       1441.20       1651.36       209.53 o                         
  -5  12   9        486.59        276.34       153.12 o                         
  -4  12   9       6279.43       5797.94       460.20 o                         
  -3  12   9      13426.06      12673.83       576.77 o                         
  -2  12   9       8485.35       8203.46       371.42 o                         
  -1  12   9       2659.27       2633.98       237.87 o                         
   0  12   9      42745.64      43341.50      1353.10 o                         
   1  12   9       4056.51       3673.76       248.93 o                         
   2  12   9      10824.67      11318.14       552.17 o                         
   3  12   9         25.69        -25.05       106.19 o                         
   4  12   9        139.51        239.95       161.58 o                         
   5  12   9       4310.23       4265.58       375.71 o                         
   6  12   9         33.65        500.45       296.32 o                         
   7  12   9       2801.18       3220.05       469.09 o                         
   8  12   9        275.38        665.45       367.16 o                         
   9  12   9        486.49        744.26       758.44 o                         
 -10  13   9       4058.56       4355.88       713.31 o                         
  -9  13   9       3114.92       3125.80       400.07 o                         
  -8  13   9       6207.03       6768.18       669.99 o                         
  -7  13   9       2640.07       2797.54       322.10 o                         
  -6  13   9        301.67        518.06       188.73 o                         
  -5  13   9       3171.33       3579.22       329.87 o                         
  -4  13   9      64659.46      67110.14      2738.25 o                         
  -3  13   9       3483.69       3786.27       292.88 o                         
  -2  13   9       1366.41       1219.58       214.48 o                         
  -1  13   9       9926.08      10090.53       496.23 o                         
   0  13   9       7997.95       7865.23       389.03 o                         
   1  13   9       4396.83       3977.29       256.07 o                         
   2  13   9       3212.30       3428.38       352.01 o                         
   3  13   9       2029.85       2040.20       311.93 o                         
   4  13   9        164.99        268.64       226.46 o                         
   5  13   9        234.80       -310.26       310.26 o                         
   6  13   9      31061.63      31258.64      1688.94 o                         
   7  13   9        220.36        418.27       325.56 o                         
   8  13   9       2233.20       2102.10       477.57 o                         
   9  13   9       5675.36       5616.34      1223.41 o                         
 -10  14   9       1535.43        854.69       635.33 o                         
  -9  14   9        110.65        932.28       428.38 o                         
  -8  14   9       2574.99       2476.56       437.80 o                         
  -7  14   9        320.07        -46.23       257.13 o                         
  -6  14   9        241.84        173.75       260.31 o                         
  -5  14   9       3124.01       2264.77       342.32 o                         
  -4  14   9        283.17        130.17       172.69 o                         
  -3  14   9      14733.74      15081.42       680.32 o                         
  -2  14   9       9477.23      10187.95       505.58 o                         
  -1  14   9      26945.36      27011.78      1045.03 o                         
   0  14   9      16701.27      15580.56       631.00 o                         
   1  14   9       2054.07       1925.89       214.31 o                         
   2  14   9       5417.16       5302.31       448.17 o                         
   3  14   9        350.97        244.26       345.75 o                         
   4  14   9       4624.14       4129.36       444.98 o                         
   5  14   9        285.27        174.25       266.01 o                         
   6  14   9        129.89        -71.90       272.67 o                         
   7  14   9       2990.51       2164.36       661.01 o                         
   8  14   9        514.92        534.60       393.08 o                         
  -9  15   9        342.96        326.76       437.85 o                         
  -8  15   9       6639.27       7865.91      1264.66 o                         
  -7  15   9        190.07         74.37       321.54 o                         
  -6  15   9       3255.23       3303.58       434.44 o                         
  -5  15   9        276.97        367.38       263.11 o                         
  -4  15   9      10957.22      12404.65       688.46 o                         
  -3  15   9       4858.44       4451.35       369.14 o                         
  -2  15   9        648.11        866.82       157.43 o                         
  -1  15   9       2630.60       2575.31       241.49 o                         
   0  15   9         10.66          3.88       145.34 o                         
   1  15   9       1649.82       1599.95       283.95 o                         
   2  15   9       5042.03       4894.95       544.44 o                         
   3  15   9         98.10        -74.33       228.88 o                         
   4  15   9       4237.28       4362.13       556.07 o                         
   5  15   9        445.63        450.61       303.45 o                         
   6  15   9       9440.45      10058.06       760.17 o                         
   7  15   9       8611.77      11085.96      1478.51 o                         
   8  15   9        287.35       -484.26       536.01 o                         
  -9  16   9         38.37         17.72       776.12 o                         
  -8  16   9       1864.03       2048.29       694.08 o                         
  -7  16   9       1961.22       1422.30       439.10 o                         
  -6  16   9       2003.06       2033.32       390.63 o                         
  -5  16   9        115.41        165.81       231.25 o                         
  -4  16   9       1498.15       1298.76       255.98 o                         
  -3  16   9       8691.81       8647.50       523.07 o                         
  -2  16   9       1893.58       1947.79       269.26 o                         
  -1  16   9      26972.48      26725.24      1077.47 o                         
   0  16   9       2773.02       2130.98       292.39 o                         
   1  16   9       1261.73       1084.30       247.83 o                         
   2  16   9      18088.93      18374.39       948.75 o                         
   3  16   9       2667.54       2861.01       417.49 o                         
   4  16   9       1086.22       1442.97       443.79 o                         
   5  16   9        224.18          0.44       313.27 o                         
   6  16   9         85.01       -284.04       284.04 o                         
   7  16   9       1741.36       1469.11       531.98 o                         
   8  16   9        900.64        446.58       804.55 o                         
  -9  17   9        283.95        871.83       765.51 o                         
  -8  17   9       4727.31       4180.36       951.06 o                         
  -7  17   9      10457.35      12318.97      2481.27 o                         
  -6  17   9      12648.81      14226.30      1229.16 o                         
  -5  17   9       5017.82       5412.13       488.54 o                         
  -4  17   9        444.97        264.43       284.83 o                         
  -3  17   9        763.87        661.36       229.08 o                         
  -2  17   9         40.93         59.23       196.55 o                         
  -1  17   9      11275.09      11262.29       651.67 o                         
   0  17   9         42.70        389.36       264.63 o                         
   1  17   9        517.62        416.37       361.11 o                         
   2  17   9       6135.23       5332.81       461.88 o                         
   3  17   9      15897.95      16481.02       926.62 o                         
   4  17   9       6887.65       5870.31       571.47 o                         
   5  17   9       2839.70       3123.15       857.17 o                         
   6  17   9        150.83         41.54       404.11 o                         
   7  17   9        587.19        735.74       507.36 o                         
   8  17   9         41.14       -400.47       637.91 o                         
  -7  18   9       6824.52       6669.82      1310.31 o                         
  -6  18   9        673.84        835.76       466.23 o                         
  -5  18   9        967.90        325.46       419.94 o                         
  -4  18   9          2.60        447.57       370.21 o                         
  -3  18   9       5805.77       6065.58       722.22 o                         
  -2  18   9         96.24        455.47       259.26 o                         
  -1  18   9      14125.90      13014.93      1137.69 o                         
   0  18   9       1399.15       1666.69       379.52 o                         
   1  18   9       5739.22       5658.44       661.63 o                         
   2  18   9        215.98        151.61       283.18 o                         
   3  18   9       8221.10       9193.37       658.01 o                         
   4  18   9       2537.92       2859.44       483.39 o                         
   5  18   9       2156.69       2436.37       596.39 o                         
   6  18   9        694.59        529.22       731.52 o                         
   7  18   9       1233.04       1073.95       939.26 o                         
  -7  19   9      12817.91      13871.30      1710.58 o                         
  -6  19   9       1798.80       2704.33       660.31 o                         
  -5  19   9       4066.49       3488.77       645.57 o                         
  -4  19   9       1628.31       1737.51       666.21 o                         
  -3  19   9       2410.30       1917.87       480.15 o                         
  -2  19   9       1649.35        308.38       765.64 o                         
  -1  19   9       2415.32       1725.05       419.53 o                         
   0  19   9      16360.84      16695.65      1332.02 o                         
   1  19   9        831.26       1566.41       514.58 o                         
   2  19   9       1141.81        752.78       738.83 o                         
   3  19   9      19473.12      17129.59      1864.45 o                         
   4  19   9        192.17       1431.78       637.92 o                         
   5  19   9       2548.05       2867.50       935.86 o                         
  -6  20   9       1260.21       1594.99       733.69 o                         
  -5  20   9       2274.43       2008.30      1148.35 o                         
  -4  20   9        481.56        979.76       476.32 o                         
  -3  20   9       8159.63       8665.36      1649.50 o                         
  -2  20   9       1325.03        662.82      1013.72 o                         
  -1  20   9      20432.48      19569.95      1709.37 o                         
   0  20   9         15.81       -133.91       385.75 o                         
   1  20   9       1550.95       1834.99       572.00 o                         
   2  20   9        194.26        199.33       458.59 o                         
   3  20   9       1015.34        326.08       549.37 o                         
   4  20   9       2190.27       2275.40       843.66 o                         
  -6  21   9       5906.65       9247.37      1404.29 o                         
  -5  21   9       5663.81       6385.87      1046.11 o                         
  -4  21   9        769.92       2420.36      1134.15 o                         
  -3  21   9      10308.49       9770.31      1841.09 o                         
  -2  21   9        241.55       -311.87       949.80 o                         
  -1  21   9          3.76       -141.76      1041.91 o                         
   0  21   9       1200.01        701.30       426.67 o                         
   1  21   9       3906.87       3719.08       849.15 o                         
   2  21   9        895.20       1052.65       701.77 o                         
   3  21   9       4222.78       4289.80       900.58 o                         
   4  21   9       3689.25       3087.64       900.52 o                         
  -3  22   9       6405.20       5826.07      1560.43 o                         
  -2  22   9        267.86       1435.33      1162.44 o                         
  -1  22   9       3845.94       5108.63      1606.09 o                         
   0  22   9       1122.67       1162.55      1208.63 o                         
   1  22   9       3987.54       3536.49       668.37 o                         
   2  22   9       2244.21       1651.88       638.06 o                         
   3  22   9       1242.57       1555.99       772.68 o                         
  -2  23   9        138.01       -659.18      1091.55 o                         
  -1  23   9        676.19        492.64      1130.60 o                         
   0  23   9        269.83       2012.65      1378.63 o                         
   2  23   9       2034.32       3260.77      1095.31 o                         
 -12   0  10      10171.76      11288.33       890.34 o                         
 -10   0  10        593.66        431.75       291.70 o                         
  -8   0  10        148.65         42.86       166.48 o                         
  -6   0  10      44776.97      44357.98      1823.98 o                         
  -4   0  10       7507.87       6842.38       476.35 o                         
  -2   0  10     226925.55     220579.56      9906.12 o                         
   0   0  10        313.03        785.67       228.22 o                         
   2   0  10       4020.03       3844.24       572.88 o                         
   4   0  10      28648.59      31161.71      2067.74 o                         
   6   0  10       4343.00       4016.98       384.78 o                         
   8   0  10      52517.09      52936.75      2309.23 o                         
  10   0  10         86.08       -358.94       466.95 o                         
 -12   1  10      13267.65      14243.41       725.70 o                         
 -11   1  10          2.80        386.77       209.39 o                         
 -10   1  10       8769.99       9253.08       535.44 o                         
  -9   1  10        850.33       1093.22       282.83 o                         
  -8   1  10       1156.36        842.90       144.87 o                         
  -7   1  10       8402.87       7723.32       332.38 o                         
  -6   1  10      13550.98      12996.81       450.82 o                         
  -5   1  10       8448.24       8007.17       344.80 o                         
  -4   1  10        391.90        436.54       106.08 o                         
  -3   1  10       3577.25       3533.16       213.06 o                         
  -2   1  10      95273.20      96671.41      4111.67 o                         
  -1   1  10      11745.22      11549.63       492.12 o                         
   0   1  10       7349.73       7458.98       427.51 o                         
   1   1  10      11901.11      13018.15       619.97 o                         
   2   1  10       2291.53       2278.45       268.07 o                         
   3   1  10      17698.98      18814.45       905.74 o                         
   4   1  10      35763.46      36480.30      1189.06 o                         
   5   1  10      13363.91      13294.93       621.01 o                         
   6   1  10       3299.03       3281.83       278.96 o                         
   7   1  10          1.79        -45.16       158.07 o                         
   8   1  10        947.37        816.18       260.91 o                         
   9   1  10        234.65        278.55       228.84 o                         
  10   1  10         54.30        204.30       365.22 o                         
 -12   2  10       1865.87       1953.95       315.78 o                         
 -11   2  10         25.47        103.89       211.38 o                         
 -10   2  10       7743.08       8102.54       451.28 o                         
  -9   2  10       1465.43       1448.54       194.27 o                         
  -8   2  10       7229.52       6071.11       299.44 o                         
  -7   2  10       1668.45       1642.03       159.14 o                         
  -6   2  10      59156.89      58312.00      1672.78 o                         
  -5   2  10       4172.22       4258.83       215.61 o                         
  -4   2  10       1200.76       1249.46       152.48 o                         
  -3   2  10      77537.83      76773.54      2323.98 o                         
  -2   2  10      45481.24      46482.12      1719.87 o                         
  -1   2  10         35.13        -56.56       102.75 o                         
   0   2  10      63840.38      74116.87      2980.07 o                         
   1   2  10       4123.91       3963.25       310.56 o                         
   2   2  10       9240.32       8286.51       525.76 o                         
   3   2  10       1127.78       1223.74       309.86 o                         
   4   2  10      41585.88      43621.96      1387.62 o                         
   5   2  10       4124.20       3720.73       254.21 o                         
   6   2  10        574.35        627.72       168.05 o                         
   7   2  10      13333.43      13356.79       574.91 o                         
   8   2  10      15296.75      15721.03       703.32 o                         
   9   2  10         27.49        291.06       250.60 o                         
  10   2  10       4457.62       4167.82       478.27 o                         
  11   2  10        148.27       -613.11       829.29 o                         
 -12   3  10       6426.43       7051.34       566.86 o                         
 -11   3  10        728.75        730.99       226.70 o                         
 -10   3  10       4666.82       4122.07       309.09 o                         
  -9   3  10      11701.17      11702.18       510.65 o                         
  -8   3  10       4750.20       4415.31       270.63 o                         
  -7   3  10        897.99        949.18       140.17 o                         
  -6   3  10       5544.27       4863.70       243.49 o                         
  -5   3  10        442.01        357.72        99.19 o                         
  -4   3  10      24374.86      23325.25       789.71 o                         
  -3   3  10       6093.35       5355.32       298.73 o                         
  -2   3  10      18866.60      19320.33       785.47 o                         
  -1   3  10      10860.90      11073.23       454.53 o                         
   0   3  10        405.09        270.07       131.14 o                         
   1   3  10      50698.57      56018.42      2071.70 o                         
   2   3  10      27651.25      28242.21      1141.76 o                         
   3   3  10       2749.59       2840.96       319.59 o                         
   4   3  10      23248.82      24074.78       818.80 o                         
   5   3  10       4681.89       4468.20       278.72 o                         
   6   3  10        185.12        308.27       151.04 o                         
   7   3  10        793.55        593.48       217.37 o                         
   8   3  10         36.87         83.19       215.26 o                         
   9   3  10        952.40        725.55       286.54 o                         
  10   3  10       1672.71        953.15       525.98 o                         
  11   3  10       1550.48        677.00       850.68 o                         
 -12   4  10        165.02       -294.09       324.76 o                         
 -11   4  10        174.34        180.02       223.62 o                         
 -10   4  10      12025.74      12717.37       629.29 o                         
  -9   4  10       4390.72       4282.85       288.04 o                         
  -8   4  10      17778.46      19068.38       685.52 o                         
  -7   4  10       2511.39       2482.54       188.87 o                         
  -6   4  10      19816.84      19158.76       664.06 o                         
  -5   4  10      29154.62      28245.74       854.52 o                         
  -4   4  10      27921.62      26642.67      1022.23 o                         
  -3   4  10      33407.29      33601.07      1266.46 o                         
  -2   4  10       4322.50       3729.37       266.57 o                         
  -1   4  10      12566.95      12554.47       504.78 o                         
   0   4  10      96187.88     108467.41      3995.44 o                         
   1   4  10      23622.58      24224.80       891.35 o                         
   2   4  10      36067.02      36099.03      1163.83 o                         
   3   4  10       9499.42      10366.71       731.39 o                         
   4   4  10      16843.23      18282.27       656.92 o                         
   5   4  10      54154.68      55201.68      1630.99 o                         
   6   4  10      12765.05      12076.53       543.16 o                         
   7   4  10       5527.73       5623.76       369.89 o                         
   8   4  10       1699.66       2042.84       383.50 o                         
   9   4  10       1329.46       1474.03       544.11 o                         
  10   4  10       7690.22       7656.04       620.68 o                         
  11   4  10        722.09        175.57       663.51 o                         
 -12   5  10       6811.90       8238.76      1442.92 o                         
 -11   5  10         72.77         57.40       224.13 o                         
 -10   5  10       2449.60       2232.19       251.50 o                         
  -9   5  10       9954.55       9797.39       462.97 o                         
  -8   5  10        871.43        777.78       163.96 o                         
  -7   5  10       4894.74       4916.99       303.08 o                         
  -6   5  10       4241.15       3946.20       255.76 o                         
  -5   5  10      17782.12      18417.86       672.40 o                         
  -4   5  10       2057.55       1867.80       186.00 o                         
  -3   5  10        112.94        123.22       144.84 o                         
  -2   5  10      79893.84      82903.48      2681.70 o                         
  -1   5  10        660.27        394.23       109.07 o                         
   0   5  10      15860.89      15507.15       681.38 o                         
   1   5  10      59176.03      64758.82      2320.26 o                         
   2   5  10       1507.67       1560.10       155.76 o                         
   3   5  10      10979.79      11733.63       550.33 o                         
   4   5  10      11800.32      12314.10       574.44 o                         
   5   5  10       3588.36       3412.02       263.85 o                         
   6   5  10       3883.59       3819.50       280.81 o                         
   7   5  10       2620.05       2106.80       276.27 o                         
   8   5  10       3220.24       2876.86       341.55 o                         
   9   5  10          3.57       -238.83       238.83 o                         
  10   5  10        648.65        865.00       350.86 o                         
  11   5  10       1847.38        219.77      1074.02 o                         
 -12   6  10        261.04        638.98       474.84 o                         
 -11   6  10        230.60        244.47       241.39 o                         
 -10   6  10        257.52        593.52       203.99 o                         
  -9   6  10          0.69         35.13       158.03 o                         
  -8   6  10       5589.81       5257.26       305.77 o                         
  -7   6  10        973.29        933.77       160.45 o                         
  -6   6  10       2082.26       2226.63       211.91 o                         
  -5   6  10      42865.22      42906.87      1438.99 o                         
  -4   6  10      38567.67      38383.89      1429.66 o                         
  -3   6  10     105519.88     105758.59      3417.76 o                         
  -2   6  10      17193.06      16635.11       621.98 o                         
  -1   6  10      19448.63      21131.85       793.36 o                         
   0   6  10       6972.44       7705.91       572.19 o                         
   1   6  10        367.23        558.17       118.55 o                         
   2   6  10      26376.86      26248.64       877.00 o                         
   3   6  10        148.98         80.62       108.71 o                         
   4   6  10       5886.74       6067.10       301.40 o                         
   5   6  10      52380.75      55225.29      1865.01 o                         
   6   6  10      17014.43      16899.11       866.17 o                         
   7   6  10      22360.40      21716.17       928.52 o                         
   8   6  10       3436.07       3924.74       377.76 o                         
   9   6  10       1299.16       1046.51       304.11 o                         
  10   6  10       1557.23       1492.01       391.93 o                         
 -12   7  10       2249.50       1492.36       825.94 o                         
 -11   7  10       4254.13       5417.47       713.80 o                         
 -10   7  10       1090.56        883.10       231.35 o                         
  -9   7  10       3221.92       3767.06       287.18 o                         
  -8   7  10       2302.52       2328.71       240.32 o                         
  -7   7  10       5858.02       5179.88       340.77 o                         
  -6   7  10       6608.02       6479.12       380.45 o                         
  -5   7  10       5954.41       6036.04       297.17 o                         
  -4   7  10       4371.97       4054.81       301.95 o                         
  -3   7  10      23322.60      23556.53       849.38 o                         
  -2   7  10      24360.90      23262.06       755.19 o                         
  -1   7  10      59356.40      60146.73      1694.95 o                         
   0   7  10      17155.28      19322.23       721.95 o                         
   1   7  10       6243.98       7144.06       337.46 o                         
   2   7  10       4630.87       4706.24       280.99 o                         
   3   7  10       9920.75       9295.93       558.05 o                         
   4   7  10      17469.05      16580.52       601.27 o                         
   5   7  10         32.98        105.82       126.52 o                         
   6   7  10       1460.06       1634.44       243.73 o                         
   7   7  10      16209.26      16361.51       764.26 o                         
   8   7  10       2347.76       1903.83       389.92 o                         
   9   7  10       7489.52       7836.34       558.69 o                         
  10   7  10       2939.85       2689.19       857.91 o                         
 -11   8  10        723.83       1217.86       291.91 o                         
 -10   8  10         77.59        142.94       218.38 o                         
  -9   8  10       1884.18       2087.11       279.96 o                         
  -8   8  10        393.55        478.08       183.55 o                         
  -7   8  10       3009.35       2883.78       358.26 o                         
  -6   8  10      13671.53      13297.32       606.44 o                         
  -5   8  10      36312.64      37326.70      1266.61 o                         
  -4   8  10       1422.85       1410.97       188.23 o                         
  -3   8  10     127412.29     135686.33      4338.50 o                         
  -2   8  10       2756.93       2550.38       164.87 o                         
  -1   8  10       5905.35       5585.73       258.12 o                         
   0   8  10       5246.33       4756.39       345.19 o                         
   1   8  10        990.88       1051.89       163.28 o                         
   2   8  10         58.22        127.54       109.63 o                         
   3   8  10       1427.30       1161.02       142.17 o                         
   4   8  10      25412.74      25213.63       864.91 o                         
   5   8  10      33121.78      37282.82      1443.51 o                         
   6   8  10        180.23         51.25       260.69 o                         
   7   8  10      34717.72      34489.47      1314.78 o                         
   8   8  10        339.16        543.53       263.88 o                         
   9   8  10        718.70       1157.94       599.51 o                         
  10   8  10        261.17       -483.82       483.82 o                         
 -11   9  10       3099.99       3690.64       492.51 o                         
 -10   9  10         41.57        347.16       264.74 o                         
  -9   9  10       8793.55       9115.62       697.63 o                         
  -8   9  10      12289.80      12595.96       643.34 o                         
  -7   9  10       7808.01       8364.08       466.91 o                         
  -6   9  10       3232.61       2872.06       252.63 o                         
  -5   9  10      11256.63      11121.75       521.08 o                         
  -4   9  10       2564.95       2861.04       252.40 o                         
  -3   9  10        390.17        269.41       111.37 o                         
  -2   9  10       2032.62       2192.29       152.10 o                         
  -1   9  10       5680.81       5637.56       411.10 o                         
   0   9  10       4335.25       4252.72       255.35 o                         
   1   9  10      16901.39      18044.31       761.16 o                         
   2   9  10      38497.28      40192.97      1191.14 o                         
   3   9  10       7719.45       8325.37       605.83 o                         
   4   9  10       5111.92       5328.06       343.73 o                         
   5   9  10       1222.19       1147.58       203.28 o                         
   6   9  10       3217.01       3149.87       324.01 o                         
   7   9  10       4852.55       5355.35       400.19 o                         
   8   9  10        136.70       -139.59       275.49 o                         
   9   9  10        586.02        588.78       345.86 o                         
  10   9  10       1438.15       1212.21       701.81 o                         
 -11  10  10       1006.18       1491.81       531.35 o                         
 -10  10  10       1819.23       2154.78       370.19 o                         
  -9  10  10         36.78        -62.68       216.58 o                         
  -8  10  10       2028.87       1528.29       333.55 o                         
  -7  10  10        683.51        650.32       187.15 o                         
  -6  10  10       1558.45       1587.72       272.16 o                         
  -5  10  10      42234.36      42847.09      1597.41 o                         
  -4  10  10       3837.65       3980.83       303.07 o                         
  -3  10  10      18073.61      17555.87       657.63 o                         
  -2  10  10        138.95        201.23        82.04 o                         
  -1  10  10       6012.97       6030.68       310.82 o                         
   0  10  10       3001.29       2578.72       187.92 o                         
   1  10  10       9042.98       8565.08       394.77 o                         
   2  10  10       4442.77       4188.18       256.02 o                         
   3  10  10       4497.49       4169.97       359.76 o                         
   4  10  10       6213.64       5752.81       354.61 o                         
   5  10  10      29222.20      30389.29      1396.13 o                         
   6  10  10       2368.83       1958.17       260.54 o                         
   7  10  10       8685.01       8221.75       663.88 o                         
   8  10  10         87.43        384.47       280.11 o                         
   9  10  10        325.76         69.72       390.37 o                         
 -11  11  10        287.55        760.91       503.09 o                         
 -10  11  10        931.31       1135.59       604.12 o                         
  -9  11  10      27667.53      29046.08      1358.29 o                         
  -8  11  10         11.47        -65.68       176.75 o                         
  -7  11  10       5415.09       5895.24       392.29 o                         
  -6  11  10       5192.41       5068.64       340.50 o                         
  -5  11  10       6538.55       6759.91       387.78 o                         
  -4  11  10       3045.37       3038.59       293.96 o                         
  -3  11  10        278.14        284.06       124.43 o                         
  -2  11  10        105.33          8.37        72.68 o                         
  -1  11  10        307.37        141.90        85.98 o                         
   0  11  10      10604.25      11426.16       465.44 o                         
   1  11  10      64780.96      67204.16      1898.90 o                         
   2  11  10         24.50        155.07       107.03 o                         
   3  11  10      12980.58      13454.52       629.58 o                         
   4  11  10        212.21        179.41       245.73 o                         
   5  11  10        515.59        250.13       210.76 o                         
   6  11  10       1461.27       1521.62       274.27 o                         
   7  11  10       1694.40        985.96       305.24 o                         
   8  11  10       2622.56       2570.02       493.94 o                         
   9  11  10        194.95        448.64       521.17 o                         
 -11  12  10        201.39       -244.88       531.82 o                         
 -10  12  10       5376.85       5677.49       929.09 o                         
  -9  12  10       1493.06       1519.72       332.98 o                         
  -8  12  10        156.90        512.98       260.13 o                         
  -7  12  10        826.47        940.13       239.83 o                         
  -6  12  10       7833.28       8191.58       460.35 o                         
  -5  12  10      18927.76      19287.55       804.10 o                         
  -4  12  10       3134.18       3153.07       311.22 o                         
  -3  12  10      36129.25      36603.80      1402.28 o                         
  -2  12  10        233.75        325.85       109.67 o                         
  -1  12  10        598.57        369.09       153.77 o                         
   0  12  10      38760.96      41259.36      1563.13 o                         
   1  12  10         40.57         15.51       136.84 o                         
   2  12  10       1738.89       1790.74       231.27 o                         
   3  12  10        116.07        154.34       146.80 o                         
   4  12  10       3994.37       4383.58       463.14 o                         
   5  12  10       9514.52      10373.78       805.39 o                         
   6  12  10        567.98        378.62       321.81 o                         
   7  12  10       9216.20       8975.37      1954.48 o                         
   8  12  10         24.58          5.61       381.61 o                         
   9  12  10        378.85       1240.43       878.93 o                         
 -10  13  10         12.01        305.11       703.47 o                         
  -9  13  10      10233.76      12412.07      1651.20 o                         
  -8  13  10         24.92         29.14       280.31 o                         
  -7  13  10         96.32        132.83       212.86 o                         
  -6  13  10       1028.38        733.96       294.17 o                         
  -5  13  10       3760.30       3799.15       387.37 o                         
  -4  13  10        989.81        908.91       215.66 o                         
  -3  13  10       2748.73       2553.34       253.11 o                         
  -2  13  10       2691.93       2753.64       249.29 o                         
  -1  13  10      10596.52       9786.20       497.17 o                         
   0  13  10        524.56        465.57       143.86 o                         
   1  13  10      29372.33      29101.03      1043.78 o                         
   2  13  10        187.56        304.17       210.92 o                         
   3  13  10        533.23       -127.78       226.11 o                         
   4  13  10        274.27        -57.44       277.26 o                         
   5  13  10      11923.55      13741.28       985.42 o                         
   6  13  10        303.39        364.79       334.49 o                         
   7  13  10        413.50        522.59       379.10 o                         
   8  13  10        907.89       1563.40       614.30 o                         
 -10  14  10       1091.09       2703.98      1148.37 o                         
  -9  14  10        997.02        878.71       433.89 o                         
  -8  14  10         84.68        117.46       356.26 o                         
  -7  14  10        814.76        960.67       346.72 o                         
  -6  14  10       1705.00       1353.58       331.22 o                         
  -5  14  10       2770.20       3328.94       394.33 o                         
  -4  14  10       3475.77       3162.06       347.09 o                         
  -3  14  10      29396.46      29707.60      1174.08 o                         
  -2  14  10      23868.94      23360.00       956.05 o                         
  -1  14  10       1228.43       1256.58       193.40 o                         
   0  14  10       1051.54        947.59       168.38 o                         
   1  14  10       1565.90       1349.93       262.30 o                         
   2  14  10       1968.15       1980.57       308.73 o                         
   3  14  10       1691.83       1228.20       300.70 o                         
   4  14  10        509.30        604.32       357.58 o                         
   5  14  10       2758.76       2055.40       418.52 o                         
   6  14  10        924.49        423.51       355.03 o                         
   7  14  10       5634.24       5282.40      1102.43 o                         
   8  14  10       6792.60       6588.46      1048.02 o                         
  -9  15  10      13141.35      12982.04      1033.74 o                         
  -8  15  10       3177.80       3222.29       520.19 o                         
  -7  15  10       4572.78       4977.38       563.42 o                         
  -6  15  10       3200.38       2917.84       426.06 o                         
  -5  15  10         65.63        181.61       253.82 o                         
  -4  15  10        855.88        684.22       232.71 o                         
  -3  15  10       2804.61       2499.93       288.04 o                         
  -2  15  10      16531.45      16920.54       787.70 o                         
  -1  15  10       3084.83       3105.97       314.14 o                         
   0  15  10       2705.32       2391.79       387.02 o                         
   1  15  10      31440.25      31348.27      1540.61 o                         
   2  15  10       2540.58       2436.81       323.56 o                         
   3  15  10       6300.80       6415.08       692.05 o                         
   4  15  10       6390.40       6646.67       573.29 o                         
   5  15  10       1517.89       1109.41       377.19 o                         
   6  15  10       2157.35       1713.10       491.92 o                         
   7  15  10        400.63        273.96       369.10 o                         
   8  15  10       1121.57       1817.90       879.00 o                         
  -9  16  10        355.73        340.23       687.55 o                         
  -8  16  10        257.47        207.58       404.79 o                         
  -7  16  10       7022.08       7648.72       722.50 o                         
  -6  16  10       8678.71       8522.67       925.19 o                         
  -5  16  10       5984.87       5848.62       478.43 o                         
  -4  16  10       1929.21       1818.27       324.80 o                         
  -3  16  10        154.63         93.84       280.34 o                         
  -2  16  10      20160.58      21100.03      1118.51 o                         
  -1  16  10        206.68        -16.18       245.09 o                         
   0  16  10       2992.40       2641.05       437.96 o                         
   1  16  10       1515.21       1807.57       297.24 o                         
   2  16  10        798.55        290.71       230.23 o                         
   3  16  10       1290.93       1546.90       347.41 o                         
   4  16  10       4516.27       4587.19       654.82 o                         
   5  16  10       2469.36       2955.72       690.19 o                         
   6  16  10        907.11       1090.83       488.50 o                         
   7  16  10        273.27        201.72       501.48 o                         
   8  16  10       5035.31       6410.15      1400.60 o                         
  -9  17  10       4569.27       5211.77      1127.52 o                         
  -8  17  10        614.94        945.60       487.39 o                         
  -7  17  10       2384.10       2167.36       577.61 o                         
  -6  17  10       5378.18       6182.27      1167.14 o                         
  -5  17  10        577.84        505.82       350.62 o                         
  -4  17  10       1318.83       1135.24       569.09 o                         
  -3  17  10       1298.54       1109.01       254.83 o                         
  -2  17  10       2381.65       1927.10       340.68 o                         
  -1  17  10        953.94        911.33       450.19 o                         
   0  17  10        649.18        309.52       261.81 o                         
   1  17  10      17233.12      17620.25       917.25 o                         
   2  17  10      10129.21      10173.08       781.99 o                         
   3  17  10       7166.52       6670.41       557.71 o                         
   4  17  10       6988.62       5909.21       611.23 o                         
   5  17  10         22.95        -56.97       331.85 o                         
   6  17  10        370.70       -128.04       378.62 o                         
   7  17  10          0.63       -155.11       483.47 o                         
  -7  18  10        818.12       1045.70       521.91 o                         
  -6  18  10      13431.17      14719.34      1371.85 o                         
  -5  18  10       1062.57       1071.99       500.74 o                         
  -4  18  10        125.81        128.05       402.45 o                         
  -3  18  10         66.14        199.45       349.87 o                         
  -2  18  10       7860.49       8535.34       767.25 o                         
  -1  18  10        199.97        -25.53       271.46 o                         
   0  18  10      12930.44      13166.21       920.55 o                         
   1  18  10       1607.87       1033.95       339.39 o                         
   2  18  10          0.97        383.19       327.39 o                         
   3  18  10          8.12        306.50       313.07 o                         
   4  18  10      15961.30      16984.53      1121.31 o                         
   5  18  10        617.73       1088.02       454.45 o                         
   6  18  10        130.25       1173.06       878.91 o                         
  -7  19  10       1390.45        694.72       730.16 o                         
  -6  19  10       6896.72       7552.93       969.97 o                         
  -5  19  10       3069.69       3130.83       660.32 o                         
  -4  19  10        273.67        335.64       418.92 o                         
  -3  19  10         41.13       -111.40       430.59 o                         
  -2  19  10       3503.10       3448.49       654.89 o                         
  -1  19  10      17238.54      16164.31      1292.35 o                         
   0  19  10       6699.44       5709.73       729.20 o                         
   1  19  10        559.28         95.75       416.51 o                         
   2  19  10       8005.88      11941.03      2254.12 o                         
   3  19  10       3209.45       2516.77       701.96 o                         
   4  19  10       7014.96       6415.34      1110.13 o                         
   5  19  10        818.52       1119.98       712.39 o                         
  -6  20  10       1189.32       1612.70       733.69 o
[truncated: 378,271 more chars]
