# Supplementary material for: Mercury(II) halide complex of cis-[(tBuNH)(Se)P(μ-NtBu)2P(Se)(NHtBu)]
Source: Acta Crystallogr E Crystallogr Commun. 2024 Oct 8;80(Pt 11):1142–5. doi: 10.1107/S205698902400937X (PMC11660463; doi:10.1107/S205698902400937X)
Supplement: Supplementary file 3 [file e-80-01142-sup3.txt]

data_23sw001rt_reint
_audit_creation_date               2024-08-29
_audit_creation_method
;
Olex2 1.5
(compiled 2024.02.16 svn.r378c4104 for OlexSys, GUI svn.r6928)
;
_shelx_SHELXL_version_number       '2019/1'
_audit_contact_author_address      ?
_audit_contact_author_email        ?
_audit_contact_author_name         ''
_audit_contact_author_phone        ?
_publ_contact_author_id_orcid      ?
_publ_section_references
;
Dolomanov, O.V., Bourhis, L.J., Gildea, R.J, Howard, J.A.K. & Puschmann, H.
 (2009), J. Appl. Cryst. 42, 339-341.

Sheldrick, G.M. (2008). Acta Cryst. A64, 112-122.
;
_chemical_name_common              ?
_chemical_name_systematic          ?
_chemical_formula_moiety           'C16 H38 Br2 Hg N4 P2 S2'
_chemical_formula_sum              'C16 H38 Br2 Hg N4 P2 S2'
_chemical_formula_weight           772.97
_chemical_melting_point            ?
loop_
  _atom_type_symbol
  _atom_type_description
  _atom_type_scat_dispersion_real
  _atom_type_scat_dispersion_imag
  _atom_type_scat_source
 'C' 'C' 0.0033 0.0016 'International Tables Vol C Tables 4.2.6.8 and 6.1.1.4'
 'H' 'H' 0.0000 0.0000 'International Tables Vol C Tables 4.2.6.8 and 6.1.1.4'
 'Br' 'Br' -0.2901 2.4595
 'International Tables Vol C Tables 4.2.6.8 and 6.1.1.4'
 'Hg' 'Hg' -2.3894 9.2266
 'International Tables Vol C Tables 4.2.6.8 and 6.1.1.4'
 'N' 'N' 0.0061 0.0033 'International Tables Vol C Tables 4.2.6.8 and 6.1.1.4'
 'P' 'P' 0.1023 0.0942 'International Tables Vol C Tables 4.2.6.8 and 6.1.1.4'
 'S' 'S' 0.1246 0.1234 'International Tables Vol C Tables 4.2.6.8 and 6.1.1.4'

_shelx_space_group_comment
;
The symmetry employed for this shelxl refinement is uniquely defined
by the following loop, which should always be used as a source of
symmetry information in preference to the above space-group names.
They are only intended as comments.
;
_space_group_crystal_system        'orthorhombic'
_space_group_IT_number             62
_space_group_name_H-M_alt          'P n m a'
_space_group_name_Hall             '-P 2ac 2n'
loop_
  _space_group_symop_operation_xyz
 'x, y, z'
 '-x+1/2, -y, z+1/2'
 '-x, y+1/2, -z'
 'x+1/2, -y+1/2, -z+1/2'
 '-x, -y, -z'
 'x-1/2, y, -z-1/2'
 'x, -y-1/2, z'
 '-x-1/2, y-1/2, z-1/2'

_cell_length_a                     16.993(2)
_cell_length_b                     16.517(2)
_cell_length_c                     10.3067(13)
_cell_angle_alpha                  90
_cell_angle_beta                   90
_cell_angle_gamma                  90
_cell_volume                       2892.9(6)
_cell_formula_units_Z              4
_cell_measurement_reflns_used      9902
_cell_measurement_temperature      273.15
_cell_measurement_theta_max        28.6706
_cell_measurement_theta_min        2.6191
_shelx_estimated_absorpt_T_max     0.250
_shelx_estimated_absorpt_T_min     0.144
_exptl_absorpt_coefficient_mu      8.347
_exptl_absorpt_correction_T_max    0.7462
_exptl_absorpt_correction_T_min    0.4148
_exptl_absorpt_correction_type     multi-scan
_exptl_absorpt_process_details     
;
SADABS 2016/2: Krause, L., Herbst-Irmer, R., Sheldrick G.M. & Stalke D. (2015).
J. Appl. Cryst. 48, 3-10.
;
_exptl_absorpt_special_details     ?
_exptl_crystal_colour              colorless
_exptl_crystal_density_diffrn      1.775
_exptl_crystal_density_meas        ?
_exptl_crystal_density_method      ?
_exptl_crystal_description         block
_exptl_crystal_F_000               1496
_exptl_crystal_size_max            0.38
_exptl_crystal_size_mid            0.26
_exptl_crystal_size_min            0.23
_exptl_transmission_factor_max     0.7462
_exptl_transmission_factor_min     0.4148
_diffrn_reflns_av_R_equivalents    0.0409
_diffrn_reflns_av_unetI/netI       0.0304
_diffrn_reflns_Laue_measured_fraction_full  0.996
_diffrn_reflns_Laue_measured_fraction_max  0.984
_diffrn_reflns_limit_h_max         24
_diffrn_reflns_limit_h_min         -24
_diffrn_reflns_limit_k_max         23
_diffrn_reflns_limit_k_min         -22
_diffrn_reflns_limit_l_max         14
_diffrn_reflns_limit_l_min         -14
_diffrn_reflns_number              62846
_diffrn_reflns_point_group_measured_fraction_full  0.996
_diffrn_reflns_point_group_measured_fraction_max  0.984
_diffrn_reflns_theta_full          25.242
_diffrn_reflns_theta_max           30.518
_diffrn_reflns_theta_min           3.107
_diffrn_ambient_temperature        273.15
_diffrn_detector_area_resol_mean   ?
_diffrn_measured_fraction_theta_full  0.996
_diffrn_measured_fraction_theta_max  0.984
_diffrn_measurement_device_type    'Bruker Eco Quest'
_diffrn_measurement_method         omega
_diffrn_radiation_type             MoK\a
_diffrn_radiation_wavelength       0.71073
_diffrn_source                     ?
_diffrn_standards_number           0
_diffrn_standards_decay_%          0.01
_diffrn_standards_interval_count   0
_reflns_Friedel_coverage           0.000
_reflns_Friedel_fraction_full      .
_reflns_Friedel_fraction_max       .
_reflns_number_gt                  3240
_reflns_number_total               4483
_reflns_special_details
;
 Reflections were merged by SHELXL according to the crystal
 class for the calculation of statistics and refinement.
 
 _reflns_Friedel_fraction is defined as the number of unique
 Friedel pairs measured divided by the number that would be
 possible theoretically, ignoring centric projections and
 systematic absences.
;
_reflns_threshold_expression       'I > 2\s(I)'
_computing_cell_refinement         'SAINT V8.40B (?, 2016)'
_computing_data_collection          'APEX 4 (Bruker AXS Inc., 2022)'
_computing_data_reduction          'SAINT V8.40B (?, 2016)'
_computing_molecular_graphics      'Olex2 1.5 (Dolomanov et al., 2009)'
_computing_publication_material    'Olex2 1.5 (Dolomanov et al., 2009)'
_computing_structure_refinement    'XL  (Sheldrick, 2008)'
_computing_structure_solution      'SHELXT 2018/2 (Sheldrick, 2018)'
_refine_diff_density_max           1.733
_refine_diff_density_min           -1.141
_refine_diff_density_rms           0.127
_refine_ls_extinction_coef         .
_refine_ls_extinction_method       none
_refine_ls_goodness_of_fit_ref     1.141
_refine_ls_hydrogen_treatment      constr
_refine_ls_matrix_type             full
_refine_ls_number_parameters       246
_refine_ls_number_reflns           4483
_refine_ls_number_restraints       399
_refine_ls_R_factor_all            0.0827
_refine_ls_R_factor_gt             0.0537
_refine_ls_restrained_S_all        1.120
_refine_ls_shift/su_max            0.000
_refine_ls_shift/su_mean           0.000
_refine_ls_structure_factor_coef   Fsqd
_refine_ls_weighting_details      
 'w=1/[\s^2^(Fo^2^)+(0.0081P)^2^+16.1958P] where P=(Fo^2^+2Fc^2^)/3'
_refine_ls_weighting_scheme        calc
_refine_ls_wR_factor_gt            0.0859
_refine_ls_wR_factor_ref           0.0951
_refine_special_details            ?
_olex2_refinement_description
;
1. Fixed Uiso
 At 1.2 times of:
  All N(H,H) groups
 At 1.5 times of:
  All C(H,H,H) groups
2. Restrained distances
 N1-C1 \\sim N2-C5 \\sim N2-C5B \\sim N3-C9
 with sigma of 0.02
 C5-C6 \\sim C5-C7 \\sim C5-C8 \\sim C9-C10 \\sim C9-C11 \\sim C9-C12 \\sim
C1-C2 \\sim C1-C3 \\sim C1-C4
 with sigma of 0.02
3. Uiso/Uaniso restraints and constraints
N1 \\sim C1 \\sim C2 \\sim C3 \\sim C4: within 2A with sigma of 0.01 and sigma
for terminal atoms of 0.02 within 2A
N2 \\sim C5 \\sim C6 \\sim C7 \\sim C8 \\sim C5B \\sim C6B \\sim C7B \\sim C8B:
within 2A with sigma of 0.02 and sigma for terminal atoms of 0.04 within 2A
N3 \\sim C9 \\sim C10 \\sim C11 \\sim C12 \\sim C9B \\sim C10B \\sim C11B \\sim
C12B: within 2A with sigma of 0.01 and sigma for terminal atoms of 0.02 within
2A
4. Same fragment restrains
{C5, C6, C7, C8} sigma for 1-2: 0.02, 1-3: 0.04
as in
{C1, C2, C3, C4}
{C5, C6, C7, C8} sigma for 1-2: 0.02, 1-3: 0.04
as in
{C9, C10, C11, C12}
{C5, C6, C7, C8} sigma for 1-2: 0.02, 1-3: 0.04
as in
{C9B, C10B, C11B, C12B}
{C5, C6, C7, C8} sigma for 1-2: 0.02, 1-3: 0.04
as in
{C5B, C6B, C7B, C8B}
5. Others
 Sof(H2BB)=Sof(C5B)=Sof(C6B)=Sof(H6BA)=Sof(H6BB)=Sof(H6BC)=Sof(C7B)=Sof(H7BA)=
 Sof(H7BB)=Sof(H7BC)=Sof(C8B)=Sof(H8BA)=Sof(H8BB)=Sof(H8BC)=1-FVAR(1)
 Sof(H2AA)=Sof(C5)=Sof(C6)=Sof(H6A)=Sof(H6B)=Sof(H6C)=Sof(C7)=Sof(H7A)=
 Sof(H7B)=Sof(H7C)=Sof(C8)=Sof(H8A)=Sof(H8B)=Sof(H8C)=FVAR(1)
 Sof(C9B)=Sof(C10B)=Sof(H10D)=Sof(H10E)=Sof(H10F)=Sof(C11B)=Sof(H11D)=
 Sof(H11E)=Sof(H11F)=Sof(C12B)=Sof(H12D)=Sof(H12E)=Sof(H12F)=0.5*(1-FVAR(3))
 Sof(C9)=Sof(C10)=Sof(H10A)=Sof(H10B)=Sof(H10C)=Sof(C11)=Sof(H11A)=Sof(H11B)=
 Sof(H11C)=Sof(C12)=Sof(H12A)=Sof(H12B)=Sof(H12C)=0.5*FVAR(3)
 Fixed Sof: C2(0.5) H2A(0.5) H2B(0.5) H2C(0.5) C3(0.5) H3A(0.5) H3B(0.5)
 H3C(0.5) C4(0.5) H4A(0.5) H4B(0.5) H4C(0.5)
 Fixed U12: C1(0) C9(0) C9B(0)
 Fixed U23: C1(0) C9(0) C9B(0)
 Fixed Y: C1(0.25) C9(0.25) C9B(0.25)
6.a Aromatic/amide H refined with riding coordinates:
 N2(H2AA), N2(H2BB)
6.b Idealised Me refined as rotating group:
 C2(H2A,H2B,H2C), C3(H3A,H3B,H3C), C4(H4A,H4B,H4C), C6(H6A,H6B,H6C), C7(H7A,
 H7B,H7C), C8(H8A,H8B,H8C), C6B(H6BA,H6BB,H6BC), C7B(H7BA,H7BB,H7BC), C8B(H8BA,
 H8BB,H8BC), C10(H10A,H10B,H10C), C11(H11A,H11B,H11C), C12(H12A,H12B,H12C),
 C10B(H10D,H10E,H10F), C11B(H11D,H11E,H11F), C12B(H12D,H12E,H12F)
;
_atom_sites_solution_hydrogens     geom
_atom_sites_solution_primary       ?
_atom_sites_solution_secondary     ?
loop_
  _atom_site_label
  _atom_site_type_symbol
  _atom_site_fract_x
  _atom_site_fract_y
  _atom_site_fract_z
  _atom_site_U_iso_or_equiv
  _atom_site_adp_type
  _atom_site_occupancy
  _atom_site_site_symmetry_order
  _atom_site_calc_flag
  _atom_site_refinement_flags_posn
  _atom_site_refinement_flags_adp
  _atom_site_refinement_flags_occupancy
  _atom_site_disorder_assembly
  _atom_site_disorder_group
 Hg1 Hg 0.64687(2) 0.250000 0.46689(3) 0.05386(12) Uani 1 2 d S T P . .
 Br1 Br 0.62812(7) 0.250000 0.71087(9) 0.0703(3) Uani 1 2 d S T P . .
 Br2 Br 0.50884(6) 0.250000 0.36252(14) 0.1011(5) Uani 1 2 d S T P . .
 S1 S 0.71736(10) 0.38074(10) 0.38627(18) 0.0608(4) Uani 1 1 d . . . . .
 P1 P 0.81141(8) 0.32498(8) 0.31970(12) 0.0365(3) Uani 1 1 d . . . . .
 N1 N 0.8457(3) 0.250000 0.4139(5) 0.0395(13) Uani 1 2 d DS TU P . .
 C1 C 0.8885(4) 0.250000 0.5411(7) 0.0515(18) Uani 0.5 1 d DS TU P A -1
 C2 C 0.8513(10) 0.1840(12) 0.626(2) 0.078(5) Uani 0.5 1 d D U P A -1
 H2A H 0.856034 0.132604 0.583213 0.116 Uiso 0.5 1 calc R U P A -1
 H2B H 0.796691 0.196201 0.639557 0.116 Uiso 0.5 1 calc R U P A -1
 H2C H 0.877923 0.182010 0.707967 0.116 Uiso 0.5 1 calc R U P A -1
 C3 C 0.9703(6) 0.2207(10) 0.5175(12) 0.090(6) Uani 0.5 1 d D U P A -1
 H3A H 0.995452 0.255010 0.454786 0.135 Uiso 0.5 1 calc R U P A -1
 H3B H 0.968679 0.166209 0.485367 0.135 Uiso 0.5 1 calc R U P A -1
 H3C H 0.999417 0.222135 0.597323 0.135 Uiso 0.5 1 calc R U P A -1
 C4 C 0.8809(13) 0.3290(11) 0.612(3) 0.098(7) Uani 0.5 1 d D U P A -1
 H4A H 0.908040 0.370543 0.564451 0.147 Uiso 0.5 1 calc R U P A -1
 H4B H 0.903453 0.323970 0.696766 0.147 Uiso 0.5 1 calc R U P A -1
 H4C H 0.826249 0.343088 0.619349 0.147 Uiso 0.5 1 calc R U P A -1
 N2 N 0.8789(3) 0.3857(3) 0.2717(5) 0.0576(13) Uani 1 1 d D U . . .
 H2AA H 0.916735 0.359154 0.236374 0.069 Uiso 0.58(3) 1 calc R U P B 1
 H2BB H 0.922408 0.362682 0.250697 0.069 Uiso 0.42(3) 1 calc R U P B 2
 C5 C 0.8963(10) 0.4752(7) 0.2693(17) 0.077(4) Uani 0.58(3) 1 d D U P B 1
 C6 C 0.8803(13) 0.5135(19) 0.4002(19) 0.086(6) Uani 0.58(3) 1 d D U P B 1
 H6A H 0.889318 0.570786 0.395090 0.129 Uiso 0.58(3) 1 calc R U P B 1
 H6B H 0.914847 0.490338 0.463956 0.129 Uiso 0.58(3) 1 calc R U P B 1
 H6C H 0.826664 0.503609 0.424661 0.129 Uiso 0.58(3) 1 calc R U P B 1
 C7 C 0.9825(12) 0.4841(12) 0.235(3) 0.114(7) Uani 0.58(3) 1 d D U P B 1
 H7A H 0.992346 0.458682 0.152660 0.171 Uiso 0.58(3) 1 calc R U P B 1
 H7B H 1.014118 0.458838 0.300465 0.171 Uiso 0.58(3) 1 calc R U P B 1
 H7C H 0.995653 0.540567 0.229375 0.171 Uiso 0.58(3) 1 calc R U P B 1
 C8 C 0.8440(17) 0.5089(13) 0.164(2) 0.120(7) Uani 0.58(3) 1 d D U P B 1
 H8A H 0.860799 0.488584 0.081714 0.180 Uiso 0.58(3) 1 calc R U P B 1
 H8B H 0.847203 0.566892 0.164687 0.180 Uiso 0.58(3) 1 calc R U P B 1
 H8C H 0.790627 0.492554 0.180247 0.180 Uiso 0.58(3) 1 calc R U P B 1
 C5B C 0.8788(12) 0.4773(8) 0.257(2) 0.072(5) Uani 0.42(3) 1 d D U P B 2
 C6B C 0.906(2) 0.513(3) 0.385(3) 0.107(9) Uani 0.42(3) 1 d D U P B 2
 H6BA H 0.903996 0.570730 0.381076 0.160 Uiso 0.42(3) 1 calc R U P B 2
 H6BB H 0.959367 0.495936 0.401910 0.160 Uiso 0.42(3) 1 calc R U P B 2
 H6BC H 0.872661 0.493836 0.453748 0.160 Uiso 0.42(3) 1 calc R U P B 2
 C7B C 0.942(2) 0.4956(16) 0.157(3) 0.121(8) Uani 0.42(3) 1 d D U P B 2
 H7BA H 0.924143 0.479220 0.072497 0.182 Uiso 0.42(3) 1 calc R U P B 2
 H7BB H 0.989226 0.466507 0.178353 0.182 Uiso 0.42(3) 1 calc R U P B 2
 H7BC H 0.952898 0.552666 0.156367 0.182 Uiso 0.42(3) 1 calc R U P B 2
 C8B C 0.8030(14) 0.5193(15) 0.215(3) 0.085(7) Uani 0.42(3) 1 d D U P B 2
 H8BA H 0.813004 0.575874 0.201699 0.127 Uiso 0.42(3) 1 calc R U P B 2
 H8BB H 0.763884 0.512878 0.281602 0.127 Uiso 0.42(3) 1 calc R U P B 2
 H8BC H 0.784332 0.495545 0.135907 0.127 Uiso 0.42(3) 1 calc R U P B 2
 N3 N 0.7944(4) 0.250000 0.2133(5) 0.0406(13) Uani 1 2 d DS TU P . .
 C9 C 0.7577(7) 0.250000 0.0793(12) 0.047(2) Uani 0.365(7) 1 d DS TU P C -1
 C10 C 0.6697(7) 0.2332(12) 0.0911(14) 0.050(4) Uani 0.365(7) 1 d D U P C -1
 H10A H 0.646527 0.232214 0.006189 0.075 Uiso 0.365(7) 1 calc R U P C -1
 H10B H 0.645496 0.275072 0.141891 0.075 Uiso 0.365(7) 1 calc R U P C -1
 H10C H 0.661833 0.181839 0.132606 0.075 Uiso 0.365(7) 1 calc R U P C -1
 C11 C 0.7933(13) 0.1813(11) -0.001(3) 0.051(5) Uani 0.365(7) 1 d D U P C -1
 H11A H 0.768932 0.180212 -0.085472 0.076 Uiso 0.365(7) 1 calc R U P C -1
 H11B H 0.784443 0.130561 0.041610 0.076 Uiso 0.365(7) 1 calc R U P C -1
 H11C H 0.848848 0.190015 -0.011128 0.076 Uiso 0.365(7) 1 calc R U P C -1
 C12 C 0.7735(14) 0.3314(10) 0.017(3) 0.057(5) Uani 0.365(7) 1 d D U P C -1
 H12A H 0.829233 0.338635 0.005980 0.086 Uiso 0.365(7) 1 calc R U P C -1
 H12B H 0.753045 0.373748 0.070705 0.086 Uiso 0.365(7) 1 calc R U P C -1
 H12C H 0.748380 0.333444 -0.066788 0.086 Uiso 0.365(7) 1 calc R U P C -1
 C9B C 0.7456(17) 0.250000 0.089(3) 0.047(3) Uani 0.135(7) 1 d DS TU P C -2
 C10B C 0.684(2) 0.183(2) 0.094(4) 0.043(6) Uani 0.135(7) 1 d D U P C -2
 H10D H 0.660687 0.176783 0.009653 0.064 Uiso 0.135(7) 1 calc R U P C -2
 H10E H 0.643587 0.197744 0.155296 0.064 Uiso 0.135(7) 1 calc R U P C -2
 H10F H 0.708023 0.133448 0.120203 0.064 Uiso 0.135(7) 1 calc R U P C -2
 C11B C 0.805(2) 0.226(2) -0.013(4) 0.052(6) Uani 0.135(7) 1 d D U P C -2
 H11D H 0.823339 0.171877 0.003006 0.078 Uiso 0.135(7) 1 calc R U P C -2
 H11E H 0.849375 0.262564 -0.010081 0.078 Uiso 0.135(7) 1 calc R U P C -2
 H11F H 0.781485 0.228615 -0.097522 0.078 Uiso 0.135(7) 1 calc R U P C -2
 C12B C 0.708(3) 0.3305(16) 0.057(4) 0.053(6) Uani 0.135(7) 1 d D U P C -2
 H12D H 0.747889 0.370997 0.047557 0.080 Uiso 0.135(7) 1 calc R U P C -2
 H12E H 0.672820 0.345773 0.126182 0.080 Uiso 0.135(7) 1 calc R U P C -2
 H12F H 0.678671 0.325808 -0.022204 0.080 Uiso 0.135(7) 1 calc R U P C -2

loop_
  _atom_site_aniso_label
  _atom_site_aniso_U_11
  _atom_site_aniso_U_22
  _atom_site_aniso_U_33
  _atom_site_aniso_U_23
  _atom_site_aniso_U_13
  _atom_site_aniso_U_12
 Hg1 0.03441(15) 0.0831(3) 0.04411(18) 0.000 0.00253(14) 0.000
 Br1 0.1022(8) 0.0671(6) 0.0417(5) 0.000 0.0076(5) 0.000
 Br2 0.0489(6) 0.1450(12) 0.1095(10) 0.000 -0.0341(6) 0.000
 S1 0.0570(9) 0.0439(8) 0.0814(11) -0.0016(8) 0.0155(8) 0.0087(7)
 P1 0.0377(6) 0.0395(7) 0.0324(6) 0.0014(5) -0.0013(5) -0.0035(6)
 N1 0.042(3) 0.047(3) 0.030(3) 0.000 -0.009(3) 0.000
 C1 0.050(4) 0.074(5) 0.031(3) 0.000 -0.011(3) 0.000
 C2 0.064(9) 0.134(14) 0.035(7) 0.031(9) -0.008(7) 0.009(9)
 C3 0.048(6) 0.164(16) 0.057(7) -0.018(8) -0.018(6) 0.026(8)
 C4 0.119(15) 0.090(11) 0.084(12) -0.008(10) -0.037(12) -0.023(11)
 N2 0.059(3) 0.051(3) 0.062(3) 0.004(3) 0.011(2) -0.015(2)
 C5 0.091(8) 0.057(7) 0.084(8) 0.008(6) -0.001(7) -0.033(6)
 C6 0.088(12) 0.056(9) 0.114(12) -0.015(9) 0.006(9) -0.022(10)
 C7 0.117(13) 0.102(12) 0.124(14) -0.005(11) 0.027(11) -0.070(10)
 C8 0.163(17) 0.062(10) 0.134(14) 0.038(10) -0.026(13) -0.031(12)
 C5B 0.081(9) 0.054(8) 0.080(9) 0.012(8) 0.002(8) -0.032(7)
 C6B 0.121(19) 0.084(15) 0.116(17) -0.004(15) -0.026(15) -0.030(17)
 C7B 0.131(17) 0.089(13) 0.144(17) 0.029(14) 0.045(14) -0.038(13)
 C8B 0.104(15) 0.050(10) 0.099(15) 0.028(10) -0.004(12) -0.005(11)
 N3 0.046(3) 0.045(3) 0.031(3) 0.000 -0.008(3) 0.000
 C9 0.049(5) 0.059(5) 0.031(4) 0.000 -0.005(4) 0.000
 C10 0.051(6) 0.066(11) 0.034(5) 0.001(7) -0.011(5) 0.001(7)
 C11 0.057(9) 0.056(9) 0.039(8) -0.001(8) 0.006(7) -0.007(8)
 C12 0.068(10) 0.065(9) 0.039(8) 0.004(8) -0.009(8) 0.012(8)
 C9B 0.052(6) 0.058(6) 0.033(5) 0.000 -0.007(5) 0.000
 C10B 0.052(11) 0.051(12) 0.025(10) -0.005(11) -0.015(10) 0.002(11)
 C11B 0.059(10) 0.064(11) 0.034(9) -0.002(10) -0.007(9) 0.001(10)
 C12B 0.061(10) 0.063(10) 0.035(10) 0.002(9) -0.011(10) 0.002(10)

_geom_special_details
;
 All esds (except the esd in the dihedral angle between two l.s. planes)
 are estimated using the full covariance matrix.  The cell esds are taken
 into account individually in the estimation of esds in distances, angles
 and torsion angles; correlations between esds in cell parameters are only
 used when they are defined by crystal symmetry.  An approximate (isotropic)
 treatment of cell esds is used for estimating esds involving l.s. planes.
;
loop_
  _geom_bond_atom_site_label_1
  _geom_bond_atom_site_label_2
  _geom_bond_distance
  _geom_bond_site_symmetry_2
  _geom_bond_publ_flag
 Hg1 Br1 2.5348(10) . ?
 Hg1 Br2 2.5805(11) . ?
 Hg1 S1 2.6054(17) . ?
 Hg1 S1 2.6054(17) 7_565 ?
 S1 P1 1.968(2) . ?
 P1 P1 2.477(3) 7_565 ?
 P1 N1 1.678(4) . ?
 P1 N2 1.602(5) . ?
 P1 N3 1.679(4) . ?
 N1 C1 1.499(8) . ?
 C1 C2 1.533(11) . ?
 C1 C3 1.492(10) . ?
 C1 C4 1.500(12) . ?
 C2 H2A 0.9600 . ?
 C2 H2B 0.9600 . ?
 C2 H2C 0.9600 . ?
 C3 H3A 0.9600 . ?
 C3 H3B 0.9600 . ?
 C3 H3C 0.9600 . ?
 C4 H4A 0.9600 . ?
 C4 H4B 0.9600 . ?
 C4 H4C 0.9600 . ?
 N2 H2AA 0.8600 . ?
 N2 H2BB 0.8600 . ?
 N2 C5 1.508(12) . ?
 N2 C5B 1.520(13) . ?
 C5 C6 1.515(12) . ?
 C5 C7 1.514(12) . ?
 C5 C8 1.506(12) . ?
 C6 H6A 0.9600 . ?
 C6 H6B 0.9600 . ?
 C6 H6C 0.9600 . ?
 C7 H7A 0.9600 . ?
 C7 H7B 0.9600 . ?
 C7 H7C 0.9600 . ?
 C8 H8A 0.9600 . ?
 C8 H8B 0.9600 . ?
 C8 H8C 0.9600 . ?
 C5B C6B 1.519(14) . ?
 C5B C7B 1.521(13) . ?
 C5B C8B 1.525(13) . ?
 C6B H6BA 0.9600 . ?
 C6B H6BB 0.9600 . ?
 C6B H6BC 0.9600 . ?
 C7B H7BA 0.9600 . ?
 C7B H7BB 0.9600 . ?
 C7B H7BC 0.9600 . ?
 C8B H8BA 0.9600 . ?
 C8B H8BB 0.9600 . ?
 C8B H8BC 0.9600 . ?
 N3 C9 1.515(12) . ?
 N3 C9B 1.52(3) . ?
 C9 C10 1.525(12) . ?
 C9 C11 1.532(12) . ?
 C9 C12 1.516(12) . ?
 C10 H10A 0.9600 . ?
 C10 H10B 0.9600 . ?
 C10 H10C 0.9600 . ?
 C11 H11A 0.9600 . ?
 C11 H11B 0.9600 . ?
 C11 H11C 0.9600 . ?
 C12 H12A 0.9600 . ?
 C12 H12B 0.9600 . ?
 C12 H12C 0.9600 . ?
 C9B C10B 1.523(14) . ?
 C9B C11B 1.518(15) . ?
 C9B C12B 1.513(14) . ?
 C10B H10D 0.9600 . ?
 C10B H10E 0.9600 . ?
 C10B H10F 0.9600 . ?
 C11B H11D 0.9600 . ?
 C11B H11E 0.9600 . ?
 C11B H11F 0.9600 . ?
 C12B H12D 0.9600 . ?
 C12B H12E 0.9600 . ?
 C12B H12F 0.9600 . ?

loop_
  _geom_angle_atom_site_label_1
  _geom_angle_atom_site_label_2
  _geom_angle_atom_site_label_3
  _geom_angle
  _geom_angle_site_symmetry_1
  _geom_angle_site_symmetry_3
  _geom_angle_publ_flag
 Br1 Hg1 Br2 107.41(5) . . ?
 Br1 Hg1 S1 111.97(4) . . ?
 Br1 Hg1 S1 111.98(4) . 7_565 ?
 Br2 Hg1 S1 106.56(4) . 7_565 ?
 Br2 Hg1 S1 106.56(4) . . ?
 S1 Hg1 S1 111.95(7) 7_565 . ?
 P1 S1 Hg1 95.55(7) . . ?
 S1 P1 P1 117.90(6) . 7_565 ?
 N1 P1 S1 115.2(2) . . ?
 N1 P1 P1 42.42(14) . 7_565 ?
 N1 P1 N3 83.9(2) . . ?
 N2 P1 S1 113.3(2) . . ?
 N2 P1 P1 128.8(2) . 7_565 ?
 N2 P1 N1 113.1(3) . . ?
 N2 P1 N3 112.5(3) . . ?
 N3 P1 S1 115.7(2) . . ?
 N3 P1 P1 42.48(15) . 7_565 ?
 P1 N1 P1 95.2(3) . 7_565 ?
 C1 N1 P1 132.39(14) . . ?
 C1 N1 P1 132.39(14) . 7_565 ?
 N1 C1 C2 107.4(9) . . ?
 N1 C1 C4 112.5(11) . . ?
 C3 C1 N1 108.0(7) . . ?
 C3 C1 C2 104.3(9) . . ?
 C3 C1 C4 116.2(11) . . ?
 C4 C1 C2 107.8(10) . . ?
 C1 C2 H2A 109.5 . . ?
 C1 C2 H2B 109.5 . . ?
 C1 C2 H2C 109.5 . . ?
 H2A C2 H2B 109.5 . . ?
 H2A C2 H2C 109.5 . . ?
 H2B C2 H2C 109.5 . . ?
 C1 C3 H3A 109.5 . . ?
 C1 C3 H3B 109.5 . . ?
 C1 C3 H3C 109.5 . . ?
 H3A C3 H3B 109.5 . . ?
 H3A C3 H3C 109.5 . . ?
 H3B C3 H3C 109.5 . . ?
 C1 C4 H4A 109.5 . . ?
 C1 C4 H4B 109.5 . . ?
 C1 C4 H4C 109.5 . . ?
 H4A C4 H4B 109.5 . . ?
 H4A C4 H4C 109.5 . . ?
 H4B C4 H4C 109.5 . . ?
 P1 N2 H2AA 110.3 . . ?
 P1 N2 H2BB 114.6 . . ?
 C5 N2 P1 139.5(8) . . ?
 C5 N2 H2AA 110.3 . . ?
 C5B N2 P1 130.9(8) . . ?
 C5B N2 H2BB 114.6 . . ?
 N2 C5 C6 111.0(16) . . ?
 N2 C5 C7 106.8(11) . . ?
 C7 C5 C6 110.0(13) . . ?
 C8 C5 N2 104.9(12) . . ?
 C8 C5 C6 112.3(14) . . ?
 C8 C5 C7 111.5(14) . . ?
 C5 C6 H6A 109.5 . . ?
 C5 C6 H6B 109.5 . . ?
 C5 C6 H6C 109.5 . . ?
 H6A C6 H6B 109.5 . . ?
 H6A C6 H6C 109.5 . . ?
 H6B C6 H6C 109.5 . . ?
 C5 C7 H7A 109.5 . . ?
 C5 C7 H7B 109.5 . . ?
 C5 C7 H7C 109.5 . . ?
 H7A C7 H7B 109.5 . . ?
 H7A C7 H7C 109.5 . . ?
 H7B C7 H7C 109.5 . . ?
 C5 C8 H8A 109.5 . . ?
 C5 C8 H8B 109.5 . . ?
 C5 C8 H8C 109.5 . . ?
 H8A C8 H8B 109.5 . . ?
 H8A C8 H8C 109.5 . . ?
 H8B C8 H8C 109.5 . . ?
 N2 C5B C7B 105.4(15) . . ?
 N2 C5B C8B 118.7(15) . . ?
 C6B C5B N2 107(3) . . ?
 C6B C5B C7B 107.3(16) . . ?
 C6B C5B C8B 109.3(16) . . ?
 C7B C5B C8B 108.4(15) . . ?
 C5B C6B H6BA 109.5 . . ?
 C5B C6B H6BB 109.5 . . ?
 C5B C6B H6BC 109.5 . . ?
 H6BA C6B H6BB 109.5 . . ?
 H6BA C6B H6BC 109.5 . . ?
 H6BB C6B H6BC 109.5 . . ?
 C5B C7B H7BA 109.5 . . ?
 C5B C7B H7BB 109.5 . . ?
 C5B C7B H7BC 109.5 . . ?
 H7BA C7B H7BB 109.5 . . ?
 H7BA C7B H7BC 109.5 . . ?
 H7BB C7B H7BC 109.5 . . ?
 C5B C8B H8BA 109.5 . . ?
 C5B C8B H8BB 109.5 . . ?
 C5B C8B H8BC 109.5 . . ?
 H8BA C8B H8BB 109.5 . . ?
 H8BA C8B H8BC 109.5 . . ?
 H8BB C8B H8BC 109.5 . . ?
 P1 N3 P1 95.0(3) . 7_565 ?
 C9 N3 P1 131.76(17) . . ?
 C9 N3 P1 131.76(17) . 7_565 ?
 C9B N3 P1 129.9(3) . . ?
 C9B N3 P1 129.9(3) . 7_565 ?
 N3 C9 C10 109.3(9) . . ?
 N3 C9 C11 109.4(12) . . ?
 N3 C9 C12 108.4(12) . . ?
 C10 C9 C11 107.2(11) . . ?
 C12 C9 C10 111.7(13) . . ?
 C12 C9 C11 110.8(12) . . ?
 C9 C10 H10A 109.5 . . ?
 C9 C10 H10B 109.5 . . ?
 C9 C10 H10C 109.5 . . ?
 H10A C10 H10B 109.5 . . ?
 H10A C10 H10C 109.5 . . ?
 H10B C10 H10C 109.5 . . ?
 C9 C11 H11A 109.5 . . ?
 C9 C11 H11B 109.5 . . ?
 C9 C11 H11C 109.5 . . ?
 H11A C11 H11B 109.5 . . ?
 H11A C11 H11C 109.5 . . ?
 H11B C11 H11C 109.5 . . ?
 C9 C12 H12A 109.5 . . ?
 C9 C12 H12B 109.5 . . ?
 C9 C12 H12C 109.5 . . ?
 H12A C12 H12B 109.5 . . ?
 H12A C12 H12C 109.5 . . ?
 H12B C12 H12C 109.5 . . ?
 C10B C9B N3 110(2) . . ?
 C11B C9B N3 103(2) . . ?
 C11B C9B C10B 107.3(18) . . ?
 C12B C9B N3 114(2) . . ?
 C12B C9B C10B 110(2) . . ?
 C12B C9B C11B 111(2) . . ?
 C9B C10B H10D 109.5 . . ?
 C9B C10B H10E 109.5 . . ?
 C9B C10B H10F 109.5 . . ?
 H10D C10B H10E 109.5 . . ?
 H10D C10B H10F 109.5 . . ?
 H10E C10B H10F 109.5 . . ?
 C9B C11B H11D 109.5 . . ?
 C9B C11B H11E 109.5 . . ?
 C9B C11B H11F 109.5 . . ?
 H11D C11B H11E 109.5 . . ?
 H11D C11B H11F 109.5 . . ?
 H11E C11B H11F 109.5 . . ?
 C9B C12B H12D 109.5 . . ?
 C9B C12B H12E 109.5 . . ?
 C9B C12B H12F 109.5 . . ?
 H12D C12B H12E 109.5 . . ?
 H12D C12B H12F 109.5 . . ?
 H12E C12B H12F 109.5 . . ?

loop_
  _geom_torsion_atom_site_label_1
  _geom_torsion_atom_site_label_2
  _geom_torsion_atom_site_label_3
  _geom_torsion_atom_site_label_4
  _geom_torsion
  _geom_torsion_site_symmetry_1
  _geom_torsion_site_symmetry_2
  _geom_torsion_site_symmetry_3
  _geom_torsion_site_symmetry_4
  _geom_torsion_publ_flag
 S1 P1 N1 P1 104.6(2) . . . 7_565 ?
 S1 P1 N1 C1 -72.8(7) . . . . ?
 S1 P1 N2 C5 5.7(12) . . . . ?
 S1 P1 N2 C5B -6.9(14) . . . . ?
 S1 P1 N3 P1 -104.1(2) . . . 7_565 ?
 S1 P1 N3 C9 63.0(8) . . . . ?
 S1 P1 N3 C9B 51.9(15) . . . . ?
 P1 P1 N1 C1 -177.3(8) 7_565 . . . ?
 P1 P1 N2 C5 -174.4(11) 7_565 . . . ?
 P1 P1 N2 C5B 173.0(13) 7_565 . . . ?
 P1 P1 N3 C9 167.2(9) 7_565 . . . ?
 P1 P1 N3 C9B 156.0(15) 7_565 . . . ?
 P1 N1 C1 C2 136.3(9) . . . . ?
 P1 N1 C1 C2 -40.1(11) 7_565 . . . ?
 P1 N1 C1 C3 -111.7(9) . . . . ?
 P1 N1 C1 C3 71.9(10) 7_565 . . . ?
 P1 N1 C1 C4 -158.5(10) 7_565 . . . ?
 P1 N1 C1 C4 17.9(13) . . . . ?
 P1 N2 C5 C6 47(2) . . . . ?
 P1 N2 C5 C7 166.7(13) . . . . ?
 P1 N2 C5 C8 -74.8(19) . . . . ?
 P1 N2 C5B C6B 90(2) . . . . ?
 P1 N2 C5B C7B -156.1(17) . . . . ?
 P1 N2 C5B C8B -34(3) . . . . ?
 P1 N3 C9 C10 70.3(11) 7_565 . . . ?
 P1 N3 C9 C10 -92.5(9) . . . . ?
 P1 N3 C9 C11 -46.8(14) 7_565 . . . ?
 P1 N3 C9 C11 150.4(10) . . . . ?
 P1 N3 C9 C12 -167.8(10) 7_565 . . . ?
 P1 N3 C9 C12 29.4(14) . . . . ?
 P1 N3 C9B C10B -124.5(18) . . . . ?
 P1 N3 C9B C10B 24(2) 7_565 . . . ?
 P1 N3 C9B C11B 121.4(18) . . . . ?
 P1 N3 C9B C11B -90(2) 7_565 . . . ?
 P1 N3 C9B C12B 148.9(18) 7_565 . . . ?
 P1 N3 C9B C12B 1(3) . . . . ?
 N1 P1 N2 C5 -127.8(12) . . . . ?
 N1 P1 N2 C5B -140.3(14) . . . . ?
 N1 P1 N3 P1 10.9(3) . . . 7_565 ?
 N1 P1 N3 C9 178.1(8) . . . . ?
 N1 P1 N3 C9B 166.9(15) . . . . ?
 N2 P1 N1 P1 -122.9(3) . . . 7_565 ?
 N2 P1 N1 C1 59.8(7) . . . . ?
 N2 P1 N3 P1 123.4(3) . . . 7_565 ?
 N2 P1 N3 C9 -69.4(8) . . . . ?
 N2 P1 N3 C9B -80.5(15) . . . . ?
 N3 P1 N1 P1 -10.9(3) . . . 7_565 ?
 N3 P1 N1 C1 171.7(7) . . . . ?
 N3 P1 N2 C5 139.3(12) . . . . ?
 N3 P1 N2 C5B 126.7(14) . . . . ?

_shelx_res_file
;
TITL 23sw001rt_reint_a.res in Pnma
    23sw001rt_reint.res
    created by SHELXL-2019/1 at 14:54:10 on 29-Aug-2024
REM Old TITL 23SW001RT_reint in Pnma
REM SHELXT solution in Pnma: R1 0.313, Rweak 0.013, Alpha 0.040
REM <I/s> 4.253 for 286 systematic absences, Orientation a'=c, b'=-b, c'=a
REM Formula found by SHELXT: C12 B N P2 S4 Hg
CELL 0.71073 16.9933 16.517 10.3067 90 90 90
ZERR 4 0.0021 0.0021 0.0013 0 0 0
LATT 1
SYMM 0.5-X,-Y,0.5+Z
SYMM -X,0.5+Y,-Z
SYMM 0.5+X,0.5-Y,0.5-Z
SFAC C H Br Hg N P S
UNIT 64 152 8 4 16 8 8
SADI N1 C1 N2 C5 N2 C5B N3 C9
SADI C5 C6 C5 C7 C5 C8 C9 C10 C9 C11 C9 C12 C1 C2 C1 C3 C1 C4
SIMU 0.01 0.02 2 N1 > C4
SIMU 0.02 0.04 2 N2 > C8B
SIMU 0.01 0.02 2 N3 > C12B

L.S. 25
PLAN  10
SIZE 0.23 0.26 0.38
TEMP 0
CONF
list 6
MORE -1
BOND $H
fmap 2
acta
OMIT 0 1 1
OMIT 1 0 1
OMIT 1 1 1
OMIT 2 0 0
REM <olex2.extras>
REM <HklSrc "%.\\23SW001RT_reint.hkl">
REM </olex2.extras>

WGHT    0.008100   16.195799
FVAR       0.18862   0.57553   0.72901
HG1   4    0.646873    0.250000    0.466886    10.50000    0.03441    0.08307 =
         0.04411    0.00000    0.00253    0.00000
BR1   3    0.628119    0.250000    0.710868    10.50000    0.10222    0.06707 =
         0.04167    0.00000    0.00764    0.00000
BR2   3    0.508841    0.250000    0.362523    10.50000    0.04890    0.14500 =
         0.10949    0.00000   -0.03406    0.00000
S1    7    0.717360    0.380737    0.386266    11.00000    0.05698    0.04393 =
         0.08142   -0.00157    0.01548    0.00867
P1    6    0.811414    0.324984    0.319700    11.00000    0.03773    0.03950 =
         0.03237    0.00139   -0.00127   -0.00347
N1    5    0.845694    0.250000    0.413858    10.50000    0.04168    0.04695 =
         0.02996    0.00000   -0.00888    0.00000
SAME 0.02 0.04 C5 > C8
PART -1
C1    1    0.888465   10.250000    0.541065    10.50000    0.04959    0.07375 =
         0.03110   10.00000   -0.01135  -10.00000
C2    1    0.851306    0.184041    0.625874    10.50000    0.06392    0.13368 =
         0.03490    0.03149   -0.00815    0.00872
AFIX 137
H2A   2    0.856034    0.132604    0.583213    10.50000   -1.50000
H2B   2    0.796691    0.196201    0.639557    10.50000   -1.50000
H2C   2    0.877923    0.182010    0.707967    10.50000   -1.50000
AFIX   0
C3    1    0.970299    0.220729    0.517538    10.50000    0.04813    0.16416 =
         0.05702   -0.01830   -0.01776    0.02571
AFIX 137
H3A   2    0.995452    0.255010    0.454786    10.50000   -1.50000
H3B   2    0.968679    0.166209    0.485367    10.50000   -1.50000
H3C   2    0.999417    0.222135    0.597323    10.50000   -1.50000
AFIX   0
C4    1    0.880868    0.329014    0.611774    10.50000    0.11924    0.09036 =
         0.08425   -0.00800   -0.03698   -0.02284
AFIX 137
H4A   2    0.908040    0.370543    0.564451    10.50000   -1.50000
H4B   2    0.903453    0.323970    0.696766    10.50000   -1.50000
H4C   2    0.826249    0.343088    0.619349    10.50000   -1.50000
AFIX   0
PART 0
N2    5    0.878856    0.385746    0.271671    11.00000    0.05937    0.05095 =
         0.06247    0.00364    0.01136   -0.01514
PART 1
AFIX  43
H2AA  2    0.916735    0.359154    0.236374    21.00000   -1.20000
AFIX  43
PART 2
H2BB  2    0.922408    0.362682    0.250697   -21.00000   -1.20000
AFIX   0
PART 1
C5    1    0.896350    0.475236    0.269316    21.00000    0.09078    0.05667 =
         0.08354    0.00839   -0.00116   -0.03305
C6    1    0.880328    0.513495    0.400243    21.00000    0.08842    0.05644 =
         0.11372   -0.01453    0.00586   -0.02211
AFIX 137
H6A   2    0.889318    0.570786    0.395090    21.00000   -1.50000
H6B   2    0.914847    0.490338    0.463956    21.00000   -1.50000
H6C   2    0.826664    0.503609    0.424661    21.00000   -1.50000
AFIX   0
C7    1    0.982494    0.484146    0.234797    21.00000    0.11672    0.10228 =
         0.12353   -0.00485    0.02686   -0.07021
AFIX 137
H7A   2    0.992346    0.458682    0.152660    21.00000   -1.50000
H7B   2    1.014118    0.458838    0.300465    21.00000   -1.50000
H7C   2    0.995653    0.540567    0.229375    21.00000   -1.50000
AFIX   0
C8    1    0.844002    0.508863    0.164494    21.00000    0.16335    0.06185 =
         0.13396    0.03846   -0.02636   -0.03099
AFIX 137
H8A   2    0.860799    0.488584    0.081714    21.00000   -1.50000
H8B   2    0.847203    0.566892    0.164687    21.00000   -1.50000
H8C   2    0.790627    0.492554    0.180247    21.00000   -1.50000
AFIX   0
SAME 0.02 0.04 C5 > C8
PART 2
C5B   1    0.878829    0.477320    0.256924   -21.00000    0.08112    0.05394 =
         0.08025    0.01207    0.00165   -0.03230
C6B   1    0.906234    0.512711    0.385216   -21.00000    0.12066    0.08366 =
         0.11647   -0.00408   -0.02587   -0.03018
AFIX 137
H6BA  2    0.903996    0.570730    0.381076   -21.00000   -1.50000
H6BB  2    0.959367    0.495936    0.401910   -21.00000   -1.50000
H6BC  2    0.872661    0.493836    0.453748   -21.00000   -1.50000
AFIX   0
C7B   1    0.942107    0.495615    0.156808   -21.00000    0.13080    0.08903 =
         0.14405    0.02884    0.04504   -0.03758
AFIX 137
H7BA  2    0.924143    0.479220    0.072497   -21.00000   -1.50000
H7BB  2    0.989226    0.466507    0.178353   -21.00000   -1.50000
H7BC  2    0.952898    0.552666    0.156367   -21.00000   -1.50000
AFIX   0
C8B   1    0.802983    0.519294    0.215163   -21.00000    0.10416    0.05021 =
         0.09914    0.02814   -0.00369   -0.00539
AFIX 137
H8BA  2    0.813004    0.575874    0.201699   -21.00000   -1.50000
H8BB  2    0.763884    0.512878    0.281602   -21.00000   -1.50000
H8BC  2    0.784332    0.495545    0.135907   -21.00000   -1.50000
AFIX   0
PART 0
N3    5    0.794404    0.250000    0.213309    10.50000    0.04606    0.04481 =
         0.03104    0.00000   -0.00808    0.00000
SAME 0.02 0.04 C5 > C8
PART -1
C9    1    0.757704   10.250000    0.079303    30.50000    0.04905    0.05946 =
         0.03149   10.00000   -0.00511  -10.00000
C10   1    0.669742    0.233228    0.091089    30.50000    0.05110    0.06572 =
         0.03357    0.00085   -0.01098    0.00114
AFIX 137
H10A  2    0.646527    0.232214    0.006189    30.50000   -1.50000
H10B  2    0.645496    0.275072    0.141891    30.50000   -1.50000
H10C  2    0.661833    0.181839    0.132606    30.50000   -1.50000
AFIX   0
C11   1    0.793305    0.181282   -0.001461    30.50000    0.05720    0.05647 =
         0.03932   -0.00146    0.00627   -0.00660
AFIX 137
H11A  2    0.768932    0.180212   -0.085472    30.50000   -1.50000
H11B  2    0.784443    0.130561    0.041610    30.50000   -1.50000
H11C  2    0.848848    0.190015   -0.011128    30.50000   -1.50000
AFIX   0
C12   1    0.773543    0.331427    0.016542    30.50000    0.06790    0.06533 =
         0.03883    0.00426   -0.00923    0.01186
AFIX 137
H12A  2    0.829233    0.338635    0.005980    30.50000   -1.50000
H12B  2    0.753045    0.373748    0.070705    30.50000   -1.50000
H12C  2    0.748380    0.333444   -0.066788    30.50000   -1.50000
AFIX   0
SAME 0.02 0.04 C5 > C8
PART -2
C9B   1    0.745629   10.250000    0.089125   -30.50000    0.05223    0.05760 =
         0.03251   10.00000   -0.00688  -10.00000
C10B  1    0.683762    0.183330    0.094022   -30.50000    0.05220    0.05116 =
         0.02455   -0.00533   -0.01510    0.00205
AFIX 137
H10D  2    0.660687    0.176783    0.009653   -30.50000   -1.50000
H10E  2    0.643587    0.197744    0.155296   -30.50000   -1.50000
H10F  2    0.708023    0.133448    0.120203   -30.50000   -1.50000
AFIX   0
C11B  1    0.805453    0.226065   -0.013276   -30.50000    0.05913    0.06394 =
         0.03374   -0.00196   -0.00661    0.00052
AFIX 137
H11D  2    0.823339    0.171877    0.003006   -30.50000   -1.50000
H11E  2    0.849375    0.262564   -0.010081   -30.50000   -1.50000
H11F  2    0.781485    0.228615   -0.097522   -30.50000   -1.50000
AFIX   0
C12B  1    0.707795    0.330500    0.057253   -30.50000    0.06089    0.06276 =
         0.03536    0.00232   -0.01135    0.00236
AFIX 137
H12D  2    0.747889    0.370997    0.047557   -30.50000   -1.50000
H12E  2    0.672820    0.345773    0.126182   -30.50000   -1.50000
H12F  2    0.678671    0.325808   -0.022204   -30.50000   -1.50000
AFIX   0
HKLF 4


REM  23sw001rt_reint_a.res in Pnma
REM wR2 = 0.0951, GooF = S = 1.141, Restrained GooF = 1.120 for all data
REM R1 = 0.0537 for 3240 Fo > 4sig(Fo) and 0.0827 for all 4483 data
REM 246 parameters refined using 399 restraints

END

WGHT      0.0080     16.1953

REM Highest difference peak  1.733,  deepest hole -1.141,  1-sigma level  0.127
Q1    1   0.6644  0.2500  0.5464  10.50000  0.05    1.73
Q2    1   0.6700  0.2500  0.3981  10.50000  0.05    1.66
Q3    1   0.6506  0.2500  0.3799  10.50000  0.05    1.58
Q4    1   0.6115  0.2500  0.5175  10.50000  0.05    1.30
Q5    1   0.5855  0.2500  0.6662  10.50000  0.05    1.29
Q6    1   0.8403  0.2500  0.6541  10.50000  0.05    1.02
Q7    1   0.7128  0.2500  0.4687  10.50000  0.05    0.98
Q8    1   0.5832  0.2500  0.4731  10.50000  0.05    0.97
Q9    1   0.6126  0.2500  0.7774  10.50000  0.05    0.91
Q10   1   0.6226  0.2500  0.6216  10.50000  0.05    0.86
;
_shelx_res_checksum                66519
_shelx_hkl_file
;
   0   0  -2  111.49    4.10
   0   0  -2  112.29    4.30
   0   0  -2  126.49    4.00
   0   0  -2  118.19    4.00
   0   0  -2  122.29    4.00
   0   0  -2  116.29    4.00
   0   0   2  122.49    4.40
   0   0   2  105.89    4.00
   0   0   2  117.29    4.00
   0   0   2  122.79    4.00
   0   0   3    5.00    0.80
   0   0   3    3.40    0.80
   0   0   3    1.80    1.10
   0   0  -3    1.50    1.00
   0   0  -3    2.70    1.00
   0   0  -3    3.70    0.80
   0   0  -3    2.50    0.80
   0   0  -3    3.40    0.70
   0   0   4  272.47   10.40
   0   0   4  281.67   10.30
   0   0   4  292.37    9.70
   0   0   4  302.97    9.90
   0   0  -4  296.27    9.70
   0   0  -4  314.07    9.80
   0   0  -4  291.57    9.70
   0   0  -4  296.27    9.80
   0   0  -4  293.87   10.30
   0   0  -4  279.37    9.90
   0   0   4  287.47    9.80
   0   0  -5   -0.70    1.40
   0   0  -5   -0.80    1.20
   0   0  -5   -0.30    1.50
   0   0  -5   -0.80    1.10
   0   0   5   -4.10    2.10
   0   0   5    0.00    1.80
   0   0   5   -1.10    0.90
   0   0  -5   -1.60    1.30
   0   0   5    1.10    1.40
   0   0   5    0.90    1.20
   0   0   5   -2.30    1.30
   0   0  -5   -1.50    1.20
   0   0   6  124.09    7.00
   0   0  -6  133.99    5.40
   0   0   6  133.19    5.50
   0   0  -6  135.59    5.30
   0   0   6  138.59    5.50
   0   0  -6  139.59    5.30
   0   0  -6  130.69    5.20
   0   0  -6  123.89    6.30
   0   0   6  129.19    5.30
   0   0  -7    4.20    1.70
   0   0  -7    0.50    2.30
   0   0   7    5.40    2.10
   0   0   7   -3.30    3.60
   0   0   7   -1.30    3.00
   0   0   7    3.90    3.50
   0   0  -7    0.10    1.70
   0   0   7    3.10    1.80
   0   0  -7    6.90    2.30
   0   0  -7    2.90    2.10
   0   0   8    2.50    2.50
   0   0  -8    5.80    2.30
   0   0  -8    7.90    2.50
   0   0  -8    4.80    2.20
   0   0   8    5.90    2.30
   0   0   8    1.00    4.20
   0   0   8   11.80    3.90
   0   0  -8    5.00    2.50
   0   0   8    7.70    2.70
   0   0  -8    4.90    3.50
   0   0   9    1.20    4.40
   0   0   9    3.20    2.90
   0   0  -9    2.70    2.80
   0   0  10   -3.70    3.10
   0   0 -10   -0.10    3.00
   0   0  10   13.40    6.10
   0   0  11   -0.30    3.70
   0   0 -11    0.40    3.30
   0   0  11   23.60    7.80
   0   0  12  124.49    9.20
   0   0 -12  107.29    8.20
   0   0  13    4.70    5.10
   0   0 -13   -0.90    4.10
   0   1   1    0.10    0.10
   0   1   1    0.10    0.10
   0  -1  -1    0.00    0.10
   0  -1   1   -0.30    0.20
   0   1  -2    4.60    0.60
   0  -1  -2    6.00    0.60
   0   1   2    6.40    1.00
   0   1   2    4.70    0.70
   0  -1  -2    7.70    1.00
   0   1   2    8.30    1.00
   0   1   2    5.50    0.60
   0  -1  -2    4.50    0.70
   0  -1  -2    6.60    0.70
   0   1  -2    8.10    0.90
   0  -1   2    7.10    0.80
   0   1   2    7.30    0.70
   0   1  -2    5.50    0.90
   0  -1  -2    8.70    1.30
   0  -1  -2    6.00    0.70
   0  -1   3 2722.23   86.99
   0  -1  -4   -2.30    0.90
   0  -1  -4    0.10    1.20
   0  -1  -4    1.50    1.30
   0  -1  -4   -0.70    1.10
   0   1   4   -2.20    1.40
   0  -1   4    0.60    2.00
   0  -1  -4   -3.20    1.90
   0   1  -4    1.30    1.30
   0   1   4   -0.10    1.00
   0   1   4   -1.60    1.00
   0   1  -4    0.70    1.00
   0   1  -4    1.50    1.00
   0   1   4   -0.60    1.20
   0   1   4    1.90    1.40
   0  -1   4   -1.50    1.00
   0  -1   4   -0.60    0.90
   0  -1   4    0.20    1.10
   0   1  -4   -0.60    0.90
   0  -1  -4   -1.60    1.00
   0  -1   4    0.30    1.50
   0   1   4   -3.00    1.70
   0   1   5  216.18    8.60
   0  -1   5  211.48    7.50
   0  -1  -5  225.78    7.60
   0   1   5  224.48    7.70
   0   1  -5  207.48    8.30
   0  -1   5  194.18    8.70
   0  -1  -5  213.68    7.50
   0   1   5  207.88    7.60
   0   1   5  212.08    7.50
   0   1  -5  209.38    7.80
   0   1   5  216.48    7.50
   0  -1   5  209.08    7.50
   0   1  -5  209.28    7.40
   0   1  -5  208.68    7.50
   0   1  -5  223.88    7.50
   0  -1   5  223.48    7.60
   0  -1  -5  218.08    7.60
   0  -1  -5  213.68    8.20
   0  -1  -5  212.28    7.60
   0  -1   5  209.88    8.80
   0   1   5  210.08    8.20
   0  -1  -5  216.18    7.60
   0   1  -6    0.50    1.80
   0   1   6    3.30    1.80
   0   1  -6   -0.20    1.40
   0  -1  -6    0.90    1.40
   0  -1  -6    0.90    1.80
   0   1   6   -4.40    2.60
   0   1  -6   -0.20    3.20
   0   1   6    2.10    1.60
   0   1  -6    0.50    1.30
   0  -1   6    2.10    1.60
   0  -1  -6   -0.30    1.50
   0  -1  -6    3.60    1.60
   0  -1   6    1.60    1.60
   0  -1   6    2.60    1.40
   0   1   6   -0.60    1.60
   0   1   6    0.20    1.50
   0   1  -6   -1.30    1.50
   0  -1   6    3.50    3.00
   0  -1  -6    0.30    1.60
   0   1   6    4.20    2.30
   0  -1   6    5.50    2.40
   0   1  -7  651.13   20.00
   0   1   7  598.24   19.70
   0  -1   7  561.64   19.60
   0   1  -7  610.54   19.70
   0  -1  -7  575.74   20.60
   0   1   7  592.34   20.80
   0   1   7  611.94   19.90
   0   1  -7  585.84   19.70
   0  -1  -7  586.54   19.80
   0  -1   7  559.94   21.40
   0  -1  -7  584.34   19.60
   0  -1  -7  608.04   19.70
   0  -1  -7  602.94   19.80
   0   1  -7  576.34   20.70
   0   1   7  585.04   19.70
   0  -1  -7  598.74   19.90
   0   1  -7  584.64   19.60
   0   1   7  607.54   21.40
   0   1  -7  581.64   19.90
   0   1   7  600.74   19.80
   0  -1   7  584.54   19.70
   0  -1   8   -1.20    2.60
   0   1  -8   -0.20    2.40
   0   1   8   -3.90    2.60
   0   1  -8   -3.90    2.40
   0   1  -8   -0.90    2.00
   0  -1  -8   -0.20    2.30
   0  -1  -8   -1.00    3.30
   0   1  -8   -6.20    2.20
   0   1   8   -3.60    3.90
   0  -1   8   -5.40    4.10
   0   1  -8   -3.40    2.20
   0  -1   8   -1.30    2.20
   0  -1   8   -1.50    1.80
   0  -1  -8   -3.00    2.00
   0  -1   8    4.50    3.70
   0   1  -8    1.70    3.40
   0  -1  -8   -1.60    2.20
   0   1   8   -3.10    2.50
   0   1   8    6.10    3.80
   0   1   8   -2.70    2.30
   0  -1  -8   -3.60    2.40
   0  -1  -8   -3.50    2.10
   0   1   9  311.27   14.00
   0  -1   9  335.97   15.80
   0   1   9  341.17   12.50
   0  -1  -9  330.17   12.40
   0  -1   9  343.57   12.50
   0   1  -9  322.77   12.20
   0  -1  10   -5.70    3.10
   0   1  10    8.80    5.50
   0  -1  10    5.80    5.70
   0   1 -10   -7.00    2.80
   0  -1 -10   -2.60    3.00
   0   1  10   -3.80    3.20
   0   1 -11    5.40    4.20
   0   1  11   20.70    4.10
   0  -1 -11   14.70    3.70
   0  -1  11   14.10    4.20
   0  -1  12    3.70    4.50
   0   1 -12    5.70    3.90
   0   1  12    6.30    4.50
   0  -1 -12    3.60    3.90
   0   1 -13   66.79    8.00
   0  -1 -13   70.09    8.10
   0  -1  13   64.79    6.40
   0   1  13   88.39    9.50
   0  -1  14   73.39   17.40
   0  -2  -1    6.40    0.70
   0   2  -1    8.60    0.70
   0   2  -1    8.20    0.50
   0   2   1    6.40    0.80
   0  -2   1    8.30    0.50
   0   2   1    7.30    0.90
   0  -2   1    9.40    0.70
   0   2  -1    6.20    0.80
   0   2   1    7.30    0.70
   0  -2  -1    7.00    1.00
   0   2  -1    8.00    1.00
   0  -2  -2 1985.90   73.99
   0   2   2 2142.99   74.79
   0  -2   2 2072.09   72.09
   0   2  -3    1.20    0.80
   0  -2   3    0.60    0.80
   0   2   3    0.80    0.90
   0   2  -3    1.30    1.20
   0  -2  -3    0.50    0.90
   0   2  -3    4.00    1.50
   0   2   3    1.60    1.00
   0  -2   3   -0.20    1.30
   0   2   3    0.80    1.10
   0  -2  -3    1.10    0.80
   0   2   3    1.50    0.90
   0  -2   3    1.00    0.30
   0  -2   3    3.20    1.60
   0  -2  -3    0.70    1.00
   0   2   3    2.20    0.80
   0  -2   3    1.30    0.70
   0   2   3    1.20    0.80
   0  -2  -3    2.40    0.80
   0   2  -3    2.00    0.70
   0  -2  -3    0.40    0.80
   0   2  -4  545.85   18.70
   0   2   4  551.04   18.20
   0  -2   4  583.34   18.10
   0  -2  -4  556.44   18.20
   0  -2  -4  547.45   18.20
   0   2   4  566.24   18.30
   0   2  -4  547.05   18.00
   0  -2   4  497.25   18.90
   0   2  -4  557.24   18.80
   0   2   4  548.25   18.40
   0   2   4  546.65   18.80
   0  -2  -4  580.54   18.70
   0   2   4  565.74   18.20
   0  -2  -4  565.04   18.10
   0  -2   4  539.15   19.00
   0   2   4  570.84   18.20
   0  -2   4  575.44   18.10
   0  -2   4  551.44   18.10
   0   2  -4  573.64   18.10
   0  -2  -4  574.54   18.30
   0   2  -4  572.24   18.10
   0   2  -4  556.54   18.10
   0   2  -5    0.40    1.70
   0   2   5   -2.50    1.90
   0  -2  -5    3.70    1.60
   0   2  -5   -0.40    1.10
   0  -2  -5   -0.70    1.50
   0  -2  -5   -2.90    1.20
   0  -2   5   -0.70    1.30
   0  -2   5   -2.90    1.20
   0  -2  -5   -2.60    1.20
   0   2   5   -1.30    1.40
   0  -2   5   -2.10    1.30
   0   2  -5    0.00    1.20
   0   2   5    1.10    1.90
   0   2   5   -2.90    1.30
   0   2   5   -1.30    1.40
   0  -2  -5   -1.70    1.50
   0   2   5   -2.50    1.30
   0  -2  -5   -3.00    1.20
   0  -2   5    0.20    2.00
   0   2  -5   -1.50    1.30
   0   2  -5    0.40    1.10
   0   2  -5    0.50    1.90
   0  -2   5    1.00    2.50
   0   2   6  326.47   12.30
   0   2  -6  327.77   12.60
   0  -2  -6  346.97   11.80
   0   2   6  348.87   11.70
   0   2   6  343.47   11.80
   0  -2   6  346.97   11.60
   0  -2   6  340.97   11.60
   0  -2  -6  341.97   11.70
   0   2  -6  341.37   11.60
   0  -2   6  318.97   13.30
   0   2  -6  336.47   11.60
   0  -2  -6  336.87   11.60
   0  -2   6  337.27   11.60
   0   2   6  336.67   13.20
   0  -2  -6  346.07   11.70
   0   2  -6  341.47   12.10
   0  -2   6  330.27   11.60
   0  -2  -6  345.77   11.70
   0   2   6  339.67   11.70
   0  -2  -6  336.57   12.40
   0   2  -6  339.67   11.50
   0   2   6  336.47   11.60
   0   2  -6  349.77   11.50
   0   2   7    4.00    2.10
   0  -2  -7    5.00    1.80
   0   2  -7    0.00    1.60
   0  -2   7    3.50    2.00
   0  -2   7    0.50    3.00
   0   2  -7   -1.20    2.30
   0  -2  -7   -0.90    2.20
   0   2   7    2.20    2.00
   0   2   7    1.40    2.20
   0   2   7   -1.20    3.00
   0   2  -7    3.80    1.70
   0   2  -7    5.20    2.00
   0   2  -7    3.50    1.80
   0   2   7    3.30    2.00
   0  -2   7    0.50    1.70
   0  -2  -7    2.00    2.00
   0  -2  -7    2.80    1.90
   0   2   7    7.40    3.10
   0  -2   7   -0.60    1.90
   0   2  -7    0.40    2.30
   0  -2  -7    2.50    1.90
   0  -2   7    1.90    2.00
   0  -2  -8   51.19    4.10
   0   2  -8   45.90    4.20
   0  -2   8   64.49    8.20
   0   2  -8   44.30    4.40
   0  -2   8   40.60    5.20
   0   2   8   46.40    4.60
   0  -2   8   36.60    4.50
   0   2   8   48.20    6.20
   0  -2  -8   44.60    4.50
   0   2   8   52.39    5.00
   0  -2  -8   45.30    4.40
   0   2   8   52.69    4.90
   0   2  -8   52.19    4.20
   0   2   8   50.59    4.80
   0   2  -8   44.80    3.90
   0  -2   8   45.50    4.70
   0  -2  -8   50.79    4.60
   0  -2  -8   42.40    4.30
   0  -2   8   44.60    4.60
   0   2   9   -2.80    4.50
   0   2  -9    0.60    2.60
   0   2   9    9.20    4.40
   0   2   9    5.50    3.00
   0  -2   9   -0.60    2.80
   0  -2   9    1.20    4.60
   0  -2  -9    0.50    2.80
   0  -2  10    3.20    5.80
   0   2  10    1.00    3.30
   0  -2  10   -1.30    3.20
   0  -2 -10    1.60    3.10
   0   2  10    9.50    5.80
   0   2 -10   -1.50    2.80
   0  -2  11    0.60    4.60
   0  -2  11   15.40    7.90
   0   2  11    0.40    3.80
   0   2 -11   -2.00    3.50
   0  -2 -11    1.90    3.40
   0  -2 -12   93.59    7.90
   0   2  12  113.99    8.70
   0   2 -12   89.99    7.90
   0  -2  12  111.49    9.10
   0   2  14   88.49   17.30
   0   3   0   32.10    1.30
   0  -3   0   35.00    1.30
   0   3   0   34.60    1.70
   0   3   0   35.50    1.30
   0   3   0   31.90    1.30
   0  -3   0   36.20    1.40
   0   3  -1   28.50    1.80
   0  -3   1   28.50    1.20
   0   3  -1   26.30    1.90
   0  -3   1   24.60    1.90
   0   3  -1   28.80    1.20
   0  -3  -1   25.20    1.30
   0   3  -1   27.40    1.10
   0   3   1   27.50    1.30
   0   3   1   27.70    1.30
   0  -3  -1   31.00    1.40
   0   3   1   28.40    1.70
   0   3   1   29.70    1.40
   0   3  -1   26.80    1.20
   0   3  -1   29.10    1.10
   0  -3  -1   24.50    1.30
   0  -3   1   31.10    1.80
   0   3   1   26.60    1.30
   0  -3   1   29.00    1.10
   0   3   1   26.90    1.70
   0   3  -2    5.00    1.20
   0   3   2    5.10    0.80
   0  -3  -2    4.40    0.90
   0  -3  -2    4.30    0.80
   0   3   2    4.30    1.00
   0  -3  -2    4.70    0.80
   0  -3   2    6.40    0.70
   0  -3   2    6.80    1.30
   0  -3   2    4.20    1.20
   0  -3   2    4.30    0.70
   0   3   2    3.70    0.80
   0   3  -2    7.20    0.90
   0  -3   2    7.10    0.90
   0   3   2    5.70    0.80
   0   3  -2    5.80    0.70
   0  -3  -2    5.80    0.80
   0   3   2    4.00    0.90
   0  -3  -2    2.80    0.70
   0   3   2    5.10    0.70
   0   3  -2    4.10    0.60
   0  -3   3 2450.45   77.29
   0  -3   3 2444.06   77.59
   0   3  -3 2351.06   77.49
   0   3  -4    0.00    0.90
   0   3  -4    0.50    0.90
   0   3  -4    3.40    2.10
   0  -3   4    0.30    1.00
   0   3   4   -1.80    1.20
   0  -3  -4    0.50    1.30
   0  -3  -4   -0.50    1.40
   0   3   4    0.40    1.30
   0   3   4    2.30    1.50
   0  -3   4    0.10    1.10
   0   3  -4   -2.20    1.60
   0  -3   4   -1.00    1.90
   0  -3  -4   -0.30    1.10
   0   3  -4    0.70    1.00
   0  -3   4   -0.70    1.00
   0  -3  -4   -1.00    1.10
   0  -3   4    2.10    2.10
   0   3   4   -2.10    1.50
   0   3   4    1.20    1.20
   0  -3  -4   -1.70    1.20
   0  -3  -4   -2.20    1.00
   0   3  -4    2.50    1.00
   0  -3   4    1.00    0.60
   0   3   4   -1.60    1.10
   0   3  -5  243.68    8.40
   0   3   5  255.27    8.70
   0   3   5  237.28    8.70
   0  -3  -5  234.48   10.00
   0  -3  -5  249.38    9.30
   0  -3   5  254.17   10.30
   0  -3  -5  248.08    8.70
   0   3  -5  252.47    8.40
   0   3  -5  252.57   11.50
   0   3  -5  240.38    9.60
   0   3   5  240.78    9.00
   0   3   5  252.17    9.60
   0   3  -5  249.38    8.50
   0   3  -5  241.78    8.40
   0  -3  -5  242.28    8.60
   0   3   5  244.78    8.80
   0  -3   5  241.18    8.50
   0  -3  -5  257.87    8.70
   0  -3  -5  243.68    8.50
   0  -3   5  238.28    9.80
   0   3   5  231.28    8.60
   0  -3   5  249.97    8.50
   0  -3   5  239.08    8.50
   0   3   6   -0.60    1.70
   0  -3  -6   -1.60    1.60
   0  -3   6    1.30    1.60
   0   3  -6    0.60    2.70
   0  -3  -6    2.10    1.70
   0  -3  -6   -0.30    1.90
   0   3   6   -1.20    1.90
   0  -3  -6    2.10    1.90
   0   3   6    3.90    4.50
   0  -3   6    1.20    3.00
   0   3  -6   -1.10    2.10
   0   3   6   -2.80    1.70
   0   3  -6    0.60    1.40
   0  -3   6    0.90    1.60
   0  -3  -6   -0.70    1.70
   0   3  -6    2.00    1.40
   0   3   6    0.00    2.30
   0   3  -6    1.30    1.30
   0   3  -6    0.80    2.30
   0   3   7  687.53   23.60
   0   3  -7  652.83   23.30
   0   3  -7  691.03   22.70
   0  -3   7  663.43   24.20
   0  -3  -7  668.13   22.30
   0  -3  -7  668.33   22.10
   0  -3   7  667.53   22.10
   0   3  -7  646.64   22.00
   0   3   7  673.73   22.20
   0  -3  -7  691.93   22.20
   0   3   7  660.93   22.80
   0   3   7  690.53   22.40
   0  -3  -7  660.53   23.00
   0   3  -7  677.03   22.10
   0  -3   7  673.33   22.10
   0   3  -7  641.84   21.90
   0  -3   7  657.73   22.10
   0   3   7  669.23   22.10
   0   3  -7  695.33   22.00
   0  -3   7  598.34   23.30
   0  -3  -7  676.83   22.20
   0  -3  -7  678.43   22.30
   0   3   7  692.53   22.30
   0  -3  -8   -1.70    2.50
   0  -3   8   -5.80    3.80
   0   3   8   -2.80    2.50
   0  -3  -8   -3.10    2.10
   0   3   8    0.90    3.80
   0   3   8    0.30    2.70
   0  -3  -8   -2.90    2.30
   0   3   8   -3.20    2.30
   0  -3  -8   -2.20    2.50
   0   3  -8    0.10    2.80
   0  -3   8    7.30    4.20
   0  -3  -8   -3.00    2.30
   0   3   8   -5.30    2.60
   0   3  -8   -4.50    2.30
   0   3  -9  324.57   11.90
   0  -3   9  321.27   16.00
   0  -3  -9  313.77   12.20
   0   3   9  325.97   12.40
   0  -3   9  315.07   12.10
   0   3   9  338.67   13.70
   0  -3  10   -2.70    6.20
   0   3  10   -2.50    3.30
   0  -3  10   -0.60    3.10
   0   3  10   11.10    5.50
   0   3 -10   -3.00    2.80
   0  -3 -10   -3.30    3.10
   0  -3 -11    7.90    3.70
   0   3  11   17.80    7.90
   0  -3  11    5.50    3.90
   0   3 -11    3.70    3.50
   0   3  11   11.30    4.10
   0  -3 -12    5.40    6.10
   0  -3  12   41.80   10.50
   0   3  12   22.70   10.10
   0   3  13   99.69   14.80
   0   3  14   43.40   15.70
   0   4   0 9999.00  323.77
   0   4   1    2.90    0.60
   0   4  -1    3.00    0.40
   0  -4  -1    1.50    0.60
   0   4  -1    1.60    1.00
   0  -4   1    3.90    0.50
   0   4   1    2.90    0.70
   0   4  -1    5.10    0.60
   0  -4   1    4.30    1.20
   0   4  -1    3.40    0.70
   0   4  -1    3.50    1.10
   0  -4  -1    2.80    1.10
   0  -4  -1    4.20    0.90
   0   4   1    2.70    0.60
   0  -4   1    4.90    0.60
   0   4   1    2.20    0.70
   0  -4   1    3.80    0.50
   0  -4  -1    1.50    0.60
   0   4   1    4.30    0.90
   0   4   2  561.04   17.50
   0   4  -2  549.85   17.30
   0   4  -2  526.25   18.20
   0   4   2  517.35   17.50
   0   4  -2  512.95   17.40
   0   4  -2  556.74   17.40
   0  -4  -2  567.54   18.10
   0  -4  -2  571.24   17.60
   0  -4   2  535.15   18.00
   0  -4   2  581.54   17.50
   0  -4  -2  546.15   17.50
   0   4  -2  559.64   18.00
   0   4   2  529.55   17.50
   0   4   2  538.45   17.80
   0  -4   2  527.85   18.20
   0   4  -2  540.45   17.40
   0  -4  -2  523.05   17.50
   0   4   2  553.94   17.80
   0   4   2  518.85   17.80
   0   4   2  529.55   17.50
   0  -4   2  568.04   17.40
   0  -4   2  562.44   17.40
   0  -4   2  505.15   17.40
   0   4   3   -0.20    1.00
   0  -4  -3   -0.10    1.10
   0  -4   3   -1.40    1.60
   0  -4   3    0.40    0.90
   0   4  -3    1.50    1.60
   0  -4  -3   -0.10    0.90
   0   4   3   -0.10    1.40
   0  -4   3    0.80    0.80
   0  -4   3    1.50    1.70
   0   4  -3    1.20    0.70
   0   4  -3    0.80    0.80
   0   4  -3    0.80    0.80
   0   4   3   -0.30    1.30
   0  -4   3    1.40    0.80
   0  -4  -3   -1.30    0.90
   0   4  -3    1.30    1.50
   0   4   3   -0.10    1.10
   0   4  -3    0.90    0.90
   0  -4  -3    1.90    1.20
   0   4   3    1.60    1.20
   0   4   3    0.30    1.00
   0  -4   3    1.00    0.80
   0   4   3    0.50    1.00
   0  -4  -3    0.40    1.00
   0  -4  -4  994.70   33.60
   0   4   4  997.90   33.00
   0  -4  -4  981.70   32.90
   0   4  -4 1030.30   34.30
   0   4  -4 1020.20   32.80
   0  -4   4 1050.39   32.80
   0   4  -4 1017.80   32.70
   0   4   4  998.90   33.50
   0  -4   4 1057.09   32.80
   0  -4  -4 1037.60   33.40
   0  -4  -4 1054.09   33.00
   0  -4   4 1046.40   34.10
   0   4   4 1022.90   33.00
   0  -4   4 1002.10   33.70
   0  -4  -4 1015.70   34.10
   0  -4   4  983.10   32.80
   0   4   4 1006.00   33.20
   0   4  -4 1065.29   33.90
   0  -4  -4 1097.59   33.00
   0   4  -4  994.20   32.80
   0   4   4 1026.10   32.90
   0  -4   5   -1.00    1.30
   0   4  -5    0.60    1.10
   0  -4   5   -2.30    1.30
   0   4  -5    3.90    2.50
   0  -4  -5   -1.70    1.40
   0  -4  -5   -1.00    1.50
   0  -4  -5    2.70    1.80
   0  -4   5   -0.20    2.50
   0   4  -5   -0.30    1.30
   0  -4  -5    0.40    1.80
   0   4   5   -0.90    1.70
   0   4   5   -1.10    1.50
   0   4   5   -1.80    1.60
   0  -4   5    1.20    1.20
   0   4  -5   -0.70    1.20
   0  -4  -5   -0.90    1.60
   0  -4  -5   -2.70    1.40
   0   4   5   -0.60    2.10
   0  -4   5    4.10    2.70
   0   4   5    2.30    1.90
   0   4   5   -0.20    1.60
   0   4  -5   -1.10    1.20
   0  -4   5   -0.20    1.30
   0   4  -5   -2.30    2.00
   0  -4  -6   76.09    5.20
   0   4  -6   79.09    3.70
   0   4  -6   80.99    4.20
   0   4  -6   77.69    3.90
   0   4  -6   74.89    5.60
   0  -4   6   73.49    6.60
   0   4   6   80.09    5.80
   0  -4   6   77.69    4.00
   0   4  -6   79.99    3.70
   0  -4   6   79.89    5.80
   0   4   6   83.29    4.30
   0  -4   6   81.99    4.10
   0  -4  -6   82.39    4.10
   0  -4   6   73.19    3.90
   0  -4  -6   73.99    4.30
   0   4   6   73.19    4.40
   0  -4  -6   79.19    4.30
   0  -4  -6   78.99    4.30
   0   4  -6   86.29    5.20
   0   4   6   78.09    4.30
   0   4   6   77.69    4.20
   0  -4  -6   76.09    4.00
   0   4   6   70.89    4.80
   0  -4  -7    1.20    2.40
   0   4   7    2.80    2.30
   0   4   7    2.00    2.10
   0   4  -7    1.70    1.60
   0  -4   7   -0.50    2.00
   0   4  -7    1.30    2.80
   0  -4  -7    2.40    2.00
   0   4  -7    1.50    2.90
   0  -4   7    2.70    2.00
   0   4   7    1.00    2.90
   0  -4  -7    2.20    2.30
   0  -4  -7    1.10    1.90
   0   4  -7    0.50    1.70
   0  -4   7    0.50    0.50
   0  -4  -7   -1.20    2.40
   0   4   7    2.00    3.10
   0  -4   7    0.30    3.50
   0  -4   7    0.40    1.90
   0  -4   7    1.20    3.70
   0   4  -7    3.60    1.70
   0   4   7    5.90    2.10
   0   4  -7    0.70    1.90
   0   4   7    2.50    2.40
   0  -4  -7    2.80    2.00
   0  -4  -8   29.50    3.40
   0  -4   8   28.00    4.90
   0   4   8   34.10    4.50
   0  -4   8   19.90    2.90
   0   4   8   27.10    3.10
   0  -4   8   31.00    4.90
   0   4   8   32.30    4.40
   0  -4  -8   30.40    2.90
   0   4  -8   29.10    4.70
   0   4   8   37.60    6.40
   0  -4  -8   29.40    4.00
   0  -4  -8   30.90    3.00
   0   4  -8   23.70    2.80
   0   4   8   27.40    3.10
   0   4   9   -1.60    4.30
   0  -4   9   -1.90    2.80
   0  -4   9   -3.90    4.20
   0   4   9    3.60    3.00
   0   4  -9    3.30    2.60
   0   4   9   12.20    4.60
   0  -4   9   -1.90    4.70
   0   4   9    3.70    3.50
   0  -4  -9    2.10    2.80
   0   4  10   14.30    3.60
   0  -4  10    8.00    6.30
   0  -4  10   10.90    3.40
   0  -4 -10   11.40    3.40
   0   4  10   24.70    6.10
   0   4 -10    6.30    3.00
   0  -4 -11   -0.10    3.60
   0   4  11    1.20    3.90
   0   4 -11   -3.80    3.20
   0  -4  11   -4.20    3.80
   0   4  11    8.80    7.70
   0  -4  11   13.20    7.20
   0  -4  12   87.09    8.80
   0   4 -12   79.69    7.40
   0   4  13   15.60   12.70
   0  -4  13   -0.10    4.90
   0   4 -13   -1.30    4.00
   0   4  14   24.50   15.50
   0  -4  14    1.20    5.30
   0   4 -14    0.50    4.30
   0   5   0   16.50    1.20
   0  -5   0   15.90    1.20
   0  -5   0   16.90    1.20
   0   5   0   15.50    2.10
   0   5   0   14.90    2.00
   0  -5   0   19.70    1.30
   0   5   0   16.00    1.10
   0   5   0   15.70    1.20
   0  -5   0   14.70    1.10
   0   5   1   57.59    2.40
   0   5   1   59.09    3.50
   0   5  -1   61.79    3.70
   0  -5   1   57.79    2.10
   0   5   1   55.09    2.40
   0  -5  -1   62.59    4.20
   0   5   1   54.49    2.30
   0  -5  -1   61.69    2.40
   0  -5   1   53.09    3.20
   0  -5   1   56.79    2.30
   0  -5  -1   52.89    2.90
   0   5  -1   54.69    2.30
   0   5  -1   56.39    2.10
   0   5  -1   57.69    2.20
   0   5   1   54.79    3.00
   0   5  -1   56.59    2.30
   0   5   1   61.09    3.10
   0  -5  -1   52.89    2.30
   0  -5   1   57.29    3.10
   0  -5   1   61.69    2.20
   0  -5   1   58.29    2.30
   0   5   2    1.40    1.00
   0  -5   2    4.10    0.60
   0   5   2    4.70    1.00
   0  -5   2    5.00    1.70
   0   5   2    1.40    0.90
   0   5  -2    1.70    1.40
   0  -5   2    1.20    1.50
   0   5  -2    2.90    1.70
   0   5   2    3.10    2.50
   0  -5  -2    1.70    0.90
   0  -5   2    3.70    0.80
   0  -5  -2    3.00    1.20
   0  -5   2    3.70    0.80
   0   5   2    0.40    1.40
   0   5  -2    2.80    0.60
   0   5   2    3.00    1.10
   0   5  -2    2.60    0.80
   0  -5  -2    4.30    1.00
   0   5  -2    1.50    0.80
   0   5   2    2.40    0.90
   0  -5  -2    0.70    0.90
   0   5  -3 1689.13   53.89
   0   5   3 1662.03   54.39
   0   5   3 1701.53   54.29
   0  -5   3 1771.72   53.89
   0   5  -3 1746.03   54.89
   0  -5   3 1618.44   53.89
   0   5   3 1659.23   53.99
   0  -5   3 1672.33   54.99
   0  -5  -3 1745.53   54.39
   0  -5  -3 1712.73   54.19
   0   5   3 1654.13   54.09
   0   5  -3 1698.93   54.59
   0   5   3 1691.03   54.39
   0  -5   3 1826.02   53.89
   0   5   3 1737.53   54.39
   0   5  -3 1634.24   53.89
   0   5  -3 1679.83   53.79
   0  -5   3 1673.83   54.69
   0   5  -3 1619.54   53.89
   0  -5   3 1716.73   53.79
   0  -5  -3 1661.53   53.99
   0   5  -4   -0.50    2.00
   0   5   4   -1.60    1.70
   0   5   4    0.00    1.70
   0  -5   4    1.30    1.10
   0   5   4    0.20    1.40
   0  -5  -4    0.10    1.50
   0   5   4   -0.50    1.80
   0   5  -4   -1.30    1.10
   0   5  -4    2.20    1.10
   0  -5   4   -0.40    2.20
   0  -5  -4   -0.40    1.30
   0  -5  -4   -0.30    1.30
   0  -5  -4    0.20    1.30
   0   5  -4    0.10    0.90
   0  -5   4   -0.50    1.10
   0   5  -4    0.80    2.20
   0   5   4   -1.40    1.50
   0   5   4   -0.40    1.30
   0  -5   4    1.70    1.10
   0   5  -4    1.60    1.10
   0   5   4    0.50    1.40
   0  -5  -4    2.90    1.70
   0  -5   4    1.40    1.20
   0  -5   5  479.85   15.90
   0   5  -5  492.95   15.90
   0  -5  -5  482.45   16.10
   0  -5   5  473.65   16.00
   0   5  -5  463.55   15.90
   0   5   5  479.55   16.50
   0  -5   5  473.95   17.80
   0  -5  -5  502.25   16.20
   0   5   5  511.35   16.40
   0   5  -5  503.35   17.40
   0  -5   5  461.45   15.90
   0  -5   5  493.85   16.00
   0  -5  -5  484.95   16.20
   0   5  -5  490.25   17.20
   0  -5  -5  493.65   16.10
   0   5  -5  469.75   15.80
   0   5   5  486.05   16.10
   0  -5  -5  495.95   16.80
   0   5   5  496.45   16.20
   0  -5   5  466.75   17.10
   0   5   5  483.75   16.10
   0   5   5  472.95   17.00
   0   5  -5  474.15   15.90
   0  -5   6   -0.80    2.90
   0   5   6   -2.20    2.00
   0   5   6   -3.30    1.80
   0  -5  -6   -1.60    1.70
   0  -5  -6   -2.70    1.80
   0  -5   6   -0.10    1.60
   0  -5  -6    1.30    2.20
   0  -5   6   -0.30    1.50
   0   5   6   -0.30    1.90
   0  -5   6   -0.60    1.60
   0   5  -6   -0.10    3.00
   0   5  -6    4.70    2.90
   0  -5  -6   -1.10    1.70
   0   5  -6   -1.00    1.40
   0   5  -6   -2.50    1.60
   0  -5   6   -0.30    1.40
   0   5   6   -2.20    2.50
   0   5   6   -1.00    1.80
   0   5   6    3.50    2.50
   0  -5   6    2.90    3.00
   0  -5  -6    1.10    3.90
   0  -5  -6   -1.40    2.00
   0   5  -6   -0.40    1.40
   0   5  -6    1.60    1.30
   0   5   7  165.38    7.20
   0  -5   7  161.38    6.70
   0  -5   7  150.68    6.60
   0  -5  -7  176.48    6.90
   0  -5   7  170.28    6.60
   0  -5  -7  170.18    7.00
   0   5  -7  163.58    6.30
   0   5  -7  160.28    8.00
   0   5  -7  162.48    8.50
   0  -5   7  153.58    8.40
   0  -5   7  161.48    7.00
   0   5   7  154.08    7.60
   0   5   7  164.58    8.90
   0  -5  -7  160.98    6.70
   0   5   7  165.48    6.90
   0  -5   7  162.38    9.90
   0   5  -7  176.28    8.00
   0   5  -7  160.98    6.30
   0   5   7  168.68    7.00
   0  -5  -7  169.58    7.10
   0  -5  -7  159.28    7.00
   0   5   7  168.18    7.10
   0   5  -7  157.78    6.60
   0  -5  -7  164.08    8.10
   0  -5  -8    0.70    2.50
   0   5   8   -0.70    2.70
   0   5  -8   -4.50    2.30
   0   5   8    0.20    3.10
   0  -5  -8   -1.60    2.30
   0  -5  -8   -0.70    2.90
   0  -5   8   -1.10    3.90
   0   5   8   -1.50    2.50
   0   5  -8    2.10    3.50
   0   5   8   -1.10    3.60
   0  -5  -8   -1.60    2.70
   0   5   8    7.00    3.90
   0  -5   8    5.40    4.30
   0   5   8   -1.10    2.90
   0   5   9  477.55   18.50
   0  -5   9  432.26   19.60
   0  -5  -9  423.96   15.70
   0   5   9  450.15   15.80
   0   5  -9  429.86   15.20
   0  -5  -9  393.16   16.20
   0   5   9  424.76   16.60
   0  -5   9  425.96   15.40
   0   5   9  453.65   15.90
   0  -5  10    3.10    6.90
   0   5  10   -0.30    3.50
   0  -5 -10   -3.10    3.20
   0   5  10    8.60   11.30
   0  -5  10    0.10    4.20
   0  -5  11    2.40    3.90
   0   5 -11    5.00    3.40
   0  -5  11    6.80    7.10
   0  -5  12   -0.50    4.50
   0  -5  12   13.10    8.10
   0   5  12    3.50    9.70
   0   5 -12   -1.70    3.70
   0  -5  13   50.99   10.50
   0   5  13   28.70   13.20
   0   5  14    1.50   15.00
   0   5 -14   -0.60    4.30
   0  -5  14    1.50    5.40
   0   6   0 2917.31   96.89
   0  -6   0 2634.74   95.69
   0   6  -1   -0.20    1.30
   0  -6   1    2.70    0.80
   0  -6  -1    0.50    0.70
   0   6   1    0.90    0.90
   0   6  -1    2.10    0.80
   0   6  -1    2.40    0.60
   0  -6  -1    0.00    1.00
   0  -6   1    3.40    0.80
   0  -6   1    2.60    0.70
   0  -6  -1    1.30    1.50
   0   6  -1    2.10    1.60
   0  -6   1    2.00    0.70
   0  -6   1    2.90    1.60
   0   6  -1    2.20    0.80
   0  -6  -1    0.70    0.90
   0  -6   1    4.30    1.40
   0   6   1    0.60    0.90
   0  -6  -1    2.00    1.20
   0   6   1    0.60    1.50
   0   6   1    0.70    1.20
   0   6   1    0.90    0.90
   0   6  -1    3.80    0.70
   0  -6  -1    0.50    0.90
   0   6  -2  867.41   28.50
   0   6  -2  858.81   28.50
   0  -6   2  858.51   28.50
   0   6   2  926.91   28.60
   0  -6  -2  902.91   28.50
   0   6   2  918.31   29.10
   0   6   2  880.61   29.00
   0  -6   2  883.81   29.40
   0  -6  -2  954.10   28.70
   0  -6   2  873.91   29.20
   0   6  -2  901.41   29.20
   0   6  -2  902.71   29.40
   0  -6  -2  857.11   28.60
   0   6   2  870.21   28.60
   0  -6   2  897.81   28.50
   0   6   2  867.01   28.70
   0   6   2  887.71   28.60
   0  -6  -2  919.31   29.00
   0   6   2  902.21   29.10
   0   6   3    0.00    1.20
   0   6  -3    1.70    1.00
   0  -6   3    2.20    0.80
   0  -6   3    3.20    1.00
   0  -6   3    3.20    2.20
   0  -6  -3   -0.10    1.20
   0  -6  -3    0.50    1.20
   0  -6  -3    1.70    1.40
   0  -6   3   -2.30    1.90
   0  -6   3    0.30    1.00
   0   6  -3   -0.60    1.80
   0   6   3    1.20    1.30
   0   6   3    1.50    1.50
   0   6   3   -0.10    1.30
   0   6   3    1.60    1.20
   0   6  -3    1.40    2.00
   0  -6  -3    2.00    1.20
   0   6  -3    2.30    0.80
   0   6  -3    1.70    1.00
   0  -6  -3    1.90    1.50
   0   6   3    0.30    1.80
   0   6   3   -0.40    1.80
   0  -6   3    1.30    1.00
   0  -6  -4  477.95   16.30
   0  -6   4  488.95   17.30
   0  -6  -4  497.65   16.30
   0   6   4  498.35   16.40
   0   6   4  497.75   16.80
   0  -6   4  476.85   17.80
   0  -6  -4  522.25   16.40
   0   6   4  488.95   16.30
   0   6   4  495.95   17.00
   0  -6   4  494.45   16.00
   0   6   4  472.85   16.40
   0   6   4  487.15   16.80
   0   6  -4  522.55   17.70
   0  -6   4  517.35   16.20
   0  -6   4  498.65   16.20
   0   6  -4  481.65   16.10
   0   6   4  511.05   16.40
   0  -6   4  483.65   16.10
   0   6  -4  464.55   16.10
   0   6  -4  491.15   16.10
   0   6  -4  474.75   15.90
   0  -6  -4  516.05   17.00
   0  -6  -4  509.35   16.50
   0   6  -4  491.35   17.20
   0   6   5   -2.80    1.70
   0  -6   5    5.50    2.90
   0  -6  -5    3.80    1.70
   0  -6  -5    0.20    1.80
   0  -6   5   -2.10    1.50
   0   6  -5   -1.30    2.50
   0   6   5   -0.40    2.20
   0   6  -5   -1.60    1.70
   0   6  -5   -0.10    1.00
   0  -6  -5   -1.40    2.50
   0   6   5   -1.60    1.60
   0  -6  -5    1.70    2.00
   0  -6   5   -1.70    1.40
   0   6  -5    1.20    2.80
   0   6   5    0.90    1.80
   0  -6  -5   -3.00    1.60
   0   6   5    1.70    2.60
   0   6   5   -0.60    2.20
   0  -6   5    1.90    1.30
   0   6  -5   -0.90    1.30
   0  -6   6    5.70    1.60
   0  -6  -6    2.40    2.00
   0   6  -6    4.20    1.50
   0  -6   6    0.60    3.30
   0   6   6    3.90    2.60
   0   6  -6    7.00    3.20
   0  -6   6    3.60    1.60
   0  -6  -6    4.00    1.90
   0   6  -6    2.40    1.60
   0   6   6   -0.10    1.90
   0   6   6    4.60    2.60
   0   6   6    2.60    2.10
   0   6   6    1.00    2.60
   0   6   6    1.90    2.10
   0  -6  -6    5.60    2.30
   0   6   6    2.00    2.00
   0  -6   6    4.90    1.80
   0   6  -6    3.10    2.70
   0  -6  -6    1.70    2.20
   0  -6   6    1.70    1.70
   0  -6  -6    1.90    1.90
   0  -6   6    7.40    3.20
   0   6  -7    2.70    1.90
   0   6  -7    2.90    3.40
   0  -6  -7    0.50    2.30
   0  -6  -7   -2.20    2.00
   0  -6   7    1.30    3.60
   0  -6   7   -1.40    2.00
   0   6   7    1.10    2.40
   0   6   7   -0.10    2.30
   0  -6  -7   -3.50    2.20
   0   6   7   -0.90    2.20
   0   6  -7   -3.10    2.80
   0   6   7   -1.20    3.00
   0   6   7    0.10    2.30
   0   6   7   -2.60    2.70
   0  -6   7   -2.30    3.60
   0   6  -7    2.20    1.90
   0   6  -7   -1.90    1.60
   0  -6   7   -1.90    3.20
   0  -6   7    0.00    1.80
   0   6   7   -2.60    3.00
   0  -6  -7    1.60    2.10
   0   6  -8   -0.10    2.30
   0   6  -8    5.30    4.10
   0   6   8   -1.10    2.90
   0   6   8   -0.40    2.60
   0   6   8    0.80    2.80
   0  -6   8   -0.80    2.40
   0   6   8    0.30    3.60
   0  -6  -8    1.00    2.80
   0   6   8    3.20    4.10
   0  -6  -8    3.70    2.70
   0   6   8    3.40    3.80
   0  -6   8    3.70    4.40
   0  -6   8    0.80    4.10
   0  -6  -8   -0.20    2.50
   0   6   8    3.40    2.90
   0  -6  -8    1.00    2.60
   0   6   9    0.20    4.70
   0   6   9    0.80    4.60
   0  -6   9    2.00    5.30
   0  -6  -9    5.20    3.20
   0   6   9    3.00    3.30
   0  -6   9    1.20    2.80
   0   6  -9    2.40    2.60
   0  -6   9   -1.40    4.20
   0  -6  10   12.30    3.50
   0  -6 -10   12.20    4.90
   0  -6  10    9.50    7.80
   0   6 -10   14.80    3.20
   0   6  10   25.30    6.40
   0   6  10   13.10    4.50
   0  -6  11   -1.50    3.80
   0  -6  11    4.70    6.90
   0   6  11    0.50    7.70
   0   6 -11   -4.10    3.20
   0  -6  12  115.79    9.20
   0   6 -12  116.89    8.00
   0  -6  13   19.50   10.10
   0  -6  13   -0.50    6.50
   0   6  13    4.10   20.50
   0  -6  14    4.00    5.40
   0   6  14   -9.30   14.70
   0   6 -14    4.30    4.70
   0  -7   0   15.90    1.70
   0  -7  -1   62.49    2.90
   0  -7  -1   75.39    3.90
   0  -7  -1   65.49    2.80
   0   7   1   66.29    3.00
   0   7  -1   65.99    2.70
   0  -7   1   66.59    4.10
   0   7  -1   65.09    4.10
   0   7   1   66.39    3.90
   0   7   1   63.99    3.90
   0  -7  -1   65.39    3.10
   0   7  -1   67.09    4.10
   0  -7   1   63.89    2.70
   0   7   1   60.59    2.90
   0  -7   1   75.79    2.70
   0  -7   1   69.19    2.80
   0   7  -1   63.59    4.10
   0  -7   1   66.19    2.70
   0   7  -1   65.09    2.70
   0   7   1   64.79    2.90
   0   7  -1   65.79    2.60
   0   7  -1   70.29    2.80
   0   7   1   62.29    2.90
   0  -7  -1   67.79    4.00
   0  -7  -2    1.40    1.60
   0   7  -2    1.20    1.10
   0   7   2    2.80    1.90
   0  -7  -2   -0.70    1.10
   0  -7   2   -0.70    1.80
   0  -7  -2    1.90    1.10
   0  -7  -2    1.20    1.10
   0   7   2   -1.00    1.20
   0   7   2    2.10    1.50
   0   7   2    1.00    1.10
   0   7  -2    2.60    2.00
   0  -7   2    3.10    1.00
   0   7  -2    2.10    1.00
   0   7   2    1.10    1.20
   0   7  -2   -1.00    1.70
   0   7   2    1.00    1.20
   0  -7   2    1.70    1.10
   0   7   3 2292.17   71.79
   0   7  -3 2218.08   72.19
   0   7   3 2194.08   71.29
   0  -7  -3 2214.88   71.19
   0   7  -3 2241.88   71.99
   0  -7  -3 2301.27   71.79
   0   7   3 2226.08   71.79
   0   7  -3 2169.48   71.09
   0  -7   3 2175.48   71.09
   0  -7   3 2384.76   71.19
   0   7   3 2192.58   71.39
   0  -7   3 2165.78   72.09
   0   7  -3 2338.57   71.19
   0   7   3 2290.07   71.29
   0   7   3 2156.68   71.69
   0  -7   3 2223.08   72.29
   0   7   4   -1.70    2.30
   0  -7   4    2.20    1.10
   0  -7   4    0.70    1.30
   0   7  -4    1.70    2.50
   0  -7  -4    0.80    1.50
   0   7   4   -0.80    1.60
   0  -7  -4   -0.90    1.40
   0  -7  -4    0.40    1.90
   0  -7   4    5.60    2.90
   0  -7  -4   -2.70    1.70
   0  -7  -4   -0.60    1.50
   0  -7   4   -0.40    1.20
   0   7   4   -0.30    1.60
   0   7  -4    0.30    1.10
   0   7   4    1.80    1.90
   0   7  -4    1.00    1.20
   0  -7   4   -2.40    2.40
   0   7  -4    1.90    1.30
   0  -7   4   -0.60    1.30
   0   7  -4    2.60    2.50
   0   7   4   -1.10    2.30
   0   7   4   -2.40    1.50
   0   7   4   -1.60    1.50
   0   7  -5  224.28    8.00
   0   7  -5  234.98    9.80
   0  -7  -5  234.28    8.60
   0   7   5  224.38    8.60
   0   7   5  229.78    9.50
   0   7   5  247.98    8.50
   0  -7  -5  228.78    8.30
   0   7  -5  234.48   10.30
   0   7   5  232.78    9.10
   0   7  -5  227.98    8.00
   0   7   5  224.78    9.00
   0  -7   5  230.18    8.10
   0  -7  -5  239.68    9.20
   0   7  -5  222.38    7.80
   0  -7   5  224.18   10.60
   0  -7  -5  195.48   11.90
   0   7   5  228.08    8.50
   0   7  -5  238.68    8.10
   0  -7   5  227.68    8.10
   0   7   5  233.18    8.60
   0  -7   5  238.48    9.90
   0  -7  -5  231.98    8.50
   0  -7   5  234.58    8.20
   0  -7   6    0.10    1.50
   0   7   6   -0.50    2.00
   0   7   6   -0.90    2.10
   0   7   6   -3.40    2.70
   0  -7   6   -0.30    3.40
   0   7   6   -3.70    2.00
   0  -7   6   -0.60    3.40
   0   7  -6   -0.80    1.60
   0   7  -6   -2.20    1.60
   0  -7  -6   -2.60    1.90
   0   7   6   -2.70    2.10
   0  -7  -6   -3.90    2.10
   0   7   6   -0.20    2.60
   0   7  -6    0.30    1.50
   0   7  -6   -0.90    3.20
   0   7  -6   -0.80    2.70
   0  -7  -6   -2.80    1.80
   0  -7  -6   -2.20    2.00
   0   7   6   -4.20    2.70
   0   7  -6    1.50    1.20
   0  -7   6   -1.60    1.70
   0  -7   6   -2.40    1.80
   0  -7  -6   -0.60    2.40
   0  -7   6    3.30    1.50
   0   7  -7   17.70    4.20
   0  -7  -7   11.90    2.50
   0   7   7    9.40    2.50
   0  -7   7   11.10    2.20
   0   7   7    9.60    2.70
   0   7   7   12.30    3.30
   0  -7   7   18.30    4.70
   0   7   7   10.70    2.70
   0   7   7    8.40    2.60
   0   7  -7   12.50    2.20
   0   7   7    7.80    3.40
   0  -7   7   12.90    4.90
   0  -7  -7   11.90    2.50
   0   7   7    9.80    3.50
   0  -7   7   16.50    2.40
   0  -7   7   16.20    2.10
   0   7  -7   12.20    2.00
   0  -7  -7    9.30    2.40
   0  -7  -7   11.60    2.70
   0  -7  -8   -1.40    2.90
   0  -7   8   -3.10    4.10
   0   7   8    3.40    3.00
   0  -7  -8   -2.70    3.30
   0   7  -8   -0.90    2.30
   0  -7  -8    1.20    2.70
   0  -7   8   -2.80    2.50
   0   7   8   -1.00    3.70
   0   7   8   -2.50    2.90
   0  -7   8    7.40    4.80
   0   7   8    4.80    3.80
   0  -7   9  404.36   18.90
   0   7   9  372.46   15.30
   0   7  -9  379.46   13.90
   0   7   9  406.96   14.90
   0  -7  -9  398.16   14.80
   0   7   9  403.86   17.50
   0  -7   9  379.76   14.10
   0  -7  10    4.10    6.20
   0   7 -10    0.60    2.90
   0  -7  10   -3.90    3.20
   0   7  10    3.10    5.80
   0  -7  11   34.40    8.10
   0   7 -11   22.50    3.70
   0   7  11   36.60    8.60
   0  -7  11   24.60    4.30
   0   7 -12    0.50    3.60
   0  -7  12   -2.80    4.40
   0   7  12    3.60    9.50
   0  -7  12   13.00    8.50
   0   7  13   14.20   18.00
   0  -7  13   19.50   18.20
   0  -7  14   31.50   14.00
   0   8   0 6239.38  201.38
   0  -8   0 5715.33  199.88
   0  -8  -1    4.70    1.70
   0   8  -1    0.50    1.90
   0   8   1    1.50    1.20
   0   8   1    3.10    1.70
   0   8   1    1.60    2.20
   0   8   1    2.70    1.10
   0   8   1   -0.20    1.20
   0   8  -1   -1.40    1.80
   0  -8  -1    1.40    1.20
   0  -8  -1    2.10    1.10
   0   8   1    1.30    1.30
   0  -8  -1    1.50    1.40
   0  -8  -1    3.00    2.30
   0   8  -1    5.50    2.30
   0  -8   2  252.07    8.40
   0   8  -2  264.07    9.60
   0   8   2  256.87    8.60
   0  -8  -2  263.97    9.40
   0   8   2  237.78    8.60
   0   8   2  250.87    9.50
   0   8  -2  243.58    8.50
   0   8  -2  245.28    9.80
   0  -8   2  258.17    9.80
   0   8   2  248.98    8.60
   0   8   2  246.08    9.40
   0  -8  -2  254.97    8.50
   0  -8  -2  252.77    8.70
   0   8   2  246.38    8.70
   0  -8  -2  243.18    8.60
   0  -8   2  241.98    8.50
   0   8  -2  251.87    8.50
   0  -8   2  240.98    9.90
   0  -8  -3    0.20    0.50
   0  -8  -3    0.60    1.40
   0  -8   3    0.20    1.20
   0   8  -3   -1.20    1.30
   0   8   3    0.50    1.90
   0   8   3    0.00    1.50
   0  -8  -3   -0.60    1.40
   0  -8   3    3.00    2.80
   0   8   3    0.40    1.40
   0   8  -3   -0.70    1.30
   0   8   3    1.30    1.50
   0  -8  -3   -0.30    1.80
   0  -8   3    0.40    2.60
   0   8   3    0.10    2.30
   0  -8  -3    1.90    1.50
   0   8  -3   -0.80    2.10
   0   8   3   -2.80    2.30
   0   8  -3    2.00    2.50
   0   8   3    1.00    1.50
   0  -8   3   -1.20    1.20
   0  -8  -4  172.98    6.80
   0  -8  -4  188.98    7.70
   0   8   4  167.38    6.80
   0   8   4  182.28    7.80
   0   8   4  175.28    7.60
   0   8   4  168.08    6.70
   0   8  -4  171.18    8.40
   0   8   4  177.68    6.80
   0   8  -4  170.28    7.90
   0  -8  -4  168.28    7.00
   0  -8   4  178.88    6.40
   0   8  -4  178.88    6.30
   0  -8   4  177.78    6.40
   0  -8  -4  171.98    6.70
   0  -8   4  182.88    8.40
   0  -8  -4  173.08    6.60
   0   8  -4  185.48    6.40
   0  -8   4  156.08    8.80
   0   8   4  163.08    7.50
   0   8   5   -3.50    1.90
   0   8  -5    0.20    1.40
   0   8   5   -2.30    1.90
   0   8  -5   -0.50    1.50
   0  -8   5    0.70    3.30
   0  -8  -5    2.40    2.40
   0  -8   5    0.80    1.60
   0   8  -5    0.00    3.00
   0  -8  -5   -1.60    2.00
   0  -8  -5   -1.90    1.80
   0  -8  -5   -4.00    1.70
   0   8   5    1.40    2.40
   0   8   5   -1.10    2.70
   0  -8   5   -2.30    3.00
   0  -8  -5   -2.30    1.80
   0   8   5   -4.40    2.70
   0   8  -5   -0.20    2.90
   0  -8   5    0.10    1.50
   0  -8   5   -2.90    1.50
   0   8   5   -2.90    2.00
   0   8   5   -2.20    1.90
   0  -8   5    2.10    1.30
   0   8   6   26.80    2.80
   0  -8  -6   25.90    2.70
   0   8  -6   26.70    2.10
   0  -8  -6   27.50    2.70
   0   8  -6   27.80    3.10
   0  -8  -6   21.60    2.80
   0   8   6   27.60    3.70
   0   8   6   23.10    2.70
   0   8  -6   27.60    2.10
   0   8  -6   31.70    3.90
   0  -8   6   27.10    2.40
   0   8  -6   34.20    4.60
   0  -8   6   33.10    5.70
   0  -8   6   33.50    2.70
   0   8   6   22.80    3.40
   0  -8   6   28.60    2.40
   0  -8  -6   27.60    2.60
   0   8   6   27.00    2.90
   0  -8   6   23.40    4.60
   0  -8  -6   27.20    3.70
   0   8   6   21.80    2.80
   0  -8   7    2.30    4.10
   0   8   7   -1.40    3.20
   0  -8  -7   -1.90    2.50
   0  -8  -7   -4.40    2.60
   0   8  -7   -1.40    1.80
   0   8   7   -0.90    5.00
   0  -8  -7   -4.20    2.80
   0   8   7    0.00    2.50
   0   8   7    0.00    2.70
   0   8  -7   -3.10    1.90
   0   8   7   -3.20    2.40
   0  -8   7    1.90    1.90
   0   8   7   -0.20    3.40
   0  -8  -7   -0.80    3.20
   0  -8   7   -2.70    2.10
   0   8  -7    1.50    3.80
   0   8  -7   -0.30    2.10
   0   8   7   -2.10    3.30
   0  -8   7    1.00    3.90
   0   8   8   14.30    3.40
   0  -8  -8   15.10    3.10
   0  -8  -8   12.60    4.50
   0   8   8   15.90    4.20
   0   8   8   13.20    3.50
   0  -8   8   17.50    5.50
   0  -8   8   13.00    4.90
   0  -8  -8   13.70    3.30
   0   8   8   14.60    3.20
   0   8  -8   15.10    2.50
   0   8   8   10.30    4.30
   0  -8   8   10.80    2.70
   0   8   9    2.80    5.20
   0   8   9   -0.50    4.30
   0  -8   9   -2.50    4.70
   0  -8   9    2.70    5.80
   0   8  10    6.60    6.30
   0  -8  10    7.30    6.40
   0  -8  10    3.40    3.40
   0   8 -10    4.80    3.00
   0  -8  11   11.70    7.60
   0   8  11    4.20    7.70
   0  -8  11   -4.90    3.90
   0   8 -11    1.30    3.30
   0  -8  12   83.19    8.60
   0   8 -12   85.79    7.50
   0   8 -13    0.70    3.90
   0  -8  13    1.20    5.00
   0   8  13   -0.20   11.90
   0   9   0    4.50    2.40
   0   9   0    3.30    1.90
   0   9   0    3.90    1.80
   0  -9   0    2.80    1.30
   0  -9   1   40.50    2.40
   0  -9   1   40.20    2.40
   0   9  -1   38.30    4.30
   0  -9   1   30.60    2.20
   0   9   1   30.50    2.40
   0   9  -1   35.30    4.20
   0   9  -1   32.60    4.30
   0   9   1   30.80    2.60
   0  -9  -1   40.00    3.90
   0   9  -1   37.00    2.10
   0   9   1   32.50    4.30
   0   9  -1   42.00    2.40
   0   9  -1   35.90    2.40
   0   9   1   40.90    2.60
   0   9   1   36.80    4.10
   0  -9  -1   29.10    2.80
   0  -9   1   41.00    4.60
   0  -9   1   32.30    3.30
   0  -9  -1   34.80    4.40
   0   9   1   31.00    2.70
   0   9  -1   35.90    2.10
   0  -9  -1   29.30    2.60
   0  -9  -1   31.90    2.40
   0   9  -2    0.70    2.50
   0   9   2    1.60    2.30
   0   9  -2    0.30    2.30
   0  -9   2    5.10    2.90
   0   9   2    0.30    2.40
   0  -9  -2   -0.10    1.50
   0  -9  -2    2.10    1.90
   0   9  -2    1.70    1.30
   0  -9   2    1.30    1.30
   0  -9   2    2.80    1.20
   0   9   2    0.70    1.30
   0  -9  -2    0.40    1.40
   0   9   2   -0.10    1.40
   0   9   2    0.90    1.50
   0  -9   2    3.30    2.50
   0   9   2    1.10    1.50
   0  -9  -2    1.60    1.40
   0   9  -2    1.40    1.20
   0   9   3  809.32   26.70
   0  -9  -3  830.72   26.70
   0   9  -3  848.12   27.90
   0   9   3  839.12   26.60
   0   9   3  821.82   27.40
   0  -9  -3  809.22   26.60
   0  -9   3  825.82   28.10
   0   9  -3  853.01   27.70
   0  -9   3  795.42   26.50
   0   9   3  851.11   27.50
   0   9  -3  792.22   26.50
   0  -9  -3  856.01   27.40
   0   9   3  828.92   26.80
   0   9   3  809.52   26.80
   0  -9   3  784.82   26.50
   0   9  -3  812.22   26.50
   0   9   3  804.12   27.50
   0  -9   3  823.62   28.10
   0  -9  -3  802.82   26.60
   0  -9   4    2.80    1.50
   0  -9  -4   -1.80    3.20
   0   9   4   -1.60    1.90
   0   9   4    1.30    2.30
   0  -9  -4   -2.20    1.70
   0  -9  -4    2.70    2.20
   0  -9   4    4.90    4.50
   0   9  -4   -1.70    1.60
   0   9   4   -0.40    3.50
   0   9   4   -2.10    1.70
   0   9  -4    2.50    1.50
   0  -9  -4   -1.00    1.70
   0   9  -4   -0.40    2.60
   0  -9   4    0.50    1.50
   0   9   4   -1.20    2.70
   0   9   4   -0.30    1.80
   0  -9  -4    1.10    2.00
   0   9  -4    1.80    3.00
   0  -9   4   -1.60    2.80
   0   9  -5  220.58    7.40
   0   9  -5  202.28   10.00
   0  -9   5  214.18    7.50
   0  -9  -5  213.68    9.10
   0   9  -5  194.18    9.20
   0   9   5  192.58    8.90
   0  -9   5  218.68    7.50
   0   9   5  198.08    9.80
   0  -9  -5  182.58    9.50
   0   9   5  204.58    8.00
   0   9   5  215.18    9.40
   0  -9   5  205.48   10.70
   0  -9  -5  197.08    7.90
   0  -9  -5  194.38    8.00
   0   9   5  205.48    8.00
   0   9  -5  204.58    7.30
   0  -9  -5  196.28    7.90
   0  -9   5  204.28    9.90
   0   9   5  188.28    8.00
   0   9   5  186.48    8.70
   0   9   6   -2.80    2.30
   0  -9   6   -2.30    3.70
   0  -9  -6   -2.30    2.40
   0   9   6   -2.60    2.30
   0   9  -6    0.10    4.10
   0   9   6    0.50    3.30
   0  -9  -6   -2.80    2.20
   0  -9   6   -1.70    1.90
   0   9   6   -4.30    2.30
   0   9   6   -0.70    3.10
   0  -9   6    1.40    4.00
   0  -9  -6   -4.70    2.10
   0  -9   6   -1.70    1.80
   0   9   6   -2.50    2.30
   0   9   6   -2.40    6.20
   0  -9  -6   -1.00    2.20
   0   9  -6    0.50    1.90
   0   9   7   35.40    5.90
   0   9   7   32.50    4.40
   0   9   7   42.20    3.60
   0   9   7   39.00    3.70
   0   9   7   31.10    5.60
   0   9   7   40.20    3.60
   0   9  -7   47.70    6.30
   0  -9  -7   47.20    4.80
   0  -9   7   38.50    5.40
   0  -9   7   32.60    5.70
   0   9  -7   43.70    3.80
   0   9  -7   38.80    4.10
   0  -9  -7   47.30    5.10
   0  -9  -7   41.70    3.40
   0  -9   7   36.80    4.20
   0  -9   8    1.80    4.60
   0   9   8   -1.10    4.20
   0  -9  -8    0.60    2.80
   0   9  -8    1.50    2.40
   0  -9   8    3.30    5.30
   0  -9   8    2.30    2.70
   0   9   8    1.60    3.20
   0   9   8    0.60    4.10
   0   9   9  217.28   11.30
   0  -9   9  220.58    9.50
   0  -9   9  228.78   21.90
   0   9  -9  227.78    9.20
   0   9   9  241.98   14.40
   0   9 -10   -0.40    2.90
   0  -9  10    1.10    3.40
   0   9  10   -5.70    6.20
   0  -9  10    6.60    6.50
   0  -9  11   18.90    8.20
   0   9  11    4.70    8.10
   0   9 -11    6.10    3.50
   0  -9  11    2.50    4.00
   0  -9  12   12.70    8.70
   0   9  12    1.70    9.80
   0  -9  12   -1.10    4.90
   0   9 -12   -3.20    4.00
   0  -9  13   32.90   10.50
   0   9  13   10.30   12.00
   0   9 -13   12.20    4.30
   0  -9  13   11.50    5.40
   0  10   0 1347.97   44.90
   0  10   0 1532.85   46.10
   0 -10   0 1424.36   44.90
   0  10   0 1488.55   44.90
   0  10   0 1485.25   46.10
   0 -10   0 1289.17   44.90
   0 -10   0 1372.36   44.90
   0  10   0 1379.46   45.90
   0 -10   0 1449.46   45.00
   0  10   0 1416.46   45.00
   0  10   0 1322.37   44.90
   0 -10   0 1367.86   46.10
   0  10  -1    3.50    1.20
   0 -10   1    4.10    1.20
   0 -10   1    4.40    1.30
   0  10   1    0.60    2.10
   0  10   1    1.30    1.50
   0 -10   1    4.30    1.30
   0  10  -1   -2.60    2.10
   0  10   1    0.90    1.30
   0 -10  -1    2.50    1.40
   0 -10  -1    2.40    1.50
   0  10   1    2.00    3.00
   0 -10  -1    6.60    2.90
   0  10  -1    4.60    1.30
   0  10  -1    4.20    2.80
   0  10   1    0.60    1.40
   0 -10  -1    1.60    1.60
   0 -10  -1    1.60    2.00
   0 -10  -1    1.20    1.60
   0  10  -1    1.60    1.10
   0  10  -1    3.60    1.30
   0  10   1    2.20    2.60
   0  10  -1    1.40    2.40
   0 -10   2  213.08    9.30
   0  10  -2  203.88   10.20
   0  10  -2  213.78    8.90
   0  10   2  203.48    7.50
   0 -10  -2  184.28   11.20
   0  10  -2  213.08    7.30
   0  10   2  219.88    8.80
   0 -10   2  197.98    7.30
   0 -10  -2  209.38    7.60
   0  10   2  201.18    7.60
   0 -10  -2  181.98    7.60
   0  10   2  213.58    8.80
   0  10  -2  205.58    9.10
   0  10   2  208.88    7.50
   0 -10  -2  204.48    7.50
   0  10   2  201.58    7.80
   0  10  -2  219.78    7.30
   0 -10   2  214.78    7.30
   0  10  -3    0.80    3.60
   0  10   3    0.60    1.70
   0  10  -3   -0.30    1.50
   0 -10  -3    0.00    1.90
   0 -10  -3    1.50    3.20
   0  10   3    3.20    3.00
   0  10   3    0.00    1.80
   0 -10  -3   -0.20    1.60
   0 -10   3    0.90    1.60
   0  10   3    0.70    1.80
   0 -10   3    1.10    1.40
   0 -10  -3    2.30    1.70
   0 -10  -3    0.70    2.20
   0  10   3    0.30    2.40
   0  10   3   -1.60    2.80
   0  10   3   -0.60    1.70
   0  10  -3    0.40    1.60
   0  10  -3   -0.30    2.60
   0 -10   3   -1.60    2.90
   0 -10   3    1.90    3.40
   0 -10  -4  278.57    9.90
   0  10   4  289.27   11.20
   0  10  -4  270.27    9.60
   0  10  -4  297.17   12.30
   0  10   4  268.27    9.90
   0 -10   4  282.27    9.60
   0  10   4  273.97   13.80
   0  10   4  265.27   10.00
   0 -10   4  266.27   12.30
   0 -10   4  293.57   12.10
   0  10   4  262.97   10.00
   0 -10  -4  269.97    9.90
   0 -10   4  272.17    9.60
   0 -10  -4  283.37   11.00
   0  10   4  277.17    9.90
   0  10  -4  282.27    9.60
   0 -10  -4  269.97    9.80
   0  10  -4  269.07   11.70
   0  10   4  262.37   11.00
   0  10   5   -5.40    2.20
   0  10   5   -5.30    2.10
   0  10  -5    1.10    1.60
   0  10   5   -3.00    2.20
   0  10   5    0.10    2.70
   0  10   5   -3.20    2.20
   0  10  -5    2.50    3.50
   0  10  -5   -1.00    1.80
   0 -10   5   -2.30    3.70
   0 -10  -5   -1.40    2.30
   0 -10  -5   -4.70    2.00
   0  10   5   -3.40    3.30
   0 -10   5    6.10    4.10
   0 -10  -5   -1.60    2.10
   0 -10   5    0.00    1.80
   0 -10  -5   -2.00    2.10
   0 -10   5    0.70    1.70
   0  10   6   15.70    3.70
   0  10   6   19.30    4.00
   0 -10   6   21.40    5.00
   0  10   6   22.60    3.00
   0  10   6   20.90    2.90
   0 -10   6   21.20    2.40
   0 -10  -6   21.40    2.80
   0  10   6   19.40    3.40
   0 -10   6   21.00    2.30
   0 -10   6   10.60    4.40
   0  10  -6   18.70    2.20
   0 -10  -6   19.70    2.70
   0  10  -6   25.20    4.60
   0  10  -6   22.90    2.40
   0  10   6   16.10    3.90
   0 -10  -6   13.90    4.00
   0 -10   7   -0.70    4.60
   0  10   7    1.80    3.90
   0  10  -7    0.10    4.40
   0 -10   7    1.20    2.40
   0  10   7   -2.20    3.80
   0  10  -7   -0.40    2.20
   0 -10  -7    3.90    2.80
   0  10   7    4.50    2.90
   0 -10   7   -0.30    4.70
   0  10   7   -0.50    4.00
   0  10   8   21.40    5.00
   0 -10   8   12.90    5.60
   0  10  -8   19.40    3.50
   0 -10  -8   22.20    3.30
   0  10   8   27.40    3.80
   0  10   8   16.00    4.70
   0 -10   8   16.80    3.30
   0 -10   8   15.10    5.50
   0 -10   9    2.40    3.20
   0 -10   9   -0.80    6.20
   0  10   9    2.80    5.40
   0  10   9    1.10    4.80
   0 -10   9   -0.70    5.30
   0  10  -9    4.90    2.80
   0 -10  10    1.40    3.50
   0  10 -10    4.10    3.00
   0 -10  10    8.90    7.20
   0  10  10   -1.10    6.70
   0  10 -11   -1.90    3.40
   0  10  11  -15.50    7.90
   0 -10  11   -2.90    4.00
   0 -10  11   12.40    8.10
   0 -10  12   49.40   11.40
   0  10  13   -3.60   11.80
   0 -10  13   18.10   10.40
   0  11   0   23.10   24.00
   0 -11  -1   15.10    2.00
   0 -11   1   21.90    3.90
   0  11  -1   22.70    2.50
   0 -11   1   23.30    2.50
   0 -11  -1   14.70    2.00
   0 -11   1   18.80    2.30
   0  11   1   17.80    1.90
   0 -11  -1   18.60    1.80
   0  11  -1   18.10    2.00
   0 -11  -1   16.10    2.30
   0  11  -1   19.20    2.50
   0  11   1   17.40    1.90
   0  11   1   18.60    3.50
   0  11   1   21.30    1.90
   0  11  -1   23.10    2.50
   0  11  -1   18.20    3.00
   0 -11  -1   23.20    3.80
   0 -11   1   20.80    2.60
   0  11  -1   18.00    3.50
   0  11  -1   14.20    2.90
   0  11   1   19.60    2.00
   0  11   1   14.60    2.60
   0 -11   1   18.70    1.80
   0 -11   2    2.90    1.50
   0 -11  -2   -0.10    1.60
   0  11  -2    0.50    2.50
   0  11   2   -1.00    1.80
   0 -11  -2   -0.90    1.80
   0 -11  -2    2.20    2.30
   0  11   2   -0.50    2.30
   0  11   2    0.20    1.70
   0  11  -2   -0.50    3.10
   0 -11   2    4.50    3.70
   0 -11  -2   -0.90    1.00
   0  11  -2    1.50    1.50
   0  11  -2   -2.10    2.60
   0 -11   2    2.00    1.50
   0 -11  -2   -0.50    1.70
   0  11   2   -1.50    1.50
   0  11   2   -1.50    2.90
   0  11  -2    2.10    1.50
   0  11   2    1.80    1.70
   0  11   3  262.77   11.10
   0  11   3  253.87    9.70
   0 -11  -3  269.77    9.90
   0 -11   3  264.07    9.40
   0 -11  -3  264.87    9.70
   0  11   3  268.67    9.70
   0  11  -3  276.27   11.30
   0  11   3  271.27    9.90
   0  11   3  277.47   11.10
   0 -11  -3  254.07    9.50
   0 -11   3  263.07   12.10
   0  11  -3  281.47    9.40
   0  11   3  285.87   11.20
   0  11  -3  268.27    9.50
   0 -11   3  264.07    9.40
   0 -11  -3  282.97   10.90
   0  11   3  273.07    9.60
   0 -11  -3  269.67    9.70
   0 -11   3  279.47   11.80
   0  11  -3  290.97   11.60
   0  11   4    2.20    2.90
   0  11  -4    0.80    1.80
   0  11   4   -0.90    3.40
   0  11   4   -2.20    2.00
   0 -11  -4   -4.70    2.00
   0 -11   4    1.50    1.70
   0  11   4   -1.20    2.20
   0  11   4    2.70    2.10
   0  11  -4   -0.50    3.60
   0  11  -4   -1.50    1.90
   0 -11  -4   -3.50    2.00
   0 -11  -4    1.20    2.20
   0  11   4   -1.70    3.30
   0 -11   4   -1.10    3.70
   0 -11   4    5.20    4.20
   0 -11   4   -2.80    1.90
   0  11   4   -2.60    2.20
   0  11   5   43.60    6.10
   0  11   5   37.20    5.80
   0 -11   5   52.09    3.80
   0 -11   5   43.10    5.30
   0 -11  -5   46.20    4.50
   0 -11   5   52.29    7.50
   0 -11   5   51.49    3.90
   0  11  -5   47.40    3.70
   0  11  -5   50.09    3.50
   0  11  -5   52.29    6.50
   0  11   5   58.49    6.60
   0  11   5   44.80    4.70
   0 -11  -6    2.70    2.60
   0 -11   6    2.50    2.00
   0  11   6   -2.30    2.70
   0  11  -6   -0.90    1.90
   0  11   6   -3.10    4.70
   0 -11   6    0.30    4.50
   0  11   6    1.00    3.60
   0 -11   6    1.10    2.10
   0  11  -6    1.00    2.20
   0 -11   6    4.80    4.80
   0  11   6   -2.30    3.90
   0 -11  -7  291.37   10.80
   0 -11   7  272.97   10.10
   0 -11   7  263.97   14.70
   0  11   7  273.67   11.20
   0  11  -7  282.17   10.10
   0  11   7  266.77   13.20
   0 -11   7  244.28   13.30
   0  11   7  261.37   11.90
   0  11   8    6.50    3.60
   0 -11   8    3.60    2.80
   0  11   8    4.20    4.80
   0 -11   8   -3.90    9.90
   0 -11   8    4.50    5.60
   0 -11  -8    5.80    3.40
   0  11   8    2.40    4.80
   0  11  -8    2.30    2.60
   0 -11   9   51.29    5.80
   0 -11   9   44.30    7.30
   0  11   9   43.50    6.80
   0 -11   9   46.10    7.70
   0  11  -9   55.19    5.30
   0  11   9   48.40    8.90
   0  11 -10    1.50    3.10
   0 -11  10    9.70    7.70
   0  11  10   -8.00    6.90
   0 -11  10    1.40    3.60
   0  11  11   -8.30    8.70
   0 -11  11    0.00    4.20
   0 -11  11   10.10    9.10
   0  11 -11    2.40    3.50
   0  11  12   -8.80   11.70
   0 -11  12   29.90   17.70
   0  11 -12   -0.10    3.90
   0 -11  12    0.90    4.90
   0 -12   0 1231.98   40.10
   0  12   0 1234.98   40.20
   0  12   0 1252.57   40.20
   0 -12   0 1186.48   40.10
   0  12   0 1305.87   40.10
   0 -12   0 1198.28   40.10
   0 -12   0 1273.17   40.20
   0  12   0 1162.78   40.10
   0  12   0 1304.17   41.60
   0  12   0 1261.07   41.40
   0 -12   0 1214.98   41.60
   0  12   0 1388.86   41.70
   0 -12  -1    2.20    1.60
   0 -12   1    3.20    1.50
   0  12   1    1.50    1.80
   0  12   1    0.90    1.80
   0  12  -1   -2.10    2.60
   0  12   1   -0.10    2.50
   0 -12   1    8.70    4.00
   0 -12   1    5.00    1.40
   0  12   1    2.20    3.50
   0  12  -1    4.20    1.60
   0 -12   1    5.10    1.60
   0  12   1   -0.70    1.60
   0  12  -1    3.70    3.40
   0 -12  -1    3.40    1.80
   0 -12   1    2.80    1.60
   0 -12  -1    1.90    1.90
   0  12   1    3.10    1.70
   0 -12  -1   -0.20    1.70
   0  12  -1   -1.80    2.90
   0 -12  -1    4.00    3.60
   0  12  -1    4.40    1.60
   0  12  -1    3.60    1.10
   0  12   2   36.70    5.50
   0  12   2   30.60    3.70
   0  12   2   34.00    3.50
   0 -12  -2   28.50    3.80
   0 -12  -2   31.60    3.70
   0  12   2   36.00    3.30
   0 -12  -2   35.50    3.50
   0 -12   2   40.50    3.10
   0  12   2   34.70    5.60
   0  12   2   36.00    4.00
   0  12  -2   41.70    3.10
   0 -12  -2   34.80    3.70
   0 -12   2   42.40    6.50
   0  12  -2   33.20    5.70
   0  12  -2   40.60    6.40
   0  12  -2   29.90    3.80
   0 -12   2   43.90    3.20
   0  12  -3   -1.20    1.70
   0  12  -3   -2.60    4.40
   0 -12   3   -0.70    1.70
   0  12   3   -0.50    3.60
   0 -12  -3   -1.40    2.00
   0 -12   3    2.30    4.30
   0  12   3   -1.60    2.20
   0 -12  -3    0.90    2.00
   0 -12   3   -0.10    1.80
   0  12   3   -0.20    2.90
   0  12   3    0.20    2.10
   0  12  -3   -0.10    1.70
   0  12   3    0.60    2.10
   0 -12  -3    1.80    2.60
   0  12   3   -3.90    3.50
   0 -12   4  158.48    6.40
   0 -12   4  154.98   10.40
   0  12   4  150.78    6.90
   0  12   4  162.18    8.70
   0  12  -4  157.78    6.40
   0  12  -4  151.58    6.30
   0 -12  -4  154.28    6.80
   0 -12   4  165.28    9.80
   0  12   4  150.18    8.50
   0 -12   4  154.98    6.40
   0  12  -5   -4.60    2.20
   0 -12   5    2.30    1.90
   0  12   5   -0.50    4.00
   0 -12   5    6.40    4.90
   0 -12   5   -3.20    2.10
   0  12  -5    3.10    2.00
   0  12   5    1.80    3.50
   0 -12  -5    0.80    2.50
   0 -12   5   -1.70    4.50
   0  12   5   -0.50    2.60
   0 -12   6   77.69    8.90
   0 -12  -6   89.59    6.00
   0  12   6   85.59    7.50
   0 -12   6   75.29    5.00
   0 -12   6   84.79   10.10
   0  12   6   92.19    8.80
   0  12  -6   81.39    4.90
   0  12   6   83.29    6.20
   0  12   7    0.60    5.10
   0 -12   7   -3.90    4.80
   0 -12  -7    4.50    3.00
   0  12   7    4.40    4.50
   0  12   7    5.40    3.20
   0 -12   7    2.80    5.40
   0 -12   7    0.10    5.30
   0  12   8   50.49    6.30
   0 -12   8   57.89    7.60
   0 -12  -8   75.89    7.00
   0  12  -8   67.09    5.30
   0 -12   8   58.79    5.50
   0  12   8   67.69    7.60
   0  12   8   63.19    8.60
   0 -12   8   49.40    7.30
   0  12   9   -7.00    5.90
   0 -12   9    3.10    7.30
   0  12  -9    2.80    2.90
   0 -12   9   -4.70    8.90
   0 -12   9    1.90    3.30
   0 -12  10   -0.30    3.60
   0 -12  10   11.90    7.80
   0  12  10   -3.00    7.40
   0  12 -10    4.00    3.20
   0 -12  11   11.40    9.10
   0  12  11  -14.80    8.80
   0  12 -12   11.90    4.10
   0  12  12   -5.70   10.30
   0 -12  12   16.00    5.00
   0  13   1   22.50    2.40
   0  13  -1   25.80    3.10
   0 -13   1   25.50    3.20
   0  13   1   20.70    2.20
   0 -13   1   21.40    4.40
   0 -13  -1   16.20    2.20
   0 -13  -1   20.40    2.30
   0 -13  -1   24.80    4.60
   0  13  -1   14.30    3.30
   0  13  -1   27.20    3.10
   0 -13   1   28.30    3.10
   0  13   1   20.60    3.50
   0  13   1   19.90    2.30
   0  13  -2    1.80    1.80
   0 -13   2    3.00    4.50
   0 -13   2    3.40    1.80
   0 -13  -2    0.50    2.00
   0  13   2   -1.70    2.50
   0  13   2    1.00    3.00
   0  13  -2    2.00    1.70
   0  13   2   -1.30    3.80
   0 -13   2    4.80    1.80
   0  13   2    2.10    2.00
   0  13   3   75.39    4.80
   0  13   3   76.19    7.40
   0 -13  -3   83.69    4.90
   0  13  -3   61.59    7.50
   0 -13   3   77.09    8.20
   0  13   3   74.19    7.20
   0 -13   3   72.09    4.20
   0  13  -3   72.89    4.20
   0  13  -3   83.59    4.20
   0 -13   3   72.49    4.30
   0 -13   4    1.90    4.40
   0 -13   4    1.00    2.00
   0 -13   4   -0.10    2.10
   0  13  -4   -1.80    2.00
   0  13  -4    0.90    2.00
   0  13   4    0.10    4.10
   0  13   4    1.60    2.50
   0  13   4    0.70    3.30
   0 -13   4    3.20    4.90
   0 -13  -4   -0.60    2.50
   0  13  -5   35.30    3.70
   0 -13   5   34.40    3.50
   0  13  -5   26.20    2.80
   0 -13   5   21.90    2.80
   0  13   5   27.20    5.00
   0  13   5   26.20    3.30
   0  13   5   26.60    4.30
   0 -13  -5   29.10    3.20
   0 -13   5   28.40    5.40
   0 -13   5   31.90    5.80
   0 -13   6   -4.60    2.50
   0  13   6    2.70    3.00
   0 -13  -6   -0.10    2.90
   0  13  -6   -5.30    2.40
   0 -13   6   -0.10    5.30
   0 -13   6   -1.00    4.90
   0  13   6   -0.90    4.50
   0  13   6   -3.30    4.20
   0  13   7  139.99   11.50
   0  13   7  143.19    9.50
   0 -13   7  120.89   10.90
   0  13  -7  140.39    6.70
   0 -13   7  133.69    6.90
   0 -13  -7  158.28    7.90
   0 -13   7  152.48   12.80
   0  13   7  145.49    8.30
   0  13   8   -0.80    5.50
   0  13   8    4.70    5.10
   0 -13   8   -3.10    3.00
   0 -13   8    3.40    6.00
   0  13  -8    3.90    2.90
   0 -13  -8    4.30    3.60
   0 -13   8    2.20    6.20
   0  13   8    2.30    3.90
   0  13   9   17.90    6.70
   0  13  -9   20.50    3.40
   0 -13   9   15.70    6.70
   0 -13   9   21.50    3.70
   0  13  10   -8.80    7.70
   0  13 -10    2.30    3.20
   0 -13  10   -0.20    3.80
   0 -13  10    7.80    8.90
   0 -13  11    8.80   12.70
   0 -13  11   -4.10    6.70
   0  13 -11    1.80    3.90
   0  13  12  -23.50   19.50
   0 -13  12   20.00   11.30
   0  14   0 1166.98   37.20
   0  14   0 1131.79   37.00
   0 -14   0 1107.49   37.00
   0 -14   0 1133.79   38.90
   0  14   0 1193.18   38.70
   0 -14   0 1146.89   37.60
   0  14   1    3.90    2.20
   0 -14  -1    8.00    4.50
   0 -14   1    7.60    2.00
   0  14  -1   -2.00    3.40
   0  14  -1    5.60    1.90
   0  14  -1    4.10    2.00
   0 -14   1    8.40    2.10
   0 -14  -1    2.90    2.20
   0 -14   1   11.70    4.70
   0  14   1    4.00    3.30
   0 -14   2    7.10    2.00
   0  14  -2    5.80    2.10
   0  14   2    4.50    4.50
   0  14  -2   -0.20    3.50
   0  14   2    1.10    3.30
   0 -14   2    4.90    2.00
   0  14  -2    7.30    1.90
   0 -14  -2    6.40    2.30
   0  14   2    4.70    2.30
   0 -14   2    4.80    4.90
   0  14   3    1.00    3.60
   0 -14  -3   -0.30    2.40
   0 -14   3    3.40    2.10
   0 -14   3    0.80    2.00
   0  14   3    3.50    2.40
   0  14  -3    1.20    2.00
   0  14  -3   -5.80    3.80
   0  14  -3    3.60    2.00
   0 -14   3    2.00    5.00
   0  14   3   -0.50    4.30
   0  14   4   42.10    7.20
   0 -14   4   48.50    8.50
   0  14   4   45.10    5.00
   0 -14  -4   52.29    5.00
   0 -14   4   39.90    4.20
   0  14  -4   44.20    4.00
   0  14   4   38.70    4.90
   0  14  -4   48.00    4.00
   0  14  -4   36.40    5.20
   0 -14  -5    2.70    2.80
   0  14   5   -1.30    4.10
   0  14  -5   -2.00    2.30
   0  14   5    2.30    2.90
   0 -14   5    0.40    2.40
   0 -14   5    1.40    5.00
   0 -14   5    5.10    5.40
   0  14   5   -1.30    4.50
   0 -14   6    7.60    5.90
   0  14   6   17.10    5.30
   0  14   6   13.90    3.40
   0 -14   6    7.00    2.80
   0  14  -6    9.20    2.80
   0 -14   6   13.40    6.00
   0  14   6    8.70    4.50
   0 -14  -6   15.50    3.40
   0 -14   7   -1.50    5.80
   0  14   7    4.80    3.60
   0  14   7    2.90    5.10
   0 -14  -7    2.90    3.20
   0 -14   7    1.60    6.00
   0  14   7   -5.60    5.00
   0 -14  -8   11.70    4.30
   0  14   8    9.30    6.10
   0  14  -8    8.80    3.00
   0  14   8   11.30    7.30
   0 -14   8    7.40    3.30
   0 -14   8   12.30    6.60
   0  14   8   12.20    5.20
   0  14   9   -5.90    6.60
   0 -14   9   -7.60    3.20
   0  14  -9   -1.00    3.10
   0 -14   9    0.50    6.70
   0  14  10   -2.70    8.30
   0 -14  10   -2.20    4.90
   0 -14  10    5.90    7.30
   0  14 -11    0.30    3.70
   0 -14  11    5.50    7.80
   0 -14  11   -1.70    4.30
   0  14  11  -10.60    9.00
   0  15   0   18.10    4.10
   0  15   1   56.49    4.50
   0 -15  -1   63.09    4.70
   0  15  -1   71.49    4.50
   0  15  -1   50.79    8.10
   0 -15  -1   69.99    7.90
   0 -15   1   73.09    4.50
   0 -15   1   72.49    8.10
   0  15   1   65.69    7.80
   0 -15   2    4.30    5.00
   0  15   2   -0.50    3.60
   0  15  -2   -7.10    3.60
   0 -15  -2    1.40    2.40
   0  15   2   -0.10    2.30
   0  15  -2    2.90    2.00
   0  15   2   -3.70    4.50
   0 -15   2    4.10    2.10
   0 -15  -3  140.29    6.90
   0  15   3  142.39    6.90
   0  15  -3  132.79   10.40
   0 -15   3  135.09    6.20
   0  15  -3  147.09    6.10
   0  15   3  133.59    9.70
   0 -15   3  150.88   10.60
   0  15   3  146.09    9.80
   0  15  -4    2.30    2.20
   0 -15   4    3.80    5.50
   0  15   4   -2.00    4.90
   0 -15  -4    1.80    2.80
   0 -15   4    1.50    2.40
   0  15  -4   -3.00    4.40
   0  15   4    0.90    4.90
   0  15   4    0.30    2.90
   0  15  -5    0.40    2.40
   0 -15   5    2.40    2.60
   0  15   5    2.50    4.90
   0  15   5    2.10    4.60
   0 -15  -5   -0.50    3.00
   0  15   5    2.60    3.10
   0 -15   5    2.30    5.60
   0 -15   6   -4.00    5.70
   0  15   6    1.00    6.10
   0  15  -6   -5.40    2.50
   0 -15   6   -4.40    2.70
   0  15   6   -5.00    4.90
   0 -15  -6   -2.30    3.90
   0  15   6    2.30    4.60
   0 -15   7   26.60    6.90
   0  15   7   14.50    5.80
   0 -15   7   15.10    3.40
   0  15   7   27.40    6.20
   0 -15   7   17.10    6.80
   0  15  -7   18.60    3.20
   0  15   7   25.20    4.20
   0 -15  -8    5.00    4.00
   0  15  -8   -4.10    3.00
   0 -15   8    2.30    7.00
   0  15   8   -3.60    6.00
   0  15   8    3.20    4.20
   0 -15   8   -1.80    6.60
   0 -15   8   -7.60    3.20
   0  15   8    5.30    5.90
   0 -15   9   12.70    7.50
   0  15   9    1.90    7.20
   0  15  -9    8.90    3.40
   0 -15   9    2.40    3.60
   0 -15  10    1.20   11.40
   0 -15  10   -7.70    6.00
   0  15  10  -18.60   15.00
   0  15 -10    0.90    3.90
   0  15  11  -23.20   17.80
   0 -15  11    8.10    8.70
   0 -16   0  458.95   15.90
   0  16   0  451.65   15.80
   0  16   0  478.85   18.40
   0 -16   0  456.35   18.50
   0 -16  -1    0.80    2.40
   0  16  -1    2.00    2.30
   0 -16   1    5.60    2.40
   0  16   1    3.50    2.40
   0 -16   1    4.70    5.20
   0  16   1   -1.20    4.00
   0  16  -1   -6.60    4.10
   0 -16  -2   11.20    2.80
   0 -16   2   14.20    5.60
   0  16  -2   14.10    2.80
   0  16   2   14.50    2.80
   0  16  -2    7.80    5.30
   0 -16   2   11.30    2.90
   0  16   2   13.10    5.30
   0  16   2   13.00    5.80
   0 -16   3    5.50    9.30
   0 -16  -3    0.80    3.50
   0  16   3   -0.60    6.20
   0  16   3    5.30    5.00
   0  16  -3    0.60    5.20
   0 -16   3    2.70    2.70
   0  16  -3    2.50    2.60
   0  16   3   -0.60    4.20
   0  16   4    7.80    8.00
   0 -16  -4    5.20    4.80
   0 -16   4    9.00    6.80
   0 -16   4    7.20    2.60
   0  16   4    4.50    3.40
   0  16  -4    0.30    4.90
   0  16   4    0.80    4.50
   0  16  -4    9.50    2.40
   0  16   5   -0.10    3.30
   0  16   5   -5.70    4.70
   0 -16  -5    1.50    3.20
   0  16  -5   -4.20    5.20
   0 -16   5    0.80    5.90
   0  16   5    0.50    5.20
   0  16  -5   -0.10    2.40
   0 -16   5   -1.90    2.70
   0 -16  -6    0.80    3.50
   0  16   6   -2.60    5.40
   0  16   6    3.40    3.60
   0  16   6    0.50    5.60
   0 -16   6   -2.50    2.90
   0  16  -6   -2.90    2.60
   0 -16   6    0.10    6.30
   0  16   7    7.20    3.90
   0  16   7    2.60    5.80
   0  16   7   -2.80    5.90
   0 -16  -7    2.90    3.80
   0 -16   7   -5.00    6.60
   0 -16   7   -3.50    6.40
   0 -16  -8    8.50    4.30
   0 -16   8   -5.20    3.40
   0 -16   8   -0.30    7.40
   0  16  -8   -5.80    3.00
   0  16   8    7.30    4.30
   0  16   8   -3.40    6.60
   0 -16   8   -3.10    6.80
   0  16   8    4.40    6.20
   0 -16   9   -1.20    9.30
   0 -16  10   -6.40    4.00
   0  16 -10   -1.90    3.50
   0 -16  10    2.20    8.30
   0  16  10  -11.70    9.00
   0 -17   0    6.10    5.40
   0  17   0    1.20    4.60
   0 -17   0    4.50    2.50
   0  17   0    5.90    2.50
   0  17  -1    4.40    2.40
   0  17   1    3.90    2.60
   0  17   1    0.50    5.40
   0  17  -1   -2.90    4.60
   0 -17   1    4.20    2.50
   0  17   1   -0.70    4.50
   0 -17   1    6.40    5.50
   0 -17  -1    3.10    2.70
   0  17   2    0.60    2.70
   0 -17   2    4.50    5.70
   0 -17   2    2.70    2.50
   0  17   2    1.90    4.50
   0  17   2   -0.80    5.50
   0  17  -2    1.60    2.30
   0  17  -2   -1.90    4.60
   0 -17  -2    1.80    2.80
   0  17  -3   28.40    5.70
   0 -17  -3   36.70    3.70
   0 -17   3   39.00    6.90
   0  17   3   41.30    6.70
   0  17   3   40.70    5.90
   0  17  -3   42.10    4.20
   0 -17   3   42.30    4.40
   0  17   3   36.50    3.70
   0  17   4    5.00    3.20
   0  17   4    1.40    5.50
   0 -17   4    1.80    5.90
   0 -17   4    2.50    2.60
   0 -17  -4   -0.30    3.10
   0  17  -4    0.90    2.30
   0  17   4    1.30    4.90
   0  17  -4   -7.30    5.30
   0 -17  -5   16.10    3.70
   0 -17   5   10.50    3.00
   0 -17   5   16.10    6.90
   0  17   5   13.10    6.00
   0  17   5   10.90    5.60
   0  17  -5   11.50    6.10
   0  17   5   15.10    3.70
   0  17  -5   15.20    2.70
   0 -17  -6    1.40    3.60
   0  17  -6   -5.10    2.60
   0 -17   6   -6.10    2.90
   0  17   6   -9.60    5.70
   0  17  -6   -3.30    6.20
   0 -17   6    6.70    6.90
   0  17   6    4.50    6.00
   0  17   6    0.60    3.60
   0  17   7    0.70    6.60
   0 -17  -7    9.50    4.00
   0  17   7    7.80    4.10
   0  17   7    5.60    6.30
   0  17  -7   -7.00    2.80
   0 -17   7   -3.90    3.20
   0 -17   7   -1.80    7.00
   0  17  -8   -8.60    3.10
   0 -17   8   -8.30    3.60
   0 -17   8   -7.00    7.80
   0 -17   8   -2.00    7.30
   0  17   8    6.80    4.50
   0  17   8    4.00    6.60
   0 -17  -8    9.00    4.40
   0  17   8   -0.90    9.70
   0  17  -9    1.50    3.50
   0  17   9   -8.60    8.00
   0 -17   9    1.00    3.90
   0 -17   9    7.30    9.40
   0  18   0   12.80    5.30
   0  18   0   19.20    2.80
   0 -18   0   21.80    6.00
   0 -18   0   16.40    3.00
   0  18   1    0.80    5.00
   0  18   1    3.90    2.80
   0 -18  -1    3.20    2.80
   0  18  -1    0.70    2.50
   0  18  -1   -4.80    5.30
   0  18   1   -4.30    5.70
   0 -18   1    2.80    2.80
   0 -18   1    5.60    5.60
   0  18   2    1.30    5.10
   0  18  -2    1.90    5.60
   0  18  -2    8.20    2.50
   0 -18   2    4.20    2.70
   0 -18  -2    9.80    3.10
   0  18   2    8.10    3.00
   0 -18   2   11.20    6.20
   0  18   2    8.60    6.20
   0 -18   3    1.90    2.70
   0  18   3   -1.90    5.40
   0  18   3    4.00    3.20
   0 -18   3    1.10    6.10
   0  18  -3   -4.70    5.40
   0  18  -3   -1.10    2.40
   0  18   3   -1.20    5.80
   0 -18  -3    2.70    3.20
   0 -18   4   39.10    4.90
   0  18   4   43.00    7.20
   0  18  -4   33.40    7.10
   0  18   4   40.40    4.20
   0  18  -4   39.30    4.40
   0 -18  -4   54.19    6.40
   0  18   4   33.30    6.40
   0 -18   4   31.80    7.40
   0  18   5   -5.40    5.80
   0 -18   5   -3.30    6.50
   0 -18  -5    2.80    3.70
   0  18  -5   -1.40    2.50
   0 -18   5   -1.00    2.90
   0  18  -5   -7.40    6.20
   0  18   5    3.00    3.70
   0  18   5    0.50    6.10
   0 -18   6    2.90    7.00
   0  18   6    6.60    4.00
   0  18  -6   -8.10    6.60
   0 -18  -6    6.40    4.00
   0  18   6    2.80    6.40
   0  18   6   -2.90    6.50
   0  18   7   -8.90    7.70
   0  18   7    3.10    4.30
   0 -18   7   -2.80    7.40
   0  18  -7    0.60    7.30
   0  18   7    6.70    6.60
   0 -18  -7    4.50    4.10
   0 -18  -8   12.70    4.70
   0  18   8    4.10    4.60
   0  18   8    0.20    7.90
   0 -18   8   -4.00    8.10
   0  18   9  -14.10   15.50
   0 -18   9  -10.10    8.80
   0  18  -9   -8.70    3.40
   0  19   0   -5.80    5.40
   0  19   0    0.10    2.70
   0 -19   0    0.70    2.90
   0  19  -1   27.70    3.30
   0  19   1   19.70    6.30
   0 -19   1   24.80    3.30
   0 -19  -1   28.60    3.60
   0 -19   1   24.90    6.50
   0  19  -1   19.90    6.20
   0  19   1   29.40    7.30
   0  19   1   30.20    3.50
   0 -19   2    4.60    6.20
   0  19   2    0.20    6.30
   0 -19   2    1.00    2.80
   0  19   2    3.10    3.00
   0  19  -2   -6.80    5.90
   0 -19  -2    2.50    3.20
   0  19  -2    2.80    2.60
   0  19   3   14.40    3.70
   0  19   3   11.00    6.60
   0 -19  -3   11.10    3.60
   0  19   3    9.40    6.20
   0 -19   3   11.00    3.00
   0  19  -3    1.60    6.40
   0  19  -3   10.10    2.70
   0 -19   3   11.00    6.60
   0  19   4   -6.30    6.20
   0 -19   4    6.30    7.00
   0  19   4    6.30    6.50
   0  19  -4   -6.30    6.60
   0  19  -4   -3.20    2.50
   0 -19   4   -0.60    2.90
   0 -19  -4    4.00    3.70
   0 -19  -5   13.70    4.10
   0  19  -5   10.60    7.60
   0  19   5   12.40    4.10
   0  19  -5    8.80    2.80
   0 -19   5   13.50    7.30
   0  19   5    9.10    6.80
   0 -19   5    8.20    3.20
   0  19   5   19.10    7.00
   0 -19   6    1.70    7.50
   0 -19   6   -4.40    3.10
   0  19   6    4.30    4.20
   0  19  -6   -4.40    7.40
   0  19   6   -6.60    9.10
   0 -19  -6    5.40    4.20
   0  19   6    2.20    6.80
   0  19  -6   -3.10    2.70
   0  19   7    7.40    7.00
   0  19  -7    1.50    9.60
   0 -19  -7   11.60    4.70
   0 -19   7    2.60    7.80
   0  19   7    4.50    4.40
   0  19   7   -9.30    7.70
   0  19  -8    7.40    8.40
   0  19   8  -10.90    8.90
   0  20   0   -4.50    6.40
   0 -20   0    3.20    3.20
   0  20   0    1.70    2.90
   0  20   0   -0.20    6.90
   0  20   1  -11.20    6.30
   0  20   1    2.80    3.10
   0  20   1   -5.60    6.60
   0  20  -1  -11.10    6.40
   0 -20   1    1.90    3.10
   0 -20   1    7.40    6.20
   0 -20  -1    2.30    3.40
   0  20  -1    0.90    2.80
   0  20  -2    9.90    2.90
   0 -20   2    9.90    3.20
   0 -20  -2   14.20    3.70
   0  20   2    4.30    6.70
   0  20  -2    4.30    7.00
   0 -20   2    9.00    6.60
   0  20   2   11.20    3.50
   0  20   2    8.40    7.00
   0  20  -3   -5.50    7.00
   0  20  -3    1.60    2.70
   0  20   3    2.60    6.90
   0 -20  -3    4.50    3.80
   0  20   3    2.80    3.60
   0  20   3  -10.60    6.50
   0 -20   3    1.00    3.10
   0 -20   3    4.90    7.00
   0 -20   4   14.60    3.30
   0  20  -4    7.90    7.80
   0  20  -4   12.60    2.90
   0 -20   4   15.80    7.60
   0  20   4   15.60    4.10
   0 -20  -4   17.90    4.20
   0  20   4   24.30    7.50
   0  20   4    1.30    7.30
   0  20   5    4.70    4.10
   0  20  -5   -3.20    3.30
   0  20   5    1.20    6.90
   0 -20   5    0.80    7.50
   0  20   5   -5.70    9.80
   0 -20  -5    2.10    4.20
   0 -20   6   -4.80    5.20
   0  20   6    6.70   13.00
   0  20   6  -11.00    7.80
   0  20  -6   -9.60    8.10
   0  20  -7    4.40    8.30
   0  20   7   12.70    5.40
   0 -20  -7    6.90    5.60
   0  20   7  -10.70    9.50
   0  21   0    6.40    3.30
   0  21   0   -4.50    7.50
   0 -21   0    4.20    3.50
   0  21   0   -3.00    7.50
   0  21  -1    0.80    7.60
   0  21  -1    8.80    3.20
   0 -21  -1   10.80    3.90
   0  21   1   10.90    7.80
   0  21   1    9.00    3.40
   0  21   1    1.00    7.50
   0  21  -1   -2.60    7.40
   0 -21   1    5.20    3.40
   0  21   2   -5.60    9.50
   0 -21  -2    2.50    4.10
   0  21   2    3.60    4.00
   0  21   2    1.40    7.60
   0 -21   2    0.00    3.90
   0  21  -2  -11.00    8.70
   0  21  -2    2.80    3.40
   0 -21   2    2.70    7.10
   0  21   3   -5.10    9.40
   0  21   3   10.70   13.30
   0 -21   4   -2.90    9.80
   0  21   4  -15.40    8.00
   0 -21  -4    1.40    5.50
   0  21   4    1.80   10.30
   0  21  -4   -6.20    9.90
   0  21  -5    3.90    8.60
   0  21   5   -1.40    8.40
   0 -21   5    7.00    9.00
   0  21   5   15.80    4.60
   0 -21  -5   14.40    5.00
   0  21   5   18.90   11.40
   0 -21   5    3.80    3.40
   0 -21   6   -6.70    8.00
   0  21  -6  -10.40   10.50
   0 -21   6   -6.10    3.50
   0 -21  -6    8.30    4.70
   0  21   6   10.80    7.80
   0  21   6    7.30    4.60
   0  22   0   21.00    9.30
   0  22   0    4.70    8.40
   0 -22   0   24.60    4.30
   0  22   0   18.90    4.00
   0  22   1  -10.70    8.10
   0  22   1    8.00    3.80
   0  22  -1    4.40    3.30
   0  22  -1   -7.10    7.90
   0 -22   1    3.20    3.60
   0  22   1    2.50    8.20
   0  22  -1  -12.10    8.00
   0 -22  -1    5.20    4.00
   0  22   2  -14.90    8.00
   0  22   2    8.10    3.90
   0  22   2    1.60    7.90
   0 -22  -2    7.00    4.10
   0 -22   2    3.40    3.60
   0  22  -2  -14.00    8.20
   0  22  -2    3.50    3.10
   0 -22   3    3.10    3.60
   0  22  -3   -6.90    8.60
   0  22   3    7.40    4.10
   0  22   3  -16.10    7.80
   0 -22  -3    7.40    4.30
   0 -22   3    4.00    7.90
   0  22  -3    1.00    3.00
   0  22   3   -1.20    7.80
   0  22   4   11.00    4.40
   0  22   4  -16.70    9.40
   0  22   4    9.40    8.00
   0  22  -4    2.40    2.90
   0 -22   4    1.10    3.50
   0 -22   4    4.50    8.20
   0 -22  -4    9.90    4.50
   0  22  -4  -11.90    8.70
   0 -22   5   -1.70    9.40
   0  22   5   11.50    8.40
   0 -22  -5    4.90    6.10
   0  23   0  -18.90   15.60
   0  23   0   -0.60   10.40
   0  23   1    2.30   11.30
   0  23  -1   -1.20   15.70
   1   0   1    0.10    0.10
  -1   0   1   -0.10    0.10
  -1   0  -1    0.00    0.10
   1   0   2  804.82   27.80
   1   0   2  846.72   27.90
   1   0  -2  871.41   27.80
  -1   0  -2  859.21   27.80
  -1   0  -2  866.91   27.80
  -1   0   2  817.32   27.80
  -1   0   2  915.41   27.60
  -1   0  -2  879.21   27.60
   1   0   2  915.51   27.60
  -1   0  -3    1.60    1.10
   1   0   3    0.50    0.80
  -1   0   3    1.20    0.70
  -1   0  -3    0.90    0.70
   1   0   3    2.20    0.90
   1   0   3    0.90    0.80
   1   0   3    1.80    1.00
  -1   0  -3    0.00    0.80
   1   0   3    4.10    1.50
  -1   0   3   -0.30    0.80
  -1   0  -3    1.80    0.80
   1   0  -3    0.60    0.70
   1   0  -3    0.00    0.70
  -1   0   3    1.20    0.80
   1   0  -3    1.30    0.70
   1   0  -3   -0.10    0.80
  -1   0   3    1.90    1.10
   1   0  -3    0.30    0.70
  -1   0   3    2.00    1.20
  -1   0  -4  824.62   24.60
  -1   0   4  754.32   24.50
  -1   0  -4  766.12   25.10
  -1   0  -4  758.42   24.90
  -1   0   4  800.92   24.60
   1   0   4  739.43   24.60
  -1   0   4  758.82   24.50
  -1   0  -4  765.72   24.60
   1   0  -4  754.72   24.50
   1   0  -4  769.32   24.60
  -1   0   4  731.53   24.80
   1   0   4  762.62   24.60
  -1   0  -4  763.22   24.60
   1   0   4  715.53   25.20
   1   0  -4  772.62   24.50
   1   0   4  774.32   24.60
   1   0   4  741.83   25.20
   1   0  -4  810.72   24.60
   1   0  -4  759.32   25.00
  -1   0  -4  750.62   24.50
   1   0  -4  758.02   24.50
  -1   0   4  714.63   25.10
   1   0  -5  269.27    9.00
  -1   0  -5  272.37    9.30
   1   0  -5  257.87    9.60
  -1   0   5  261.47    9.00
  -1   0   5  259.17    8.90
   1   0  -5  255.87    8.90
   1   0   5  261.97    9.10
   1   0   5  249.88    8.90
  -1   0  -5  275.07    9.00
   1   0   5  244.98    9.90
  -1   0  -5  252.67    9.70
   1   0  -5  267.37    8.90
  -1   0  -5  257.57    8.90
   1   0  -5  257.97    8.80
  -1   0   5  262.27    9.00
  -1   0   5  245.08   10.00
   1   0  -5  257.77    9.00
   1   0   5  250.57   10.10
  -1   0  -5  269.37    9.10
   1   0   5  267.97    9.10
  -1   0   6  124.79    5.20
  -1   0   6  127.79    6.90
   1   0  -6  131.09    6.10
   1   0   6  124.19    5.20
  -1   0   6  127.29    5.30
   1   0  -6  130.79    5.20
  -1   0  -6  130.49    5.30
   1   0  -6  125.69    5.00
  -1   0  -6  121.99    5.50
   1   0   6  128.59    5.40
  -1   0  -6  126.19    5.20
   1   0  -6  133.89    5.10
   1   0  -6  122.89    5.00
   1   0   6  113.89    7.70
  -1   0   6  127.49    5.30
   1   0   6  119.29    6.70
   1   0   6  125.79    5.40
  -1   0  -6  128.59    5.10
  -1   0  -6  125.59    6.20
   1   0  -6  129.09    5.20
   1   0  -7    8.30    2.00
  -1   0  -7    7.70    2.50
  -1   0  -7    6.40    1.80
  -1   0   7    6.20    3.00
   1   0   7    2.40    2.80
  -1   0   7    9.20    2.00
  -1   0  -7    8.60    2.40
   1   0  -7    8.40    1.90
  -1   0  -7    2.60    4.10
   1   0   7    4.50    1.90
   1   0  -7    9.00    1.90
   1   0  -7    8.10    2.10
   1   0   7    8.40    3.10
  -1   0   7    5.80    2.00
  -1   0  -7    6.90    1.90
   1   0   7    4.30    3.70
  -1   0   7    3.00    3.20
   1   0   7    7.60    2.20
  -1   0  -8  562.04   19.60
  -1   0   8  586.24   19.70
  -1   0  -8  618.44   20.80
   1   0  -8  569.34   19.50
  -1   0   8  599.04   19.90
   1   0  -8  605.74   19.80
   1   0   8  568.14   21.70
  -1   0  -8  560.44   19.50
   1   0  -8  585.74   19.60
   1   0   8  574.64   19.80
  -1   0  -8  579.84   20.00
   1   0   8  598.24   19.90
  -1   0  -8  587.54   19.80
   1   0   8  567.74   19.70
   1   0  -8  566.24   19.70
  -1   0   8  607.84   19.80
   1   0  -8  556.54   20.70
   1   0  -8  571.44   19.50
   1   0   8  603.74   22.10
  -1   0   8  609.84   22.10
   1   0   8  610.34   19.90
  -1   0  -9    0.60    2.70
  -1   0   9   -4.90    4.10
  -1   0   9    9.50    4.80
   1   0   9    0.10    5.20
   1   0  -9   -3.70    2.60
   1   0   9   -2.20    2.90
  -1   0   9    2.40    2.90
   1   0  10   17.60    3.60
   1   0 -10   21.00    3.40
  -1   0 -10   20.50    3.40
  -1   0  10   14.60    3.40
  -1   0  10   31.40    6.30
   1   0  10   32.50    6.50
  -1   0  11   69.59    7.20
   1   0  11   81.09    7.50
  -1   0 -11   64.89    6.70
   1   0 -11   62.69    6.60
  -1   0  12   74.59    8.30
   1   0  12   74.29    8.70
  -1   0 -12   59.89    7.60
   1   0 -12   63.89    7.60
  -1  -1   1   -0.10    0.10
   1   1   1    0.40    0.10
  -1   1   1   -0.20    0.10
  -1   1  -2  807.22   26.00
  -1  -1   2  816.02   26.30
  -1  -1   2  846.42   26.00
  -1   1  -2  812.62   26.50
  -1   1  -2  830.52   26.00
   1   1   2  827.42   26.10
   1  -1  -2  833.62   26.00
  -1  -1   2  825.02   25.90
  -1   1  -2  822.52   26.00
   1  -1  -2  824.72   26.20
   1   1   2  801.52   26.20
   1   1   2  786.12   26.30
  -1  -1  -2  787.52   26.00
   1  -1   2  773.92   26.40
  -1  -1  -2  835.72   26.30
  -1  -1  -2  844.62   26.20
  -1   1   2  840.12   26.00
   1  -1   2  791.22   26.60
   1   1  -2  817.12   26.30
   1  -1   2  848.22   26.10
   1   1  -2  812.22   26.00
   1  -1   2  797.22   26.00
   1  -1   2  833.12   26.00
  -1   1   2  802.22   26.20
   1   1  -2  755.72   26.10
   1   1   3   33.70    2.40
   1  -1  -3   37.40    1.80
  -1  -1   3   37.80    2.70
  -1   1  -3   36.40    2.70
   1   1   3   37.00    2.10
   1   1   3   39.80    2.60
   1   1   3   35.90    2.00
   1  -1  -3   40.70    2.00
  -1   1  -3   39.60    2.60
  -1  -1   3   36.10    1.80
  -1  -1   3   37.00    2.70
  -1  -1   3   34.90    1.90
   1  -1  -3   41.70    1.90
  -1   1  -3   36.20    2.00
   1   1   3   37.00    1.90
   1   1   3   36.10    1.90
  -1   1  -3   38.60    1.90
   1  -1  -3   37.70    2.30
   1  -1  -3   36.80    1.90
   1  -1  -3   39.50    2.00
  -1  -1   3   38.40    1.80
  -1   1  -3   34.60    1.80
  -1   1  -3   36.70    1.90
  -1  -1  -3   36.70    1.90
   1  -1   3   36.50    1.90
  -1  -1  -3   37.30    2.20
   1   1  -3   37.50    2.10
  -1   1   3   38.60    2.00
   1   1  -3   35.90    1.90
   1  -1   3   39.20    2.00
  -1   1   3   36.30    2.50
   1  -1   3   34.70    3.00
  -1  -1  -3   40.40    2.00
   1   1  -3   38.90    2.40
  -1  -1  -3   38.70    1.90
   1   1  -3   38.70    1.80
  -1   1   3   37.60    1.90
   1   1  -3   35.00    1.70
  -1  -1  -3   38.60    2.10
   1  -1   3   37.10    1.90
   1  -1   3   41.10    2.80
   1   1  -3   39.80    1.80
  -1   1   3   36.60    1.90
  -1  -1  -3   42.00    2.50
   1   1   4 1010.70   34.00
  -1  -1   4 1059.29   33.40
  -1   1  -4  998.90   33.40
  -1  -1   4 1031.30   33.40
   1   1   4 1043.30   33.50
  -1  -1   4 1041.90   33.50
   1  -1  -4 1132.29   33.50
   1   1   4 1005.10   33.50
   1   1   4 1067.69   33.40
   1   1   4 1118.69   33.90
   1   1   4 1012.70   33.90
  -1   1  -4 1038.90   33.90
   1  -1  -4 1083.09   33.40
   1  -1  -4 1020.40   33.40
   1  -1  -4 1020.10   33.40
   1  -1  -4 1058.19   33.90
  -1   1  -4 1086.39   33.50
  -1   1  -4 1052.29   34.00
   1  -1  -4 1068.59   33.50
  -1  -1   4  962.20   33.80
  -1   1  -4 1029.80   33.40
  -1  -1   4 1012.50   34.10
  -1   1  -4 1098.59   33.50
  -1  -1  -4 1046.50   33.50
  -1   1   4 1048.60   33.40
   1   1  -4 1028.20   33.40
   1  -1   4 1015.70   34.20
   1   1  -4 1079.59   33.40
   1  -1   4 1005.60   33.40
  -1  -1  -4 1065.29   33.70
  -1   1   4 1060.99   33.50
   1  -1   4 1007.70   33.40
  -1   1   4 1037.50   33.40
  -1   1   4 1026.30   33.60
   1   1  -4 1034.50   33.40
   1   1  -4 1029.20   33.30
   1   1  -4 1018.90   33.50
   1   1  -4 1031.30   33.90
  -1  -1  -4 1078.89   34.00
  -1   1   4 1009.80   34.00
  -1  -1  -4 1040.00   33.40
   1  -1   4 1096.09   33.50
   1  -1   4  994.30   34.30
  -1  -1  -4 1046.30   33.50
   1  -1  -5  636.04   20.40
   1  -1  -5  615.54   20.30
   1   1   5  614.94   21.20
  -1   1  -5  616.24   20.20
  -1   1  -5  611.24   20.30
  -1  -1   5  618.14   20.20
  -1   1  -5  644.54   20.30
   1   1   5  605.14   20.30
  -1  -1   5  628.24   20.30
   1   1   5  608.74   20.30
  -1   1  -5  602.24   22.30
  -1  -1   5  597.74   21.20
   1   1   5  630.84   20.30
  -1   1  -5  613.44   21.00
   1   1   5  605.04   20.90
   1  -1  -5  640.64   20.90
   1  -1  -5  640.04   20.20
   1   1   5  644.94   20.40
   1  -1  -5  629.84   20.20
  -1   1  -5  647.44   20.30
   1  -1  -5  659.43   20.30
  -1  -1   5  618.84   20.20
  -1   1   5  612.14   20.50
   1  -1   5  617.94   20.30
  -1   1   5  609.24   20.30
  -1  -1  -5  586.64   21.70
  -1   1   5  626.14   20.30
   1   1  -5  635.04   20.20
   1   1  -5  618.44   20.20
   1   1  -5  638.44   20.20
  -1   1   5  634.74   20.40
   1  -1   5  634.14   20.30
  -1   1   5  611.34   21.10
   1   1  -5  604.24   20.10
   1   1  -5  606.14   20.30
  -1  -1  -5  623.24   21.00
  -1  -1  -5  659.53   20.40
  -1  -1  -5  616.64   20.20
  -1   1   5  606.34   20.60
   1   1  -5  605.14   20.90
  -1  -1  -5  634.84   20.30
  -1  -1  -5  626.14   20.30
   1  -1   5  618.04   20.30
   1  -1   5  599.74   21.30
   1  -1   5  579.44   21.40
   1  -1  -6    3.70    1.60
  -1   1  -6    0.00    2.00
   1  -1  -6    2.00    1.60
   1   1   6    1.20    1.60
  -1  -1   6   -1.30    2.50
  -1  -1   6   -0.60    2.60
  -1   1  -6    3.40    1.50
  -1  -1   6    4.20    1.70
  -1  -1   6    2.00    1.50
   1  -1  -6    1.70    1.60
   1  -1  -6    1.80    2.60
  -1  -1   6    2.60    1.60
   1   1   6    3.20    1.80
   1   1   6    4.30    1.80
   1   1   6    2.20    2.80
  -1   1  -6    3.70    1.60
  -1   1  -6    1.40    2.00
   1   1   6   -3.40    2.70
   1  -1  -6    1.60    1.50
  -1   1  -6    2.10    1.40
  -1   1  -6    2.30    1.60
   1   1   6    1.40    1.50
   1  -1  -6    1.70    1.80
   1   1  -6    2.00    1.60
   1   1  -6    2.70    1.50
   1  -1   6    1.40    0.90
  -1   1   6    1.00    1.50
  -1   1   6    0.00    2.80
   1  -1   6   -3.90    3.10
  -1  -1  -6   -0.80    1.60
  -1   1   6    1.20    1.70
   1   1  -6    2.80    1.60
  -1  -1  -6    0.30    1.50
   1  -1   6    2.30    1.50
  -1  -1  -6    1.70    2.00
  -1  -1  -6    1.70    2.00
  -1  -1  -6    2.60    1.60
  -1   1   6    0.70    1.60
   1  -1   6    0.80    2.80
   1   1  -6    1.30    1.40
   1  -1   6    2.70    1.70
  -1   1   6    3.20    2.40
   1   1  -6    1.70    1.40
   1   1  -6    0.40    1.90
   1  -1   6    2.30    1.70
  -1   1  -7   15.20    2.20
   1  -1  -7   12.40    4.10
  -1   1  -7   13.50    2.30
  -1   1  -7   18.00    3.30
  -1  -1   7   11.70    2.10
   1   1   7   14.40    2.40
   1   1   7   14.00    2.30
   1   1   7   14.10    3.90
   1   1   7   16.50    3.30
   1  -1  -7   16.10    2.00
  -1  -1   7   12.10    3.40
   1   1   7   18.80    2.30
  -1   1  -7   21.10    2.80
   1  -1  -7   18.80    2.60
   1  -1  -7   17.60    2.20
  -1  -1   7   14.60    2.40
  -1  -1   7   17.00    3.30
  -1   1  -7   14.00    2.70
  -1  -1   7   16.70    2.10
  -1   1  -7   14.40    2.00
   1   1  -7   13.80    1.90
   1  -1   7   11.40    3.20
  -1   1   7   14.40    2.10
  -1   1   7   19.10    3.30
  -1   1   7   16.10    2.40
  -1  -1  -7   12.10    2.50
   1  -1   7   19.30    2.20
   1   1  -7   16.80    4.30
  -1  -1  -7   14.40    2.50
   1  -1   7   11.90    4.30
  -1   1   7   17.20    3.50
   1   1  -7   19.00    3.00
  -1  -1  -7   14.00    2.40
  -1  -1  -7   13.70    2.00
   1   1  -7   11.30    2.10
  -1   1   7   14.20    2.50
   1  -1   7   13.40    2.20
  -1  -1  -7   17.40    2.20
  -1  -1  -7   15.80    2.20
   1   1  -7   16.80    2.10
  -1   1  -8  560.84   18.10
   1   1   8  553.14   18.30
   1  -1  -8  527.85   17.90
  -1   1  -8  520.25   18.40
  -1   1  -8  507.75   17.90
  -1  -1   8  497.75   18.70
   1  -1  -8  533.55   18.10
  -1  -1   8  530.55   20.60
   1   1   8  525.55   18.20
   1  -1  -8  511.65   19.10
   1  -1  -8  531.45   19.90
  -1   1  -8  508.35   18.00
  -1  -1   8  534.95   18.10
   1  -1  -8  554.94   18.10
   1  -1  -8  518.15   17.80
   1   1   8  527.85   19.80
  -1  -1   8  556.34   18.10
   1   1   8  563.94   18.30
  -1   1  -8  525.55   18.10
   1   1   8  570.44   20.50
  -1   1   8  571.44   20.50
  -1  -1  -8  541.35   18.20
   1   1  -8  529.95   18.00
  -1   1   8  552.84   18.10
   1  -1   8  537.25   18.20
  -1  -1  -8  527.95   18.30
   1   1  -8  506.75   19.20
  -1   1   8  498.35   19.20
   1   1  -8  523.05   17.90
  -1   1   8  549.45   18.10
   1   1  -8  526.85   18.00
  -1   1   8  561.24   18.30
  -1  -1  -8  517.75   18.00
   1  -1   8  478.15   20.10
  -1   1   8  564.54   18.20
   1  -1   8  503.25   18.10
  -1  -1  -8  510.05   17.90
   1  -1   8  545.55   18.20
   1  -1   8  544.65   20.60
   1   1   9    3.40    5.10
  -1  -1   9    3.50    2.80
  -1   1  -9    4.80    2.80
   1  -1  -9    6.40    2.90
  -1  -1   9    2.90    4.00
   1   1   9    1.80    3.00
  -1  -1   9    7.10    4.50
  -1   1   9    6.70    3.00
  -1  -1  -9    6.20    2.90
   1  -1   9    6.90    4.60
   1   1  -9    3.60    2.80
  -1   1   9    5.10    4.40
   1  -1   9    1.90    3.00
   1  -1   9    1.70    5.30
  -1   1 -10   89.79    6.20
   1  -1 -10   88.59    6.60
   1   1  10   92.29    6.90
  -1  -1  10   99.39    6.70
  -1  -1 -10   85.79    6.50
   1   1 -10   85.09    6.40
  -1   1  10   91.09    6.80
   1  -1  10  109.19   13.30
   1  -1  10   90.89    6.80
   1   1  11   40.10    4.60
   1  -1 -11   30.60    4.10
  -1   1 -11   35.40    4.20
  -1  -1 -11   38.60    4.20
  -1   1  11   42.20    4.60
   1  -1  11   35.50    4.50
  -1  -1  13   77.29    9.50
   1  -1 -13   64.19    8.00
  -1   1 -13   57.49    5.50
   1   1 -13   61.99    5.60
  -1  -1 -13   57.19    5.60
   1  -1  13   74.79    9.40
   1   1  14   77.29   16.50
  -1  -1  14  159.68   33.30
  -1   1  14  100.19   26.00
  -1   2   0    9.40    0.90
  -1  -2   0    6.50    0.40
   1   2   0    7.50    0.40
  -1  -2   0    9.00    0.50
   1   2   0    6.60    0.80
  -1   2  -1 1513.25   55.39
   1   2   1 1518.95   54.49
  -1   2   1 1578.94   54.79
   1  -2  -2   66.79    2.50
   1  -2  -2   57.59    2.30
  -1  -2   2   64.69    2.20
   1   2   2   60.29    2.50
   1  -2  -2   64.89    2.70
  -1   2  -2   61.39    2.40
  -1  -2   2   66.29    2.60
   1   2   2   61.29    2.70
  -1  -2   2   60.59    2.20
   1   2   2   63.89    2.80
   1   2   2   58.79    2.40
  -1   2  -2   57.89    2.40
  -1   2  -2   62.59    3.20
  -1   2  -2   67.39    3.40
  -1   2  -2   55.89    2.40
  -1  -2   2   62.79    2.20
   1   2   2   63.49    2.40
  -1  -2   2   64.89    2.20
   1   2   2   63.19    2.50
  -1   2  -2   65.19    2.40
   1  -2   2   61.49    3.40
  -1  -2  -2   60.79    2.40
  -1   2   2   63.19    2.50
   1   2  -2   61.69    2.20
   1  -2   2   61.49    2.60
   1  -2   2   57.39    2.40
  -1  -2  -2   63.79    2.50
   1   2  -2   61.99    2.20
   1   2  -2   69.19    2.20
  -1   2   2   59.59    2.40
  -1   2   2   59.89    2.40
   1  -2   2   66.09    2.40
  -1  -2  -2   58.39    2.70
   1   2  -2   61.09    2.20
  -1  -2  -2   65.89    2.50
   1   2  -2   61.89    3.00
  -1   2   2   64.69    2.70
   1  -2   2   61.19    3.20
   1   2  -2   63.09    2.60
  -1   2   2   65.39    2.40
  -1  -2  -2   66.89    2.80
  -1   2   2   65.59    2.50
   1  -2  -3    6.60    1.00
  -1  -2   3    6.50    0.80
   1  -2  -3    6.60    1.00
   1   2   3    7.60    1.30
   1  -2  -3    7.90    1.30
  -1  -2   3    6.50    1.50
   1   2   3    6.60    1.40
  -1   2  -3    7.20    2.30
   1   2   3    7.30    1.00
   1  -2  -3    6.90    1.10
  -1   2  -3    8.70    1.80
   1   2   3    7.50    1.00
   1  -2  -3    9.00    1.00
  -1  -2   3    5.40    1.50
   1   2   3    5.70    1.00
   1  -2  -3    8.40    1.00
   1   2   3    6.30    0.90
  -1  -2  -3    7.20    1.40
  -1   2   3    9.00    1.00
   1  -2   3    7.70    0.90
  -1  -2  -3    8.00    1.00
   1   2  -3    8.30    0.80
   1   2  -3    7.90    1.30
  -1  -2  -3    8.20    1.10
   1  -2   3    7.60    2.20
  -1  -2  -3    8.90    1.00
   1   2  -3    7.60    0.80
  -1   2   3    8.20    1.40
   1   2  -3    7.80    0.90
  -1   2   3    7.20    1.00
  -1  -2  -3    9.30    1.40
  -1   2   3    6.20    1.00
   1   2  -3    7.70    0.90
  -1  -2  -3   10.70    1.00
  -1   2   3    7.00    1.00
  -1   2   3    8.10    1.30
   1   2   4  549.45   18.70
  -1  -2   4  554.44   19.00
   1   2   4  583.64   18.60
   1   2   4  574.34   18.70
   1  -2  -4  589.54   18.60
  -1   2  -4  587.64   19.30
   1  -2  -4  597.14   18.70
   1  -2  -4  591.24   19.10
  -1  -2   4  581.04   18.50
   1   2   4  593.94   18.60
   1   2   4  554.64   19.00
   1   2   4  556.14   19.20
  -1   2  -4  580.74   18.60
   1  -2  -4  567.84   18.60
  -1   2  -4  571.24   18.60
   1  -2  -4  580.54   18.60
   1  -2  -4  594.74   18.90
  -1   2  -4  550.54   18.50
  -1   2  -4  566.14   18.60
  -1  -2   4  559.34   18.50
  -1   2  -4  563.94   19.30
  -1  -2   4  562.94   19.50
  -1   2   4  582.84   18.60
  -1   2   4  577.84   19.60
   1  -2   4  559.04   18.60
   1  -2   4  594.84   18.60
  -1   2   4  553.74   18.60
   1   2  -4  553.14   19.00
  -1  -2  -4  563.24   18.60
  -1  -2  -4  578.94   19.20
  -1  -2  -4  571.34   18.70
   1   2  -4  577.14   18.50
   1  -2   4  524.95   19.70
   1  -2   4  567.94   19.50
  -1  -2  -4  593.34   18.90
  -1  -2  -4  608.24   18.70
  -1   2   4  550.64   19.20
   1   2  -4  560.84   18.50
  -1   2   4  570.94   18.60
  -1  -2  -4  564.04   18.60
  -1   2   4  564.34   18.70
   1   2  -4  585.84   18.50
   1   2  -4  562.94   19.20
   1  -2  -5  267.87    8.80
   1   2   5  239.58    9.40
  -1   2  -5  253.77    9.50
  -1   2  -5  254.77    8.70
   1   2   5  250.27    8.80
   1   2   5  254.97    9.80
   1  -2  -5  254.47    8.70
  -1   2  -5  250.07    8.70
   1  -2  -5  248.58    8.70
   1  -2  -5  246.18    8.70
  -1   2  -5  245.58    8.60
   1  -2  -5  256.77    9.40
  -1  -2   5  249.58    8.60
  -1   2  -5  253.77    8.70
   1  -2  -5  260.47    8.90
  -1  -2   5  251.27   10.10
  -1  -2   5  255.07    8.70
   1   2   5  253.77    8.80
   1   2   5  264.47    8.90
  -1  -2   5  242.28    9.50
  -1   2  -5  245.78    9.70
   1   2   5  251.97    8.90
   1   2  -5  255.47    8.60
  -1  -2  -5  253.37    9.00
   1  -2   5  239.28   10.10
   1   2  -5  245.58    8.60
   1  -2   5  221.58   10.30
  -1  -2  -5  255.17    9.50
  -1   2   5  259.97    8.90
  -1  -2  -5  271.77    8.90
  -1   2   5  250.37    9.70
  -1  -2  -5  250.67    8.80
   1   2  -5  247.58    8.50
   1   2  -5  241.48    9.50
  -1   2   5  250.07    8.80
  -1   2   5  241.78    9.00
  -1  -2  -5  253.17    8.90
  -1   2   5  251.87    8.70
   1   2  -5  252.57    9.00
   1  -2   5  247.88    8.70
   1  -2   5  240.38    8.70
  -1  -2  -5  249.78    8.70
  -1   2   5  250.57    8.90
   1  -2   5  264.07    8.80
   1  -2  -6  267.67    9.10
   1  -2  -6  248.28    9.10
  -1   2  -6  242.08   10.10
  -1   2  -6  260.27    8.90
   1   2   6  255.07    9.10
  -1   2  -6  257.87    8.90
  -1   2  -6  247.38    8.80
  -1   2  -6  253.97    9.70
   1   2   6  256.57    9.20
   1  -2  -6  261.47    8.90
  -1  -2   6  228.78    9.80
   1   2   6  253.77    9.00
  -1   2  -6  251.87    9.00
   1  -2  -6  268.47    9.00
   1  -2  -6  256.27    8.90
  -1  -2   6  254.27    9.00
   1   2   6  242.28    9.90
  -1  -2   6  248.28    9.00
   1   2   6  252.47    9.20
  -1  -2   6  245.28    8.90
  -1  -2   6  239.78   10.70
   1   2   6  293.67   14.00
   1  -2  -6  262.17    9.80
   1   2  -6  249.48    9.20
  -1  -2  -6  249.38    8.90
  -1   2   6  267.97    9.20
   1   2  -6  242.88    8.80
  -1  -2  -6  261.57    9.30
   1  -2   6  250.17    9.00
  -1   2   6  254.37    9.10
  -1  -2  -6  261.77    9.10
   1  -2   6  225.08   10.90
  -1  -2  -6  250.17    9.10
  -1  -2  -6  258.37    9.10
   1  -2   6  256.67    8.90
   1  -2   6  254.97    9.00
   1   2  -6  261.17    9.00
   1   2  -6  239.88    9.90
  -1   2   6  258.37    9.10
  -1   2   6  254.27    9.50
  -1  -2  -6  258.57    9.90
   1   2  -6  241.98    8.70
  -1   2   6  247.98    9.00
   1   2  -6  254.77    8.90
  -1   2   6  259.17   10.40
  -1  -2   7   -0.40    3.00
  -1  -2   7    1.40    2.00
  -1   2  -7   -0.90    1.90
   1  -2  -7    0.40    2.30
   1   2   7   -4.30    3.20
   1  -2  -7   -0.60    2.10
  -1   2  -7   -1.40    1.80
  -1   2  -7   -0.60    1.70
   1  -2  -7   -0.10    2.10
  -1  -2   7   -0.20    2.00
   1   2   7   -1.70    2.00
   1   2   7   -0.70    2.00
   1  -2  -7   -0.40    1.80
   1   2   7   -2.80    3.10
  -1  -2   7   -0.90    2.00
  -1  -2   7   -2.40    1.90
   1   2   7    4.50    3.00
  -1   2  -7    2.40    2.50
  -1  -2   7    2.90    3.00
  -1   2  -7    0.80    2.50
   1   2   7   -2.70    2.10
  -1   2  -7   -2.00    1.60
   1  -2  -7   -0.80    1.90
   1  -2  -7   -1.80    1.70
   1  -2   7   -1.20    2.00
   1   2  -7   -2.40    1.70
  -1  -2  -7   -0.30    2.30
  -1   2   7    1.90    2.00
   1   2  -7    2.60    2.30
   1   2  -7    0.20    1.60
   1  -2   7   -4.10    3.80
   1  -2   7   -4.30    2.00
   1   2  -7   -0.90    1.70
  -1   2   7   -0.60    1.90
  -1  -2  -7    1.10    2.20
   1   2  -7   -1.60    1.90
  -1   2   7   -0.50    2.10
   1   2  -7    0.00    2.40
  -1   2   7    4.10    2.90
  -1  -2  -7   -0.80    1.80
  -1  -2  -7   -4.10    2.00
   1  -2   7    1.40    1.80
   1  -2   7    0.60    2.90
  -1  -2  -7   -1.30    1.90
  -1   2   7   -2.00    1.90
  -1   2   7   -4.90    2.80
   1   2   8  780.72   24.70
   1  -2  -8  744.93   24.50
   1  -2  -8  711.13   24.20
   1  -2  -8  688.43   26.30
  -1   2  -8  723.73   24.40
  -1  -2   8  750.02   24.40
   1  -2  -8  733.73   24.40
  -1  -2   8  735.13   26.80
  -1  -2   8  644.64   24.80
  -1   2  -8  733.83   24.90
   1  -2  -8  730.13   24.50
  -1   2  -8  768.92   24.60
   1  -2  -8  740.63   24.40
  -1  -2   8  670.93   24.70
   1   2   8  791.92   26.60
   1   2   8  743.83   24.50
   1   2   8  760.42   25.90
   1   2   8  762.72   24.60
  -1   2  -8  698.73   24.70
  -1  -2  -8  732.53   24.50
  -1  -2  -8  717.63   24.60
  -1   2   8  753.42   25.40
  -1   2   8  807.42   26.60
   1   2  -8  771.72   24.90
  -1   2   8  747.53   24.40
   1  -2   8  650.73   26.30
   1  -2   8  752.52   24.50
   1   2  -8  720.03   24.40
   1   2  -8  756.52   24.40
  -1  -2  -8  752.72   24.40
  -1  -2  -8  726.23   24.30
  -1   2   8  740.83   24.60
   1   2  -8  705.73   25.60
   1  -2   8  732.93   26.70
   1   2  -8  716.33   24.50
  -1  -2  -8  763.42   24.60
  -1   2   8  711.03   25.00
  -1   2   8  768.52   24.60
   1  -2  -9    6.20    2.90
   1   2   9    5.00    3.20
  -1  -2   9    1.80    2.80
  -1  -2   9    2.30    3.70
   1   2   9    4.30    4.90
  -1  -2   9    5.70    4.70
  -1   2  -9    2.50    2.70
   1   2  -9    0.90    2.70
  -1   2   9   14.30    4.60
   1  -2   9   -1.40    4.90
   1  -2   9    0.20    2.90
  -1   2   9    2.70    4.40
  -1  -2  -9    4.30    3.00
  -1   2   9    5.40    3.00
   1  -2   9    3.80    4.80
   1  -2 -10    7.40    3.20
   1   2  10   16.00    3.60
  -1  -2  10   14.80    6.30
   1   2  10   23.00    6.20
  -1  -2  10   11.40    3.30
  -1   2 -10   13.10    3.20
  -1   2  10   11.50    3.40
   1   2 -10    8.60    3.10
   1  -2  10   11.00    6.20
  -1  -2 -10    7.00    3.30
   1  -2  10    9.00    3.40
   1  -2 -11   70.39    7.10
  -1   2 -11   66.49    7.70
  -1  -2  11   77.79    7.30
   1   2  11   75.39    7.50
  -1  -2 -11   68.09    6.80
   1  -2  11  108.79   16.00
   1   2 -11   68.69    6.60
  -1   2  11   85.09    7.40
  -1  -2  12   48.20    5.30
   1   2  12   59.19    8.00
  -1   2 -12   35.50    4.50
   1  -2 -12   45.30    4.80
   1  -2  12   44.80    5.50
   1   2 -12   41.40    4.60
  -1  -2 -12   42.60    5.10
  -1   2  12   49.00    5.40
   1   2  13   79.49   14.20
  -1   2  13   74.39   13.50
  -1  -2  14  117.99   27.00
   1   2  14   55.09   16.30
  -1   2  14   66.79   19.50
  -1  -3   0    0.80    0.30
  -1   3   0    0.90    0.60
   1   3   0    1.30    0.40
  -1   3   0    1.00    0.50
   1   3   0    1.10    0.60
   1   3   0    2.10    0.40
   1  -3   0    0.90    0.50
   1   3   0    2.00    0.80
  -1   3   0    1.10    0.80
  -1  -3   0    0.60    0.60
   1  -3   0    1.00    0.80
  -1  -3   0    1.00    0.70
  -1  -3   0    1.40    0.30
  -1   3   0    1.50    0.50
  -1   3   0    0.90    0.40
  -1   3   0    0.30    0.60
   1   3   0    0.50    0.30
  -1   3  -1 1185.58   37.50
  -1   3  -1 1137.69   37.10
   1   3  -1 1184.68   37.40
   1  -3   1 1143.39   37.50
   1  -3   1 1144.39   37.50
   1  -3   1 1196.48   37.10
   1  -3  -2  417.26   13.50
   1   3   2  402.96   13.30
  -1   3  -2  419.16   13.30
  -1   3  -2  400.46   13.90
   1   3   2  397.96   13.60
   1   3   2  401.56   13.40
   1   3   2  423.66   13.60
   1  -3  -2  410.06   13.30
   1   3   2  424.26   13.30
  -1   3  -2  389.06   13.30
  -1  -3   2  407.76   13.50
  -1  -3   2  407.86   13.10
  -1  -3   2  420.86   13.20
  -1   3  -2  394.26   13.20
   1   3   2  405.96   13.30
   1  -3  -2  407.46   13.50
  -1   3  -2  405.46   13.90
   1  -3  -2  391.76   13.30
  -1  -3   2  402.76   13.90
  -1   3  -2  409.16   13.30
   1  -3  -2  445.76   13.40
   1  -3   2  437.16   13.40
   1  -3   2  388.76   13.30
  -1  -3  -2  413.06   13.60
  -1  -3  -2  437.06   13.40
   1   3  -2  414.66   13.90
  -1   3   2  425.06   13.50
   1   3  -2  415.86   13.10
   1  -3   2  404.46   14.00
  -1   3   2  400.06   13.30
  -1  -3  -2  409.86   13.30
  -1   3   2  421.16   13.30
  -1   3   2  415.36   13.40
   1   3  -2  415.26   13.10
   1   3  -2  408.86   13.50
   1  -3   2  391.16   14.00
  -1  -3  -2  401.56   13.30
  -1   3   2  403.36   13.50
  -1  -3  -2  423.96   13.60
   1  -3   2  418.36   13.20
  -1   3  -3  737.83   23.60
   1  -3  -3  732.93   23.70
  -1  -3   3  770.02   23.60
   1   3   3  721.83   24.10
  -1   3  -3  714.63   23.60
  -1  -3   3  726.53   23.60
  -1  -3   3  725.23   23.70
   1   3   3  746.23   24.00
  -1   3  -3  724.93   24.60
  -1   3  -3  732.23   24.50
  -1   3  -3  736.43   23.70
   1  -3  -3  749.23   23.80
   1   3   3  735.13   23.80
  -1  -3   3  736.43   23.60
  -1   3  -3  714.13   23.70
  -1  -3   3  739.93   24.00
   1   3   3  733.73   23.70
   1   3   3  713.83   23.80
   1  -3  -3  728.63   23.70
   1  -3  -3  799.12   23.80
   1  -3  -3  719.13   24.30
  -1  -3   3  733.53   24.50
   1   3   3  734.93   23.70
  -1  -3  -3  703.33   23.70
  -1   3   3  723.33   23.80
   1   3  -3  738.43   23.50
  -1  -3  -3  766.12   23.80
  -1   3   3  750.62   23.80
   1   3  -3  726.13   23.60
  -1   3   3  735.23   23.80
  -1  -3  -3  762.02   24.00
   1   3  -3  716.73   23.70
   1   3  -3  736.13   23.60
   1  -3   3  733.93   24.60
  -1  -3  -3  800.12   23.80
  -1  -3  -3  742.93   23.70
  -1  -3  -3  766.52   24.20
   1  -3   3  763.82   23.70
   1  -3   3  691.33   24.60
  -1   3   3  775.22   23.80
  -1   3   3  723.03   23.70
  -1   3   3  752.02   23.80
   1  -3   3  757.02   23.70
   1  -3   3  701.83   23.70
   1   3  -3  707.43   24.00
  -1   3   3  736.43   24.10
   1  -3  -4  444.66   14.00
   1  -3  -4  401.86   13.50
   1  -3  -4  427.86   14.00
  -1   3  -4  399.06   13.40
   1   3   4  406.86   13.60
   1   3   4  405.46   13.90
   1   3   4  404.16   14.20
  -1  -3   4  387.16   13.50
  -1  -3   4  415.16   14.00
  -1  -3   4  403.36   13.40
  -1  -3   4  423.06   13.40
   1  -3  -4  401.76   13.50
  -1   3  -4  400.46   13.40
  -1   3  -4  419.26   13.40
   1   3   4  420.16   13.60
  -1  -3   4  401.76   13.30
   1  -3  -4  411.36   13.60
   1   3   4  419.06   13.60
  -1   3  -4  398.76   14.40
  -1  -3   4  399.06   14.60
   1   3   4  413.66   13.50
  -1   3   4  395.66   13.50
   1  -3   4  401.76   13.40
   1   3  -4  406.26   13.30
   1   3  -4  415.06   13.30
   1  -3   4  418.56   13.50
  -1  -3  -4  419.96   14.10
  -1   3   4  407.26   13.60
  -1   3   4  406.86   13.60
  -1   3   4  400.06   13.60
   1   3  -4  389.56   13.50
  -1  -3  -4  420.46   13.60
  -1  -3  -4  404.36   13.50
   1  -3   4  414.66   13.50
  -1  -3  -4  435.46   13.60
  -1  -3  -4  421.06   15.00
   1  -3   4  381.26   14.70
   1   3  -4  394.76   14.10
  -1   3   4  412.16   14.10
  -1   3   4  409.56   13.50
  -1  -3  -4  412.76   13.50
   1   3  -4  400.36   13.40
   1  -3   4  414.16   14.70
   1   3  -4  396.16   14.30
  -1  -3   5  788.92   25.00
  -1   3  -5  761.82   25.10
  -1   3  -5  746.93   25.00
  -1  -3   5  781.62   25.00
  -1   3  -5  776.42   25.10
  -1  -3   5  777.52   25.00
  -1   3  -5  768.92   26.10
   1  -3  -5  763.32   25.20
   1   3   5  781.42   25.30
   1   3   5  832.92   26.40
   1   3   5  770.42   25.20
   1   3   5  752.12   26.00
   1  -3  -5  791.02   25.70
   1   3   5  759.12   25.60
   1   3   5  787.82   25.30
  -1  -3   5  781.92   26.50
   1  -3  -5  778.72   25.20
   1  -3  -5  764.52   25.10
  -1  -3   5  753.02   25.70
  -1   3  -5  765.62   26.00
   1  -3  -5  801.02   25.30
  -1   3  -5  779.92   25.10
   1  -3  -5  819.92   25.30
  -1  -3  -5  780.02   25.20
  -1  -3  -5  784.02   25.30
   1  -3   5  685.63   26.40
  -1   3   5  761.52   25.10
  -1  -3  -5  820.52   25.30
  -1   3   5  768.62   25.30
  -1  -3  -5  758.62   25.40
   1   3  -5  756.22   25.00
   1  -3   5  760.32   25.10
  -1   3   5  772.62   25.20
   1  -3   5  788.12   26.50
   1   3  -5  762.42   26.00
   1   3  -5  758.62   25.70
   1  -3   5  799.62   25.10
   1   3  -5  762.72   25.00
  -1  -3  -5  800.52   25.90
   1   3  -5  779.72   25.00
   1   3  -5  772.02   25.00
   1  -3   5  789.52   25.10
  -1   3   5  753.72   25.90
  -1   3   5  789.72   25.20
  -1   3   5  743.33   25.30
  -1  -3  -5  806.62   25.50
  -1  -3   6   39.60    3.10
  -1  -3   6   52.49    4.40
   1  -3  -6   48.00    3.30
   1   3   6   51.19    3.70
  -1   3  -6   46.40    3.00
   1   3   6   38.70    4.20
  -1  -3   6   49.30    3.60
  -1   3  -6   51.29    5.40
   1   3   6   43.10    3.50
   1   3   6   48.00    3.40
   1  -3  -6   45.50    3.10
   1  -3  -6   47.20    3.60
   1   3   6   51.79    5.10
   1  -3  -6   46.00    3.50
  -1  -3   6   49.80    3.20
   1  -3  -6   36.70    5.00
  -1  -3   6   44.20    5.90
   1  -3  -6   43.70    4.10
   1   3   6   46.40    3.60
  -1   3  -6   38.90    4.80
  -1   3  -6   45.20    2.90
  -1   3  -6   48.00    4.30
  -1   3  -6   49.80    3.10
  -1   3   6   38.60    3.70
  -1   3   6   43.80    3.70
   1   3  -6   46.00    3.10
  -1   3   6   47.40    3.40
  -1  -3  -6   46.80    4.30
   1  -3   6   35.90    5.40
  -1  -3  -6   41.10    3.60
   1   3  -6   39.40    4.50
  -1  -3  -6   40.50    3.50
   1  -3   6   44.80    5.80
   1  -3   6   53.69    3.30
   1   3  -6   46.10    2.90
  -1  -3  -6   50.69    3.40
  -1   3   6   44.40    3.50
   1   3  -6   49.10    2.80
  -1  -3  -6   44.00    3.20
   1  -3   6   41.00    3.30
  -1   3   6   54.39    6.00
  -1  -3  -6   50.59    3.40
  -1   3   6   44.40    3.40
   1   3  -6   45.50    2.90
   1   3   7    8.20    2.30
  -1   3  -7    8.90    1.90
  -1   3  -7   12.30    2.00
   1  -3  -7    9.10    2.30
  -1   3  -7   15.90    3.10
  -1  -3   7   15.40    3.30
  -1   3  -7    9.60    2.10
  -1  -3   7   11.60    3.50
  -1   3  -7   12.00    1.90
   1  -3  -7    7.50    2.10
   1   3   7   14.70    3.20
   1  -3  -7    9.90    2.20
  -1  -3   7    7.80    2.20
   1   3   7   11.50    3.40
   1   3   7    9.90    2.40
   1   3   7   10.60    2.20
   1   3   7   10.50    2.40
  -1  -3   7    4.40    2.00
   1  -3  -7   13.80    2.30
   1  -3  -7    9.10    2.40
   1  -3  -7    9.80    2.30
  -1   3  -7   15.50    2.90
  -1  -3   7   14.70    2.20
  -1   3   7    8.40    2.40
   1   3  -7    7.60    2.60
   1  -3   7    8.40    2.20
   1  -3   7    5.90    4.00
  -1   3   7   10.80    2.40
  -1   3   7   10.10    2.20
  -1  -3  -7   10.20    2.20
   1  -3   7   10.10    2.00
  -1  -3  -7    8.10    2.20
   1  -3   7   10.80    3.40
   1   3  -7   10.60    1.90
   1  -3   7    8.80    2.20
  -1  -3  -7   10.40    2.20
  -1   3   7   11.40    3.00
   1   3  -7   12.30    2.60
  -1  -3  -7   13.00    2.70
  -1   3   7   15.50    3.10
  -1   3   7   10.20    2.50
   1  -3   7    4.90    2.20
   1   3  -7   10.60    1.90
  -1  -3  -7    9.00    2.60
  -1  -3  -7    7.70    2.00
   1   3  -7   10.60    1.80
   1   3  -7    8.20    2.10
   1  -3  -8  448.86   16.10
   1   3   8  471.75   16.20
   1  -3  -8  481.15   16.10
   1  -3  -8  471.75   16.30
   1  -3  -8  446.46   15.90
   1  -3  -8  450.15   16.00
   1   3   8  493.35   18.90
  -1  -3   8  464.35   16.00
   1   3   8  506.15   18.60
  -1   3  -8  466.35   16.80
   1   3   8  472.65   16.20
   1   3   8  469.65   17.50
  -1  -3   8  458.15   18.90
  -1   3  -8  461.25   16.10
   1   3  -8  436.16   16.60
   1   3  -8  461.65   16.00
  -1  -3  -8  437.76   16.20
  -1  -3  -8  481.35   16.10
  -1  -3  -8  494.75   16.90
  -1   3   8  484.85   16.40
  -1   3   8  474.25   16.20
  -1  -3  -8  435.26   15.90
  -1   3   8  484.35   16.10
   1   3  -8  443.26   16.20
  -1   3   8  477.45   18.50
  -1  -3  -8  463.05   16.20
   1  -3   8  469.25   18.90
  -1   3   8  450.35   16.80
  -1   3   8  496.35   16.30
   1  -3   8  454.85   16.20
  -1  -3   9   20.10    4.20
  -1  -3   9   21.50    5.60
   1  -3  -9   22.70    3.40
   1   3   9   29.00    5.40
   1   3   9   19.00    3.40
   1   3   9   27.30    4.90
  -1   3  -9   27.70    3.20
  -1  -3   9   17.80    3.10
   1   3   9   23.40    5.80
   1  -3   9   19.40    5.50
   1   3  -9   17.30    3.00
  -1  -3  -9   24.00    3.40
  -1   3   9   25.50    3.30
  -1   3   9   28.30    4.80
   1  -3   9   24.70    5.50
   1  -3   9   21.10    3.30
  -1  -3  10   63.79    8.10
   1  -3 -10   61.79    6.00
   1   3  10   73.19    6.60
  -1   3 -10   51.09    5.70
  -1  -3  10   57.59    5.90
   1   3 -10   54.09    5.60
   1  -3  10   55.89    6.30
  -1  -3 -10   54.99    6.20
  -1   3  10   57.49    6.30
   1  -3  10   59.09    7.80
   1  -3 -11   42.20    4.50
   1   3  11   43.40    4.70
  -1   3 -11   35.90    4.10
  -1  -3  11   55.99    8.90
  -1  -3  11   40.60    4.50
  -1  -3 -11   37.60    4.30
   1   3 -11   43.40    4.20
   1  -3  11   43.30    4.70
  -1   3  11   48.30    4.90
  -1  -3  12    5.60    4.60
  -1   3 -12    1.60    3.70
   1  -3 -12    5.20    4.10
   1   3 -12    4.30    3.80
   1  -3  12    1.90    4.60
  -1   3  12   11.80    5.00
   1   3  13   81.99   14.50
  -1   3  13   75.09   14.10
   1   3  14   39.20   15.60
  -1   3  14   32.30   15.70
  -1   4   0    2.00    0.60
  -1   4   0    1.10    0.80
   1   4   0    0.60    0.50
   1   4   0    0.30    0.40
   1   4   0   -0.60    1.00
   1  -4   0    2.30    1.10
   1   4   0    2.00    0.80
   1  -4   0    1.70    0.60
  -1   4   0    1.50    1.10
   1  -4   0    1.60    0.60
  -1   4   0    1.20    0.80
  -1  -4   0    0.00    1.00
  -1  -4   0    2.20    0.80
  -1  -4   0    0.30    0.50
  -1   4   0    2.80    0.60
  -1   4   0    1.40    0.60
  -1  -4   0    0.20    0.50
   1   4   0    1.30    0.40
  -1  -4   1 1402.86   44.20
  -1   4  -1 1334.17   43.80
  -1   4  -1 1372.76   43.80
   1  -4  -1 1402.16   44.10
   1  -4   1 1436.66   43.80
   1  -4   1 1319.57   43.90
   1  -4   1 1342.77   44.30
   1  -4   1 1341.77   44.30
   1   4  -1 1449.35   44.20
   1  -4  -2  209.88    7.10
   1   4   2  206.88    7.10
  -1   4  -2  204.98    7.00
  -1   4  -2  203.68    7.10
   1   4   2  218.98    7.10
   1  -4  -2  206.68    7.10
   1  -4  -2  217.88    7.40
   1   4   2  208.88    7.50
   1  -4  -2  201.88    7.30
  -1   4  -2  209.18    7.10
   1  -4  -2  231.68    7.20
   1  -4  -2  221.08    7.20
  -1  -4   2  204.58    6.80
   1   4   2  208.58    7.50
   1   4   2  204.88    7.10
  -1  -4   2  216.48    6.90
  -1  -4   2  206.88    7.80
  -1   4  -2  212.58    7.80
  -1  -4   2  210.38    7.50
   1   4   2  210.78    7.10
  -1   4   2  208.78    7.40
  -1   4   2  219.98    7.10
   1  -4   2  220.28    7.10
  -1  -4  -2  213.28    7.50
   1   4  -2  214.58    6.90
  -1  -4  -2  231.88    7.20
   1  -4   2  204.88    7.10
  -1   4   2  211.88    7.20
   1  -4   2  193.88    7.90
  -1   4   2  218.78    7.40
  -1   4   2  208.28    7.10
   1   4  -2  211.08    7.40
   1  -4   2  211.48    7.90
   1   4  -2  203.78    7.80
  -1  -4  -2  216.18    7.10
  -1  -4  -2  199.58    7.10
  -1  -4  -2  227.18    8.70
  -1   4   2  218.28    7.20
   1   4  -2  202.58    6.80
  -1  -4   3   61.49    2.50
   1  -4  -3   62.49    2.80
  -1   4  -3   57.79    2.80
  -1   4  -3   62.69    2.70
   1   4   3   66.99    3.50
  -1  -4   3   59.29    2.40
  -1  -4   3   61.89    2.50
   1  -4  -3   63.29    2.80
   1   4   3   68.89    2.80
  -1   4  -3   58.39    2.70
  -1  -4   3   58.99    2.40
   1  -4  -3   61.29    3.00
   1   4   3   57.99    3.30
  -1  -4   3   65.89    3.40
   1   4   3   62.79    2.90
  -1   4  -3   64.09    2.50
   1   4   3   59.99    3.20
   1  -4  -3   64.79    3.30
  -1   4  -3   57.49    4.10
  -1  -4   3   54.49    4.20
   1  -4  -3   63.99    2.90
   1   4   3   68.39    4.10
  -1   4   3   64.99    2.80
  -1   4   3   59.49    3.00
  -1   4   3   62.09    2.90
  -1  -4  -3   67.49    2.90
   1   4  -3   58.59    4.00
   1   4  -3   63.49    2.50
   1  -4   3   64.39    4.20
  -1  -4  -3   59.89    4.70
   1  -4   3   63.39    2.90
  -1  -4  -3   65.49    3.40
   1   4  -3   60.49    2.30
   1  -4   3   58.89    2.70
  -1   4   3   61.39    3.40
   1  -4   3   56.39    4.30
  -1  -4  -3   61.79    2.90
  -1  -4  -3   63.09    2.80
   1   4  -3   68.89    3.40
   1   4  -3   56.09    2.40
  -1  -4  -3   62.39    3.10
  -1   4   3   62.49    2.80
  -1   4   3   63.29    3.10
  -1   4   3   62.89    3.00
   1  -4  -4 1507.25   47.20
  -1   4  -4 1492.95   47.00
   1   4   4 1439.16   47.10
  -1  -4   4 1426.16   46.90
  -1  -4   4 1522.35   46.90
  -1   4  -4 1462.15   47.00
  -1   4  -4 1477.45   47.10
   1   4   4 1469.95   47.50
   1   4   4 1453.35   47.70
   1  -4  -4 1506.95   47.50
   1  -4  -4 1470.75   47.10
   1   4   4 1478.45   47.20
   1  -4  -4 1543.85   47.20
  -1   4  -4 1423.46   47.00
  -1   4  -4 1453.55   48.10
  -1  -4   4 1440.76   47.50
  -1  -4   4 1453.75   46.90
  -1  -4   4 1508.65   48.20
   1   4   4 1437.16   47.20
  -1   4  -4 1516.05   48.10
   1   4   4 1512.25   47.20
  -1  -4   4 1444.76   46.90
   1   4  -4 1446.16   47.60
  -1  -4  -4 1503.25   47.20
   1   4  -4 1397.96   46.90
  -1   4   4 1478.15   47.20
  -1   4   4 1499.75   47.20
   1  -4   4 1504.65   47.00
  -1  -4  -4 1520.15   47.40
  -1  -4  -4 1551.84   47.20
   1   4  -4 1468.05   46.90
  -1  -4  -4 1444.96   47.10
  -1   4   4 1442.36   47.60
  -1   4   4 1403.46   47.10
   1   4  -4 1456.15   46.90
   1   4  -4 1503.25   47.90
   1   4  -4 1455.55   46.90
   1  -4   4 1421.66   47.00
  -1   4   4 1453.15   47.10
   1  -4   4 1378.76   48.10
   1  -4   4 1490.95   48.30
   1  -4   4 1548.15   47.10
  -1   4   4 1492.55   47.30
  -1  -4  -4 1515.85   47.60
  -1   4   4 1438.16   47.20
   1  -4  -5  534.85   16.70
  -1  -4   5  490.05   16.30
   1   4   5  500.05   16.70
   1   4   5  486.85   17.40
  -1   4  -5  511.75   17.70
  -1   4  -5  484.65   17.60
   1  -4  -5  523.45   17.30
   1  -4  -5  506.05   16.60
   1   4   5  505.85   16.60
  -1  -4   5  517.25   18.20
  -1   4  -5  493.85   16.40
   1  -4  -5  506.05   17.20
  -1  -4   5  484.35   16.30
  -1  -4   5  501.95   16.30
  -1   4  -5  504.35   16.40
   1  -4  -5  507.45   16.70
   1   4   5  490.45   17.10
   1   4   5  492.05   16.60
   1   4   5  506.65   16.70
  -1   4  -5  493.05   16.40
  -1  -4   5  481.85   17.10
  -1  -4   5  488.55   16.30
   1  -4   5  502.75   16.50
  -1   4   5  500.85   16.70
   1  -4   5  489.85   16.50
  -1  -4  -5  510.55   16.50
  -1  -4  -5  513.75   17.30
  -1  -4  -5  507.15   16.90
  -1   4   5  496.65   16.60
   1   4  -5  518.05   18.00
   1   4  -5  481.55   17.50
  -1   4   5  486.15   16.70
   1  -4   5  498.35   18.20
   1   4  -5  479.55   16.30
  -1  -4  -5  518.25   16.70
  -1  -4  -5  524.45   16.70
   1   4  -5  478.85   16.20
  -1  -4  -5  505.75   16.60
   1  -4   5  463.45   18.00
   1   4  -5  494.55   16.30
   1  -4   5  511.65   16.50
  -1   4   5  502.45   16.90
  -1   4   5  490.65   17.80
  -1   4   5  499.65   16.50
  -1   4   5  491.35   17.40
   1   4  -5  490.45   16.30
  -1  -4   6  181.08    7.50
  -1  -4   6  195.68    7.10
  -1  -4   6  194.78    7.10
   1   4   6  200.08    7.50
   1  -4  -6  205.28    7.50
   1  -4  -6  193.68    7.40
   1  -4  -6  194.78    7.60
  -1   4  -6  188.98    7.50
  -1  -4   6  197.68   13.70
  -1   4  -6  191.28    7.20
   1   4   6  199.68    7.50
  -1  -4   6  193.18    8.20
   1   4   6  199.18    7.60
  -1   4  -6  191.38    8.90
   1   4   6  200.38    8.90
  -1   4  -6  197.28    7.20
   1  -4  -6  200.08    7.30
   1   4   6  181.58    8.10
  -1   4  -6  197.78    7.10
   1   4   6  199.48    7.60
   1  -4  -6  193.48    8.20
  -1   4  -6  201.48    8.60
   1   4  -6  194.98    7.10
  -1  -4  -6  193.08    7.70
   1  -4   6  192.08    7.30
  -1  -4  -6  205.98    7.50
  -1   4   6  194.48    7.40
  -1  -4  -6  204.48    7.60
  -1   4   6  199.38    7.70
  -1  -4  -6  216.08    8.80
  -1  -4  -6  205.38    7.50
   1  -4   6  196.38    7.30
  -1   4   6  181.98    7.70
  -1   4   6  196.08    7.40
   1   4  -6  197.08    8.20
  -1  -4  -6  191.48    7.30
   1  -4   6  189.98    9.70
   1  -4   6  184.08    7.20
  -1   4   6  192.08    7.50
   1   4  -6  182.88    8.60
   1  -4   6  177.38    9.30
  -1   4   6  195.28    8.80
   1   4  -6  207.78    7.00
   1   4   7    0.10    3.00
  -1   4  -7    3.40    2.90
  -1   4  -7    3.00    1.80
  -1  -4   7    0.80    1.70
  -1   4  -7    1.70    1.70
  -1   4  -7    0.70    2.00
   1  -4  -7    2.80    2.50
  -1  -4   7    2.80    3.40
   1  -4  -7    1.50    2.10
  -1   4  -7    4.00    3.10
  -1   4  -7    4.10    1.70
   1   4   7    6.80    3.20
  -1  -4   7   -0.50    2.00
  -1  -4   7    2.40    2.00
   1  -4  -7    2.00    2.00
   1   4   7    2.70    2.30
   1   4   7    2.30    2.30
   1   4   7    1.00    2.30
   1  -4  -7    1.00    1.90
   1  -4  -7    5.50    2.40
   1   4   7    3.50    2.10
  -1  -4   7    3.50    3.00
  -1  -4   7    1.00    2.00
  -1  -4  -7    5.60    2.20
  -1   4   7    2.60    2.30
   1  -4   7   -0.70    2.10
  -1   4   7    2.40    2.20
   1   4  -7    1.40    2.50
  -1   4   7    1.70    2.10
   1   4  -7    1.60    1.70
   1   4  -7    4.00    2.80
  -1   4   7    2.20    2.20
  -1  -4  -7    4.30    2.00
  -1   4   7    3.20    2.90
  -1  -4  -7    3.10    2.60
   1  -4   7    3.40    2.10
  -1   4   7    1.40    2.70
   1  -4   7    1.40    3.60
   1   4  -7   -0.80    1.90
   1  -4   7   -1.00    3.80
  -1  -4  -7    1.20    2.30
   1   4  -7    1.10    1.70
  -1  -4  -7    1.10    2.10
   1   4  -7   -0.80    1.60
  -1  -4  -7    1.00    2.30
   1  -4   7   -0.50    2.00
   1   4   8  596.84   20.20
  -1  -4   8  597.84   23.10
   1   4   8  588.44   21.20
   1  -4  -8  601.94   20.30
   1   4   8  621.64   20.40
   1   4   8  647.94   22.40
   1  -4  -8  581.04   20.20
  -1   4  -8  610.34   21.10
   1  -4  -8  612.64   20.20
   1  -4  -8  591.44   20.20
   1   4   8  593.94   20.20
  -1   4  -8  593.64   20.10
   1   4   8  544.15   21.00
  -1  -4   8  581.94   20.00
  -1   4   8  559.84   20.20
   1   4  -8  601.14   20.00
  -1  -4  -8  626.54   20.20
   1  -4   8  587.14   20.20
  -1   4   8  580.44   20.80
  -1  -4  -8  573.74   20.40
   1   4  -8  593.24   20.80
  -1  -4  -8  584.24   20.40
   1  -4   8  606.64   23.10
  -1   4   8  595.54   20.20
  -1   4   8  586.24   20.40
  -1   4   8  617.44   22.20
  -1  -4  -8  580.64   20.00
  -1   4   8  634.34   20.50
   1   4   9   -2.80    3.00
   1   4   9   -3.80    3.10
  -1  -4   9   -4.20    2.70
   1   4   9    7.80    4.50
  -1  -4   9    0.40    4.90
  -1   4  -9   -3.50    2.60
   1   4   9   -3.40    6.20
  -1  -4   9   -4.10    3.50
   1  -4  -9   -3.20    2.90
   1  -4   9   -1.30    2.90
  -1  -4  -9   -3.30    2.90
  -1   4   9   -2.00    3.10
   1  -4   9    2.00    4.90
  -1  -4  -9   -4.00    3.20
   1   4  -9   -4.20    2.50
  -1   4   9   -0.90    4.10
  -1   4   9    7.00    4.50
  -1  -4  10   40.90    4.00
   1  -4 -10   30.00    3.90
  -1   4 -10   33.30    3.60
  -1  -4  10   35.10    7.10
   1   4  10   36.80    4.30
   1   4  10   40.10    7.60
  -1  -4 -10   34.50    4.00
   1  -4  10   29.10    3.90
  -1   4  10   43.20    6.70
  -1   4  10   33.40    4.10
   1  -4  10   39.40    7.60
   1   4 -10   30.10    3.50
   1  -4 -11   55.59    6.80
  -1  -4  11   51.09    8.20
  -1  -4  11   43.20    4.70
   1   4  11   60.69    8.90
  -1   4 -11   34.00    4.10
   1   4  11   42.50    4.70
  -1  -4 -11   38.40    4.50
   1  -4  11   42.80    4.80
   1   4 -11   34.30    4.10
   1  -4  11   56.49    9.40
  -1   4 -12   10.00    4.00
  -1  -4  12   16.80    4.80
   1   4  12   28.20   10.50
   1  -4  12   14.20    4.80
   1   4 -12    9.10    3.90
   1   4  13   49.10   13.50
  -1   4  13   41.40   13.40
   1  -4  13   58.99   12.10
   1   4  14    8.90   15.10
  -1  -4  14   10.00    5.60
   1  -4  14    6.30    5.90
  -1   4  14   24.60   15.30
  -1  -5   0    0.50    0.60
  -1  -5   0    2.60    1.30
   1  -5   0    0.50    1.30
   1  -5   0    1.40    0.70
   1   5   0    1.30    1.50
  -1  -5   0    1.40    1.00
   1  -5   0    0.90    0.70
  -1   5   0    1.20    1.30
  -1   5   0    0.90    1.00
  -1   5   0    2.10    1.70
  -1   5   0    0.40    0.70
  -1  -5   0    1.10    0.60
   1   5   0    1.60    0.90
  -1   5   0    1.20    0.70
   1   5   0    0.50    0.60
  -1   5   0    2.20    0.70
  -1  -5   1  769.02   25.90
   1   5   1  828.92   26.10
   1  -5  -1  817.52   26.20
   1  -5  -1  862.81   26.30
  -1  -5   1  844.02   25.90
  -1   5  -1  801.32   26.10
  -1   5  -1  853.91   26.20
   1  -5  -1  756.32   26.40
  -1   5  -1  867.21   27.80
   1   5   1  777.12   26.00
  -1   5  -1  786.22   26.00
   1   5   1  825.12   26.50
  -1  -5   1  785.72   26.50
   1  -5  -1  761.42   26.10
  -1   5  -1  848.82   27.00
   1   5   1  804.82   26.10
   1   5   1  856.61   27.50
  -1   5  -1  794.62   26.10
   1   5   1  814.92   26.40
  -1  -5   1  820.62   26.60
   1  -5  -1  865.51   27.30
   1   5   1  811.02   26.10
   1  -5   1  836.02   26.10
  -1   5   1  777.42   26.10
  -1   5   1  842.52   26.60
   1  -5   1  774.32   26.20
   1  -5   1  768.32   26.10
  -1  -5  -1  821.02   26.10
  -1  -5  -1  787.42   26.10
   1   5  -1  859.71   26.90
  -1  -5  -1  865.61   27.30
  -1   5   1  792.32   26.40
   1  -5   1  780.92   26.70
  -1  -5  -1  829.52   26.30
  -1   5   1  777.52   26.10
  -1   5   1  835.42   26.30
   1   5  -1  879.81   27.00
  -1   5   1  825.82   26.10
   1   5   2  374.36   12.50
   1   5   2  368.96   12.50
  -1   5  -2  376.56   13.10
  -1   5  -2  359.26   12.40
   1   5   2  387.96   12.90
   1   5   2  393.86   12.40
  -1   5  -2  375.26   12.40
   1  -5  -2  394.66   13.00
   1  -5  -2  392.46   12.80
   1   5   2  377.46   12.90
  -1   5  -2  384.16   13.20
  -1   5  -2  383.06   13.10
   1   5   2  373.56   12.80
  -1  -5   2  368.76   13.10
   1  -5  -2  414.66   12.50
   1  -5  -2  362.56   12.80
  -1  -5   2  378.86   12.90
  -1   5  -2  379.56   12.30
   1  -5  -2  369.96   12.50
   1   5   2  376.76   12.40
  -1   5   2  370.06   12.40
  -1  -5  -2  399.06   12.50
   1  -5   2  366.86   13.30
   1  -5   2  385.96   13.10
  -1   5   2  406.06   13.30
   1  -5   2  386.26   12.40
  -1  -5  -2  382.86   12.40
  -1  -5  -2  392.96   12.90
  -1  -5  -2  369.36   12.40
   1   5  -2  366.96   13.10
   1  -5   2  378.26   12.30
  -1   5   2  373.96   12.50
  -1   5   2  378.46   12.80
  -1   5   2  408.46   13.10
  -1   5   2  385.86   12.50
   1  -5   2  366.76   12.40
   1  -5   2  372.66   13.20
  -1   5  -3 1235.98   39.40
  -1   5  -3 1181.08   39.20
  -1   5  -3 1203.38   40.10
  -1   5  -3 1211.78   40.00
   1   5   3 1194.08   39.20
   1  -5  -3 1263.97   39.30
   1   5   3 1176.48   39.60
   1  -5  -3 1216.28   39.20
  -1  -5   3 1208.88   40.10
   1   5   3 1225.48   39.30
   1   5   3 1239.88   39.20
   1   5   3 1220.48   39.30
  -1   5  -3 1169.18   39.10
  -1  -5   3 1245.28   39.00
   1   5   3 1232.98   39.60
   1  -5  -3 1244.48   39.60
  -1  -5   3 1190.68   39.70
   1  -5  -3 1172.68   39.20
  -1  -5   3 1188.68   39.00
   1  -5  -3 1296.77   39.30
  -1   5  -3 1220.18   39.10
  -1   5   3 1261.07   39.20
  -1   5   3 1201.38   39.30
   1   5  -3 1229.98   40.00
  -1  -5  -3 1284.87   39.30
  -1  -5  -3 1252.37   39.70
   1   5  -3 1229.88   40.00
   1  -5   3 1224.58   40.10
   1  -5   3 1295.37   39.20
   1  -5   3 1205.38   40.20
  -1   5   3 1220.68   39.80
  -1  -5  -3 1224.08   39.20
  -1   5   3 1239.38   39.50
  -1   5   3 1218.28   39.20
   1   5  -3 1201.58   39.00
   1  -5   3 1174.68   39.10
  -1  -5  -3 1206.78   39.20
   1   5  -3 1229.78   39.00
  -1   5   3 1195.38   39.60
  -1   5   3 1189.38   39.30
  -1  -5  -3 1262.17   39.40
   1  -5   3 1283.87   39.10
   1  -5   3 1311.17   39.50
   1   5   4  299.87   10.50
  -1   5  -4  306.47   10.10
   1  -5  -4  312.57   10.90
   1   5   4  313.57   10.40
  -1   5  -4  310.17   11.70
  -1   5  -4  307.07   11.70
   1  -5  -4  305.27   10.50
  -1  -5   4  310.07   10.10
   1  -5  -4  322.47   10.50
   1   5   4  301.67   10.50
   1   5   4  305.47   10.40
  -1  -5   4  294.67   10.10
  -1  -5   4  292.17   10.00
   1   5   4  303.07   11.10
  -1   5  -4  306.07   10.30
  -1  -5   4  295.37   11.90
   1  -5  -4  294.17   10.30
  -1   5  -4  292.17   10.20
  -1  -5   4  300.37   11.00
   1   5   4  302.27   10.90
   1  -5  -4  296.47   10.40
   1   5  -4  295.97   11.50
   1   5  -4  300.87   10.10
   1  -5   4  307.77   10.40
   1   5  -4  303.97   11.00
  -1  -5  -4  302.97   10.40
  -1   5   4  301.27   10.70
   1  -5   4  297.07   10.30
   1   5  -4  290.17    9.90
  -1   5   4  310.27   10.40
   1  -5   4  321.77   10.20
  -1   5   4  309.37   11.10
  -1   5   4  303.97   10.50
  -1   5   4  303.07   10.70
   1   5  -4  293.47   10.10
  -1  -5  -4  320.37   11.10
  -1   5   4  310.17   10.50
  -1  -5  -4  324.57   10.50
  -1  -5  -4  303.37   10.30
  -1  -5  -4  305.77   10.90
   1  -5   4  297.37   12.00
  -1  -5  -4  316.77   10.50
  -1   5   4  328.17   10.40
   1  -5   4  304.97   11.80
  -1  -5   5  484.75   16.60
   1   5   5  515.35   17.40
  -1   5  -5  521.35   18.20
   1   5   5  511.05   17.00
  -1  -5   5  489.25   17.50
  -1   5  -5  532.35   18.20
  -1   5  -5  505.55   16.70
   1   5   5  517.95   16.90
   1  -5  -5  514.65   17.00
   1   5   5  485.35   17.80
   1   5   5  523.85   16.90
   1  -5  -5  534.95   17.00
  -1  -5   5  515.65   16.60
   1  -5  -5  505.55   16.80
   1  -5  -5  514.65   17.50
  -1   5  -5  512.25   16.70
  -1   5  -5  500.65   16.60
   1  -5  -5  508.05   16.80
  -1  -5   5  500.35   16.60
  -1  -5   5  496.75   16.60
  -1  -5   5  508.35   18.50
   1   5  -5  490.55   16.80
  -1  -5  -5  511.95   18.00
  -1   5   5  509.35   16.90
  -1   5   5  503.15   17.70
   1   5  -5  517.45   18.00
   1  -5   5  492.55   16.70
  -1   5   5  500.75   17.00
  -1  -5  -5  508.15   16.90
   1  -5   5  496.65   18.40
  -1  -5  -5  521.05   17.30
  -1  -5  -5  510.75   16.80
   1   5  -5  494.95   17.70
   1   5  -5  483.15   16.50
  -1   5   5  504.55   17.10
   1  -5   5  517.95   16.80
  -1  -5  -5  522.15   17.00
  -1   5   5  494.05   17.10
  -1  -5  -5  520.95   17.60
   1   5  -5  490.25   16.50
   1  -5   5  502.15   18.60
   1   5  -5  505.95   16.60
  -1   5   5  499.95   17.00
  -1   5   5  530.45   16.90
   1  -5   5  518.75   16.70
  -1  -5   6   30.30    2.70
  -1   5  -6   34.70    4.70
  -1  -5   6   27.20    2.80
   1   5   6   31.70    3.60
   1  -5  -6   27.60    3.50
   1  -5  -6   27.10    3.30
  -1  -5   6   33.00    4.20
  -1   5  -6   25.80    3.80
   1   5   6   31.40    3.40
  -1   5  -6   32.70    3.00
  -1   5  -6   29.80    2.80
  -1  -5   6   27.40    2.70
  -1   5  -6   33.90    2.70
   1   5   6   26.30    3.30
   1  -5  -6   24.60    3.10
   1   5   6   31.80    3.70
   1  -5  -6   32.30    2.70
   1   5   6   32.30    5.10
  -1  -5   6   23.70    2.70
  -1  -5   6   22.90    3.70
   1  -5  -6   29.10    3.30
   1   5   6   33.10    3.60
  -1   5  -6   32.40    2.60
  -1   5   6   29.50    2.70
  -1   5   6   23.80    2.40
  -1   5   6   26.30    2.40
  -1   5   6   34.80    5.10
  -1   5   6   27.70    2.60
   1  -5   6   27.30    4.10
  -1  -5  -6   31.20    3.10
   1   5  -6   23.70    2.30
   1  -5   6   28.10    4.40
   1   5  -6   30.50    2.50
  -1   5   6   23.10    3.40
  -1  -5  -6   35.30    3.30
   1   5  -6   30.50    2.80
  -1  -5  -6   30.10    3.40
  -1  -5  -6   24.40    3.00
   1  -5   6   32.70    3.10
   1  -5   6   32.30    3.20
   1   5  -6   27.00    3.30
   1  -5   6   21.50    2.60
   1   5  -6   29.60    2.40
  -1  -5  -6   31.00    3.50
  -1  -5  -6   29.80    3.70
  -1   5   6   22.00    3.80
   1  -5   6   33.90    2.90
  -1  -5   7    7.00    2.00
  -1   5  -7   14.80    3.70
   1   5   7    7.50    3.20
   1   5   7    9.70    2.30
  -1  -5   7   12.40    3.40
  -1   5  -7    9.20    1.80
  -1  -5   7    7.50    2.10
   1  -5  -7    7.40    2.30
  -1   5  -7    8.30    1.90
   1  -5  -7    6.50    2.10
   1   5   7    8.50    3.20
  -1   5  -7   10.90    2.00
  -1  -5   7    6.20    2.10
   1   5   7   11.90    2.50
  -1   5  -7    7.80    2.10
  -1   5  -7    8.50    3.20
  -1  -5   7    7.50    1.90
   1   5   7   11.30    2.60
  -1  -5   7    8.90    3.70
   1  -5  -7    5.20    2.60
   1  -5  -7    8.70    2.40
   1  -5  -7    6.70    2.10
   1   5   7   12.00    2.60
   1  -5   7   11.00    2.20
   1   5  -7    8.00    3.00
  -1   5   7    6.60    2.40
  -1   5   7    8.40    3.10
  -1   5   7    9.90    3.20
  -1  -5  -7    9.00    2.30
   1   5  -7    6.00    2.00
   1  -5   7    4.00    4.20
   1   5  -7    8.10    1.80
  -1  -5  -7   10.40    2.30
   1   5  -7   14.50    3.30
  -1  -5  -7    8.90    2.10
  -1  -5  -7    7.80    2.90
   1   5  -7    7.70    1.80
  -1  -5  -7    9.40    2.40
  -1   5   7    7.30    2.40
  -1   5   7    6.80    2.30
   1  -5   7    8.50    2.20
   1   5  -7    7.80    2.30
  -1   5   7    7.30    2.40
   1  -5   7    6.90    2.20
  -1   5   7    9.10    2.70
   1  -5   7   11.90    4.20
  -1  -5   8  402.16   14.50
  -1   5  -8  429.66   15.80
   1  -5  -8  382.66   15.10
  -1   5  -8  412.56   14.50
   1   5   8  414.66   14.70
   1   5   8  416.66   14.90
   1   5   8  421.16   17.00
   1  -5  -8  445.06   14.70
  -1  -5   8  428.16   18.00
   1  -5  -8  401.36   14.70
   1   5   8  394.26   15.60
   1   5   8  434.16   14.90
   1   5   8  433.76   15.00
  -1   5   8  420.76   14.70
   1  -5   8  426.66   18.10
  -1   5   8  467.45   15.90
  -1   5   8  427.06   16.90
   1  -5   8  399.36   14.60
  -1  -5  -8  432.26   14.70
  -1   5   8  430.36   16.30
  -1   5   8  391.76   15.20
  -1  -5  -8  395.66   14.80
   1   5  -8  417.56   14.40
  -1  -5  -8  407.36   15.00
  -1   5   8  379.76   15.10
  -1  -5  -8  414.76   14.80
  -1  -5  -8  402.56   14.40
   1  -5  -9   -0.20    3.10
   1   5   9   -1.80    3.50
  -1  -5   9   -0.40    4.90
  -1  -5   9    1.50    3.80
   1   5   9   -2.50    4.40
   1   5   9    8.00    4.50
  -1   5  -9   -1.20    2.60
  -1  -5   9   -4.80    2.70
   1   5   9   -2.80    3.10
  -1   5   9   -2.80    4.30
   1  -5   9   -6.30    2.80
  -1  -5  -9   -3.10    3.00
   1  -5   9    2.40    5.30
   1  -5   9   -4.30    4.70
  -1  -5  -9   -3.80    2.90
  -1   5   9    1.30    3.20
   1   5  -9   -2.80    2.40
  -1   5   9    8.00    4.40
  -1   5 -10   19.80    4.10
   1   5  10   26.40    7.20
   1   5  10   24.30    4.10
   1  -5 -10   20.50    3.80
  -1  -5  10   22.00    6.50
   1  -5  10   16.90    4.20
  -1   5  10   23.20    3.80
  -1  -5 -10   19.80    3.70
  -1   5  10   26.60    6.30
   1   5 -10   22.10    5.40
  -1   5 -11   72.49    6.60
   1   5  11  105.19   16.00
   1  -5 -11   77.59    8.30
  -1  -5  11   72.09    7.50
   1  -5  11   68.79    7.40
  -1   5  11   93.89    9.10
   1   5 -11   73.89    6.70
  -1  -5  12   30.10    8.50
   1   5  12   24.90   10.30
  -1   5  12   26.80   10.20
   1  -5  12   24.30    8.50
  -1  -5  13   13.40    5.20
  -1   5 -13    9.70    4.20
   1   5  13   19.20   14.00
   1  -5  13   11.30    5.10
  -1   5  13   23.40   12.70
   1   5 -13    5.30    4.10
   1   5  14    2.20   15.10
  -1  -5  14    7.00    5.50
  -1   5 -14   -3.50    4.20
   1   5 -14   -8.10    4.10
  -1   5  14   -0.90   14.90
   1  -5  14    1.30    5.40
  -1   6   0    3.40    1.30
   1  -6   0    3.70    0.90
   1   6   0    2.40    0.80
  -1  -6   0    2.50    0.70
   1   6   0    1.90    1.50
  -1   6   0    1.40    1.20
  -1   6   0    3.60    0.90
  -1  -6   0   -0.30    0.80
   1   6   0    1.40    0.60
   1   6   0    1.20    1.10
  -1   6   0    1.10    0.80
   1   6   0    0.80    0.70
   1  -6   0    4.10    1.60
   1  -6   0    2.70    0.90
  -1   6   0    3.40    1.60
   1  -6   0    2.60    0.80
  -1   6   0    3.10    0.90
  -1  -6   0    3.60    1.70
   1   6   0    0.90    0.70
  -1  -6   0    1.80    0.70
  -1  -6   0    0.50    0.70
  -1   6  -1 1338.67   43.80
   1   6   1 1414.76   44.50
   1  -6  -1 1415.86   43.90
  -1   6  -1 1486.75   44.60
   1   6   1 1381.56   43.90
  -1  -6   1 1342.77   44.40
  -1  -6   1 1296.77   43.80
   1  -6  -1 1309.77   43.90
  -1   6  -1 1396.26   43.90
   1   6   1 1363.26   44.30
   1  -6  -1 1427.76   44.40
   1   6   1 1313.87   43.90
   1  -6  -1 1313.97   44.40
   1  -6  -1 1439.66   44.50
   1   6   1 1344.97   43.90
   1   6   1 1424.26   43.90
  -1   6  -1 1368.76   43.90
  -1  -6   1 1445.86   43.80
   1   6  -1 1427.86   44.50
  -1   6   1 1356.16   44.30
   1  -6   1 1368.66   44.60
  -1   6   1 1335.77   44.00
   1  -6   1 1371.16   43.90
  -1  -6  -1 1411.26   44.00
   1   6  -1 1379.56   44.40
  -1  -6  -1 1327.07   43.90
   1   6  -1 1370.16   43.80
   1  -6   1 1337.27   44.60
  -1   6   1 1410.26   44.00
  -1   6   1 1422.06   43.90
   1   6  -1 1427.86   44.50
  -1   6   1 1328.07   43.90
   1   6  -1 1340.47   43.80
  -1  -6  -1 1382.06   43.80
   1  -6   1 1413.56   43.90
  -1   6   1 1424.56   44.50
  -1  -6  -1 1415.76   44.30
   1  -6   1 1303.57   43.90
   1   6   2   10.10    1.50
  -1  -6   2    9.90    1.90
   1  -6  -2   12.20    1.60
  -1  -6   2   11.10    0.90
   1   6   2    9.60    1.30
  -1   6  -2   11.00    1.30
   1  -6  -2   14.00    1.30
   1   6   2   14.20    1.40
  -1  -6   2   15.80    2.80
  -1   6  -2   13.60    1.40
  -1   6  -2   15.90    1.50
   1  -6  -2   13.30    1.90
   1   6   2   10.20    1.90
  -1  -6   2   13.90    1.30
   1   6   2   11.00    1.20
   1   6   2   13.80    2.10
  -1   6  -2    9.00    1.20
   1   6   2   14.10    1.30
   1  -6  -2   11.60    1.20
  -1   6  -2   14.00    2.20
   1  -6  -2   11.50    1.30
  -1   6  -2    7.70    1.70
   1   6  -2   10.90    1.00
  -1  -6  -2    9.60    1.20
  -1  -6  -2   13.10    1.60
  -1   6   2    8.10    1.50
  -1   6   2   11.00    1.30
  -1  -6  -2    9.40    1.50
   1  -6   2   16.90    1.80
   1   6  -2   10.30    1.90
  -1  -6  -2   10.50    1.20
   1  -6   2   11.20    1.10
  -1   6   2   12.40    1.30
  -1   6   2   13.60    1.30
  -1   6   2   11.20    1.40
  -1   6   2   15.10    2.00
   1   6  -2   13.10    2.00
   1  -6   2   11.80    1.30
   1   6   3   30.20    2.40
   1   6   3   29.80    2.60
  -1   6  -3   32.90    2.20
  -1   6  -3   35.10    3.80
  -1   6  -3   33.20    2.20
   1   6   3   31.70    2.40
  -1   6  -3   25.90    3.90
   1  -6  -3   32.20    2.40
  -1  -6   3   30.50    1.90
  -1   6  -3   28.70    2.30
   1  -6  -3   30.30    2.40
   1   6   3   30.80    2.50
   1   6   3   32.50    3.20
   1  -6  -3   30.70    2.40
  -1  -6   3   37.80    3.50
   1   6   3   29.00    3.20
   1  -6  -3   35.00    3.30
   1  -6  -3   30.70    2.70
   1   6   3   37.80    3.40
  -1   6  -3   34.20    1.90
  -1  -6   3   27.50    1.80
  -1  -6   3   25.70    4.10
  -1  -6  -3   35.50    3.40
   1  -6   3   32.10    2.30
  -1   6   3   36.30    2.90
  -1   6   3   29.50    3.00
  -1   6   3   31.20    3.30
   1   6  -3   28.10    1.90
   1   6  -3   34.70    3.20
   1  -6   3   35.90    2.40
   1   6  -3   30.00    1.80
  -1  -6  -3   28.00    2.40
   1  -6   3   31.30    2.40
  -1   6   3   31.10    2.40
  -1  -6  -3   32.00    2.30
  -1   6   3   33.50    3.10
   1   6  -3   27.20    3.80
   1  -6   3   35.50    2.00
  -1   6   3   36.40    2.50
  -1  -6  -3   33.60    2.50
   1  -6   3   41.00    4.20
  -1   6   3   31.50    2.60
   1   6   4 1296.87   41.80
  -1  -6   4 1313.87   41.50
   1  -6  -4 1340.77   41.80
   1   6   4 1289.67   41.80
  -1   6  -4 1248.18   41.60
   1   6   4 1318.87   42.30
  -1   6  -4 1295.47   42.80
   1   6   4 1282.47   42.20
  -1   6  -4 1271.27   41.60
  -1   6  -4 1351.66   42.90
   1  -6  -4 1329.17   42.20
  -1  -6   4 1284.37   43.00
   1  -6  -4 1285.27   41.70
   1   6   4 1350.56   41.80
   1   6   4 1287.37   41.70
   1  -6  -4 1291.87   41.80
   1  -6  -4 1271.67   41.70
  -1   6  -4 1262.47   41.50
  -1  -6   4 1252.77   42.30
  -1  -6   4 1260.57   41.50
  -1   6  -4 1323.07   41.60
   1   6   4 1264.97   42.30
  -1   6   4 1334.17   42.10
   1  -6   4 1349.36   41.70
  -1   6   4 1366.26   41.80
   1   6  -4 1255.67   41.40
   1   6  -4 1319.77   42.80
  -1   6   4 1289.27   42.30
  -1   6   4 1292.07   42.00
   1  -6   4 1289.27   43.10
   1  -6   4 1324.77   41.50
   1   6  -4 1297.07   42.40
   1   6  -4 1294.77   41.50
   1  -6   4 1355.46   41.70
  -1   6   4 1278.37   41.80
  -1  -6  -4 1327.67   41.70
   1  -6   4 1279.87   42.90
  -1   6   4 1270.47   41.70
  -1   6   4 1282.47   41.80
   1  -6   4 1271.37   41.60
  -1  -6  -4 1358.96   41.80
  -1  -6  -4 1237.88   41.70
  -1  -6  -4 1324.77   41.80
  -1  -6  -4 1330.47   42.30
  -1   6  -5  208.78    9.10
  -1  -6   5  199.88    8.50
  -1   6  -5  216.58    9.30
   1   6   5  214.08    7.70
   1  -6  -5  198.18    7.50
   1   6   5  203.88    7.70
   1  -6  -5  205.68    8.30
   1   6   5  207.98    7.60
  -1  -6   5  185.68    6.90
  -1   6  -5  203.58    7.20
   1  -6  -5  198.08    7.50
  -1   6  -5  199.78    7.30
  -1  -6   5  201.98    7.10
  -1  -6   5  185.68    9.70
  -1  -6   5  198.38    7.10
   1   6   5  210.38    7.50
  -1   6  -5  212.28    7.40
   1  -6  -5  204.48    7.60
   1   6   5  200.38    8.60
   1   6   5  193.68    8.20
   1  -6  -5  200.78    7.70
  -1  -6   5  194.48    7.10
  -1   6  -5  191.78    7.00
  -1  -6  -5  204.18    7.60
  -1   6   5  201.08    7.70
   1  -6   5  192.88    9.30
   1  -6   5  204.58    9.90
   1   6  -5  187.38    6.80
  -1   6   5  199.78    7.60
  -1  -6  -5  202.58    7.50
  -1   6   5  203.08    7.90
   1  -6   5  195.08    7.30
  -1   6   5  202.18    7.60
  -1   6   5  196.18    7.90
   1  -6   5  194.48    7.20
  -1   6   5  196.48    7.70
   1   6  -5  203.08    7.00
   1   6  -5  202.68    7.10
  -1  -6  -5  205.68    8.40
   1   6  -5  198.78    7.00
  -1  -6  -5  210.38    7.50
   1  -6   5  205.08    7.30
  -1  -6  -5  210.98    7.70
   1   6  -5  197.88    8.40
   1   6  -5  207.28    9.10
   1  -6   5  212.88    7.40
  -1  -6   6   15.80    1.80
  -1   6  -6   20.50    2.00
   1  -6  -6   17.00    2.70
  -1   6  -6   19.00    2.40
  -1   6  -6   21.30    2.00
   1  -6  -6   14.60    2.30
   1  -6  -6   20.10    2.30
  -1  -6   6   18.50    1.80
  -1  -6   6   22.10    3.50
   1   6   6   17.40    2.20
   1   6   6   16.80    2.40
  -1   6  -6   11.90    3.00
   1   6   6   17.30    2.30
  -1   6  -6   24.50    4.00
   1   6   6   19.70    2.60
   1  -6  -6   17.60    2.20
   1  -6  -6   14.10    2.40
  -1  -6   6   16.90    1.90
   1   6   6   16.00    3.20
  -1  -6   6   15.80    1.90
   1   6   6   16.80    3.10
  -1  -6   6   15.20    3.90
  -1  -6  -6   19.60    2.30
  -1  -6  -6   19.00    2.90
  -1   6   6   15.30    2.40
   1   6  -6   17.50    1.60
   1   6  -6   18.00    1.90
  -1  -6  -6   21.00    3.00
   1  -6   6   19.60    2.10
  -1  -6  -6   19.90    2.30
   1   6  -6   13.20    3.30
   1  -6   6   19.60    2.00
  -1   6   6   14.80    2.40
  -1   6   6   18.20    2.90
   1  -6   6   16.20    2.10
  -1   6   6   12.90    2.40
  -1   6   6   16.70    2.90
   1   6  -6   21.20    3.50
   1   6  -6   18.90    1.80
   1  -6   6   16.90    3.60
  -1  -6  -6   18.40    2.50
  -1   6   6   12.80    2.20
  -1   6   6   18.20    3.10
   1   6  -6   16.10    1.70
  -1  -6  -6   19.30    2.20
   1  -6   6   16.50    4.10
   1  -6   6   16.10    2.10
   1   6   7    0.20    3.30
   1  -6  -7    3.30    2.20
   1  -6  -7   -3.90    2.60
   1  -6  -7   -1.40    2.20
  -1  -6   7   -2.10    1.80
   1   6   7   -0.30    2.50
  -1  -6   7   -1.30    3.60
  -1  -6   7   -2.40    1.90
   1   6   7    0.70    2.40
  -1   6  -7    3.10    3.60
  -1   6  -7   -1.10    1.80
   1  -6  -7   -1.40    2.10
  -1   6  -7   -0.40    2.00
   1   6   7    1.70    2.40
  -1  -6   7    0.70    1.90
  -1  -6   7    0.30    3.30
   1   6   7    2.40    3.20
   1   6   7   -0.20    2.20
  -1   6  -7   -1.20    2.30
   1  -6  -7    0.60    2.40
  -1  -6  -7    0.80    2.20
   1  -6   7   -0.60    3.70
  -1   6   7   -3.00    2.70
  -1   6   7   -1.10    3.10
  -1   6   7   -0.30    2.40
   1   6  -7   -0.50    1.70
  -1  -6  -7   -0.30    2.80
  -1  -6  -7    5.20    2.20
   1  -6   7   -2.50    3.90
   1  -6   7   -2.30    2.10
  -1   6   7   -1.70    3.00
  -1  -6  -7    1.10    2.40
  -1   6   7   -3.60    2.30
  -1  -6  -7    2.40    2.10
   1   6  -7   -0.60    1.60
   1   6  -7   -2.20    1.90
  -1   6   7   -0.40    2.30
   1   6  -7    1.60    3.20
   1   6  -7   -0.70    2.90
  -1   6   7    0.60    2.30
   1  -6   7   -4.70    2.00
   1   6   8  331.47   12.00
   1  -6  -8  329.97   11.60
   1   6   8  331.47   11.80
   1   6   8  304.97   13.90
  -1  -6   8  304.87   11.30
  -1   6  -8  306.77   11.30
   1   6   8  296.17   12.70
   1  -6  -8  312.57   13.90
   1   6   8  309.37   11.50
   1  -6  -8  307.47   11.80
  -1   6  -8  340.37   13.10
   1   6   8  313.17   11.80
  -1  -6   8  299.77   15.00
  -1   6   8  292.67   13.80
   1   6  -8  299.27   11.10
  -1   6   8  322.37   11.90
  -1   6   8  289.37   12.10
  -1  -6  -8  300.67   11.90
   1  -6   8  306.67   15.10
  -1  -6  -8  306.87   11.70
   1  -6   8  305.87   11.40
  -1  -6  -8  306.07   11.60
  -1  -6  -8  303.87   11.30
  -1  -6  -8  310.77   11.60
  -1   6   8  315.77   11.70
   1   6   9    3.00    4.50
   1   6   9   -3.20    4.30
  -1  -6   9   -0.10    5.10
   1  -6  -9   -2.00    3.10
   1   6   9   -3.40    3.10
  -1  -6   9   -1.90    2.70
  -1   6  -9   -0.30    2.60
  -1  -6   9   -0.10    4.10
   1  -6   9   -0.80    5.20
  -1   6   9   -3.40    4.80
   1  -6   9   -1.60    2.90
   1   6  -9   -1.10    2.60
   1  -6   9   -3.80    4.60
  -1  -6  -9   -3.30    3.10
  -1   6   9   -4.10    3.10
  -1   6   9    4.20    4.50
  -1  -6  10  104.69    7.00
   1   6  10  137.39   13.70
  -1   6 -10  111.19    6.60
   1  -6 -10  108.39    7.50
  -1   6  10  133.99   16.50
   1  -6  10  105.19    7.10
  -1   6  10  113.89    7.80
   1   6 -10  103.89    6.50
   1  -6  10  112.09   13.30
  -1  -6  11   14.50    4.10
   1   6  11   33.80    8.20
  -1   6 -11   16.40    3.60
   1   6 -11   15.40    3.60
  -1   6  11   30.20    8.20
   1  -6  11   28.30    7.80
   1  -6  11   17.10    4.20
   1   6  12   13.20   10.20
  -1  -6  12    4.70    4.60
  -1  -6  12   12.80    8.10
  -1   6 -12    2.00    3.70
   1  -6  12   21.80    9.00
   1  -6  12   -0.30    4.50
  -1   6  12   13.30    9.80
  -1   6 -13   17.80    8.50
  -1  -6  13   37.40   10.30
   1   6  13   43.40   22.50
   1  -6  13   52.89   21.40
  -1   6  13   32.70   13.10
  -1   6 -14    2.00    4.50
  -1  -6  14    3.80    5.80
   1   6  14    1.70   19.10
   1   6 -14    1.10    5.80
   1  -6  14    7.60    5.60
  -1   6  14   -3.60   14.30
  -1   7   0    4.90    1.10
   1  -7   0    2.90    1.10
   1   7   0    2.60    0.90
   1  -7   0    2.30    2.00
  -1   7   0    3.90    1.10
  -1  -7   0    3.90    0.90
  -1  -7   0    5.30    2.00
   1   7   0    2.20    1.40
  -1   7   0    1.50    1.60
   1   7   0    2.90    0.80
  -1  -7   0    3.10    0.90
  -1   7   0    2.00    1.00
   1   7   0    2.30    1.50
   1   7   0    3.20    1.90
   1  -7   0    5.30    1.10
  -1   7   0    2.70    1.60
   1  -7   0    2.20    0.70
  -1   7   0    2.70    1.10
  -1  -7   0    5.00    0.90
  -1   7   0    1.80    1.90
  -1   7  -1 1471.35   47.40
  -1  -7   1 1410.26   47.20
   1  -7  -1 1432.46   48.00
   1  -7  -1 1432.06   47.40
   1   7   1 1445.96   47.40
  -1   7  -1 1476.95   47.40
  -1  -7   1 1563.14   47.30
   1   7   1 1425.26   47.30
   1  -7  -1 1498.55   47.40
  -1  -7   1 1437.96   48.00
  -1   7  -1 1585.74   48.20
  -1   7  -1 1542.65   48.20
   1  -7  -1 1518.15   47.50
   1   7   1 1475.75   47.90
   1   7   1 1488.55   47.40
   1   7   1 1517.55   48.10
   1   7   1 1558.94   47.40
  -1   7  -1 1443.66   47.30
  -1   7  -1 1537.05   47.40
   1  -7  -1 1550.84   47.90
  -1   7   1 1504.95   47.50
  -1   7   1 1426.26   47.40
  -1  -7  -1 1445.56   48.00
  -1   7   1 1556.74   48.10
  -1  -7  -1 1554.44   47.90
  -1  -7  -1 1456.65   47.30
   1  -7   1 1422.66   48.20
   1  -7   1 1393.46   47.40
  -1   7   1 1427.06   47.40
   1  -7   1 1520.55   47.40
  -1   7   1 1574.64   47.40
   1   7  -1 1470.15   48.00
   1   7  -1 1493.55   47.30
   1   7  -1 1534.65   48.00
   1   7  -1 1549.74   48.10
   1  -7   1 1442.76   47.40
   1  -7   1 1549.24   47.40
  -1   7   1 1457.85   47.90
   1   7  -1 1451.55   47.20
  -1  -7  -1 1412.76   47.40
  -1  -7  -1 1514.05   47.40
  -1   7  -2  233.18    8.00
  -1   7  -2  233.68    7.80
   1  -7  -2  222.48    8.60
  -1  -7   2  233.18    8.90
   1  -7  -2  237.78    8.00
   1   7   2  233.68    8.70
   1   7   2  228.78    8.10
   1  -7  -2  243.88    8.70
  -1   7  -2  245.38    9.00
  -1  -7   2  227.88    9.00
   1   7   2  244.08    8.90
   1   7   2  231.48    8.10
   1  -7  -2  220.08    8.00
   1   7   2  232.28    8.80
  -1   7  -2  226.48    7.80
  -1   7  -2  238.88    9.20
   1   7   2  223.78    8.00
  -1  -7   2  227.08    7.80
   1  -7  -2  255.77    8.10
  -1  -7   2  239.48    7.70
   1   7   2  243.08    8.00
  -1   7  -2  219.88    8.00
   1  -7   2  229.88    8.00
   1  -7   2  230.48    9.20
  -1   7   2  238.38    8.80
   1  -7   2  234.38    7.90
  -1   7   2  241.88    8.80
   1  -7   2  237.78    8.00
  -1  -7  -2  222.68    8.00
   1  -7   2  219.48    9.20
  -1   7   2  241.48    8.10
   1   7  -2  242.08    8.80
  -1   7   2  236.38    8.10
   1   7  -2  232.38    7.80
   1  -7   2  240.58    7.80
  -1   7   2  228.88    8.00
  -1  -7  -2  243.38    8.70
  -1  -7  -2  231.08    7.90
   1   7  -2  227.98    7.80
   1   7  -2  229.78    9.00
  -1  -7  -2  230.48    8.10
  -1   7   2  248.68    8.00
  -1  -7   3  631.24   19.10
   1  -7  -3  629.44   19.40
  -1   7  -3  576.84   20.40
   1   7   3  584.24   19.90
   1   7   3  584.34   20.00
  -1  -7   3  585.34   20.10
   1   7   3  613.54   19.30
  -1   7  -3  596.54   19.30
  -1  -7   3  569.34   20.40
  -1   7  -3  568.44   19.10
   1  -7  -3  571.04   19.30
   1  -7  -3  607.84   19.90
  -1   7  -3  585.54   19.00
   1   7   3  588.34   19.40
   1  -7  -3  584.64   19.80
   1  -7  -3  586.14   19.30
   1   7   3  584.84   19.40
  -1   7  -3  597.74   20.30
  -1   7  -3  577.44   19.20
   1   7   3  585.64   19.30
  -1  -7   3  574.44   19.00
   1   7   3  590.64   19.90
   1  -7   3  578.74   19.20
   1   7  -3  585.84   19.00
   1  -7   3  614.54   19.30
  -1   7   3  582.34   19.80
   1  -7   3  584.94   20.50
   1  -7   3  607.34   19.20
  -1  -7  -3  621.64   19.40
  -1   7   3  573.14   19.30
   1   7  -3  603.64   19.10
   1   7  -3  582.44   20.30
  -1  -7  -3  584.74   19.20
  -1   7   3  600.14   19.90
  -1   7   3  579.34   19.50
  -1   7   3  578.34   19.40
  -1  -7  -3  602.74   19.90
  -1   7   3  588.94   19.90
  -1  -7  -3  576.44   19.30
   1  -7   3  595.24   20.70
   1  -7   3  605.34   19.10
  -1   7   3  617.04   19.30
   1   7  -3  594.54   20.00
   1   7   4  193.38    7.80
  -1  -7   4  202.58    8.20
  -1   7  -4  190.08    6.50
  -1   7  -4  185.68    6.80
   1  -7  -4  192.08    7.80
   1  -7  -4  188.88    7.10
   1   7   4  194.08    7.90
  -1   7  -4  191.98    7.10
  -1   7  -4  179.88    8.70
  -1   7  -4  191.58    8.40
   1   7   4  198.88    7.10
   1   7   4  192.08    7.90
   1   7   4  185.38    7.10
   1   7   4  186.18    7.20
   1  -7  -4  184.38    7.20
  -1   7  -4  196.58    6.90
  -1  -7   4  174.68    8.80
   1  -7  -4  192.98    7.10
   1  -7  -4  190.68    7.00
  -1  -7   4  186.48    6.60
  -1  -7   4  184.98    6.60
   1   7   4  177.18    8.70
  -1   7   4  188.98    7.10
  -1   7   4  192.48    7.30
   1   7  -4  181.88    8.60
   1  -7   4  199.98    8.80
   1   7  -4  189.88    6.60
  -1   7   4  191.18    7.20
   1   7  -4  186.18    6.60
   1  -7   4  203.18    6.90
  -1   7   4  200.88    7.10
  -1   7   4  195.38    7.70
  -1  -7  -4  187.08    7.10
  -1  -7  -4  200.68    7.10
   1  -7   4  178.98    7.20
  -1   7   4  189.38    8.00
  -1  -7  -4  193.78    6.90
   1  -7   4  198.78    6.70
   1  -7   4  177.58    9.20
   1   7  -4  195.08    7.90
  -1  -7  -4  193.48    7.20
  -1   7   4  181.78    7.60
   1  -7   4  197.48    6.90
  -1  -7  -4  189.18    7.90
   1  -7  -5   25.90    3.20
  -1   7  -5   30.80    5.20
   1  -7  -5   27.70    3.30
   1   7   5   32.60    3.30
   1   7   5   27.90    3.40
  -1  -7   5   26.00    2.50
   1  -7  -5   35.70    4.40
  -1   7  -5   30.70    2.70
   1  -7  -5   27.50    2.60
   1   7   5   31.90    3.30
   1  -7  -5   26.70    2.30
   1   7   5   26.70    4.10
   1   7   5   27.60    4.10
   1   7   5   32.20    3.40
   1   7   5   30.10    4.80
  -1   7   5   27.50    3.90
   1   7  -5   29.00    2.50
  -1   7   5   36.60    4.70
   1  -7   5   31.80    5.30
  -1  -7  -5   30.60    3.20
  -1  -7  -5   28.80    3.40
   1  -7   5   34.70    3.00
  -1  -7  -5   34.70    4.00
  -1  -7  -5   28.10    3.10
  -1   7   5   29.10    2.60
  -1  -7  -5   30.50    3.30
  -1   7   5   26.30    3.10
   1  -7   5   33.30    2.90
  -1   7   5   28.30    3.90
   1   7  -5   33.20    4.30
  -1   7   5   32.20    2.60
   1   7  -5   32.30    3.60
   1  -7   5   31.80    3.10
  -1   7   5   29.30    2.50
   1  -7   5   22.80    3.80
   1   7   6   21.30    3.40
   1   7   6   21.80    2.60
   1   7   6   23.20    2.70
   1  -7  -6   19.40    2.40
  -1  -7   6   19.00    2.10
  -1  -7   6   17.00    2.00
  -1  -7   6   17.70    1.80
   1   7   6   19.20    3.40
  -1   7  -6   22.50    2.20
  -1   7  -6   15.00    3.30
  -1  -7   6   20.00    1.90
  -1   7  -6   23.10    2.30
  -1  -7   6   20.70    3.60
   1  -7  -6   14.80    2.30
  -1   7  -6   20.70    2.40
   1   7   6   21.70    2.60
   1   7   6   16.80    2.50
   1  -7  -6   18.60    2.80
   1   7   6   14.60    3.10
   1  -7  -6   16.80    2.40
   1  -7  -6   19.40    2.70
  -1  -7   6   14.40    4.10
  -1  -7  -6   19.50    2.30
   1   7  -6   20.10    1.80
   1  -7   6   17.00    4.20
  -1   7   6   15.50    2.60
  -1   7   6   16.80    3.20
  -1   7   6   22.00    3.20
  -1   7   6   12.00    2.40
  -1   7   6   16.80    3.10
   1  -7   6   22.50    2.30
  -1  -7  -6   15.40    2.80
  -1  -7  -6   20.80    2.50
   1   7  -6   21.00    1.90
  -1  -7  -6   17.70    2.60
   1   7  -6   19.50    1.90
  -1   7   6   18.90    2.60
   1   7  -6   26.60    3.90
   1   7  -6   18.20    3.30
  -1   7   6   12.70    2.40
   1   7  -6   17.70    1.50
   1  -7   6   24.80    2.80
  -1  -7  -6   17.60    2.40
   1  -7   6   16.10    4.40
   1   7   7    2.80    2.50
   1  -7  -7   -1.40    2.20
  -1  -7   7    1.40    4.10
   1   7   7    0.00    3.10
   1  -7  -7   -0.30    2.40
  -1  -7   7   -3.10    1.90
  -1  -7   7   -2.30    1.80
  -1   7  -7    2.50    2.20
  -1  -7   7    0.70    3.60
   1   7   7    1.40    3.40
   1  -7  -7    0.00    2.20
  -1  -7   7   -2.80    1.90
   1   7   7    4.70    2.50
   1  -7  -7    0.50    2.30
  -1   7  -7    0.30    1.80
   1   7   7    1.50    3.10
  -1   7  -7   -1.30    2.00
  -1   7  -7    1.20    3.70
   1   7   7    1.80    2.30
   1   7   7   -0.10    2.50
  -1   7   7    0.70    2.50
  -1   7   7   -4.60    2.90
  -1  -7  -7   -0.20    2.40
   1  -7   7    0.30    2.20
  -1   7   7    0.60    2.50
   1   7  -7   -1.10    1.90
  -1  -7  -7    2.30    2.40
   1   7  -7   -0.40    1.70
  -1  -7  -7    4.40    2.30
  -1   7   7   -0.50    3.20
  -1   7   7   -3.30    2.30
   1  -7   7    1.60    4.00
   1  -7   7    1.70    1.90
   1   7  -7   -1.30    1.80
   1  -7   7   -2.00    4.20
  -1  -7  -7    1.90    2.10
  -1   7   7   -0.90    3.10
   1   7  -7    4.60    3.70
  -1   7   7    0.30    2.40
  -1  -7   8  318.87   15.60
   1  -7  -8  307.17   11.90
   1   7   8  309.67   11.70
   1   7   8  315.87   11.90
   1  -7  -8  325.47   11.60
   1   7   8  297.57   12.70
  -1  -7   8  304.27   11.30
   1   7   8  344.17   12.20
   1   7   8  320.47   14.00
  -1   7  -8  307.17   11.30
  -1  -7   8  269.07   13.90
  -1   7   8  328.97   12.00
  -1  -7  -8  318.47   11.70
  -1   7   8  308.37   14.00
  -1   7   8  322.27   11.90
   1  -7   8  307.27   11.50
   1   7  -8  305.87   11.10
   1  -7   8  335.27   15.70
  -1   7   8  291.07   12.30
  -1   7   8  267.37   13.50
  -1  -7  -8  300.67   11.80
  -1  -7  -8  323.47   11.90
  -1  -7   9   32.50    5.70
  -1   7  -9   33.30    3.20
   1  -7  -9   30.70    3.70
   1   7   9   31.10    5.20
   1   7   9   40.00    5.70
  -1  -7   9   26.60    3.30
  -1  -7   9   24.60    6.00
  -1   7   9   33.90    5.40
   1   7  -9   29.50    3.20
   1  -7   9   29.00    3.50
   1  -7   9   21.50    5.50
   1  -7   9   29.90    6.50
  -1   7   9   31.60    4.10
  -1  -7  10    8.00    3.30
  -1   7 -10   11.20    3.10
   1   7  10   11.40    6.10
  -1  -7  10   11.50    6.70
  -1   7  10   12.30    6.10
   1   7 -10    9.40    3.00
   1  -7  10   12.50    3.60
   1  -7  10    9.70    6.20
  -1  -7  11   77.19    7.50
  -1   7 -11   78.29    6.70
   1   7  11  102.09   10.20
   1   7 -11   74.89    6.60
  -1   7  11   98.89   16.00
   1  -7  11  110.79   15.60
   1  -7  11   71.09    7.60
  -1  -7  12   26.80    8.80
  -1  -7  12    7.40    4.60
  -1   7 -12   11.90    3.90
   1   7  12   23.40   10.40
   1   7 -12    7.10    3.80
   1  -7  12    0.90    4.60
  -1   7  12   27.90   10.00
  -1  -7  13   30.30   12.70
   1  -7  13   20.30   13.60
  -1  -7  14   35.90   11.90
  -1   7  14  -11.80   24.80
  -1  -8   0    0.60    2.30
  -1  -8   0    0.90    1.00
   1   8   0    1.50    1.70
   1   8   0   -1.40    1.10
  -1  -8   0   -1.20    1.10
   1   8   0    0.90    1.00
  -1   8   0    2.10    1.90
   1   8   0   -1.10    2.20
   1  -8   0    5.20    2.30
   1   8   0    3.40    1.70
   1   8   0   -1.90    1.10
  -1   8   0    5.00    2.20
  -1  -8   0    1.40    1.10
  -1   8   0    3.40    1.90
   1   8   0   -0.30    1.00
   1   8   1  793.92   24.90
  -1   8  -1  752.82   24.90
   1   8   1  743.33   25.70
  -1  -8   1  718.53   24.80
  -1   8  -1  747.13   25.80
   1  -8  -1  766.52   25.80
  -1   8  -1  776.62   25.00
   1  -8  -1  809.42   25.70
  -1   8  -1  800.82   25.90
  -1   8  -1  790.32   24.90
  -1   8  -1  775.22   25.00
  -1  -8   1  799.72   24.80
   1  -8  -1  792.72   25.00
  -1   8  -1  796.42   25.90
   1   8   1  782.62   25.60
   1  -8  -1  746.53   25.00
  -1  -8   1  765.82   25.80
   1   8   1  805.82   25.80
   1  -8  -1  782.22   25.10
   1   8   1  762.42   25.00
   1   8   1  734.33   24.90
   1   8  -1  774.62   25.70
  -1   8   1  812.62   25.00
  -1   8   1  793.82   25.00
   1  -8   1  787.62   24.90
   1  -8   1  757.32   25.90
  -1  -8  -1  805.52   25.70
  -1   8   1  763.02   25.00
   1   8  -1  808.52   25.90
  -1  -8  -1  747.43   24.90
   1   8  -1  791.72   25.80
  -1  -8  -1  780.12   25.10
   1  -8   1  742.93   24.90
   1   8  -1  759.92   24.80
  -1   8   1  771.12   25.00
   1  -8   1  809.72   25.00
   1   8  -1  779.02   24.80
  -1  -8  -1  757.42   25.80
  -1   8   1  762.62   25.60
  -1  -8  -1  771.22   24.90
  -1  -8  -1  775.92   25.00
   1  -8   1  745.83   25.00
  -1   8   1  797.82   25.80
   1  -8  -2   96.79    4.00
  -1   8  -2   98.09    5.40
  -1   8  -2  100.09    4.10
  -1   8  -2   92.79    3.70
   1   8   2   91.69    4.10
   1   8   2  100.59    4.00
   1   8   2   96.89    5.20
  -1  -8   2  104.59    3.70
   1   8   2   89.69    4.10
   1   8   2   98.69    5.20
   1  -8  -2   94.59    4.10
  -1  -8   2  100.19    5.40
  -1   8  -2   93.99    4.10
  -1   8  -2   89.99    5.50
   1  -8  -2  106.99    4.10
  -1  -8   2   91.69    3.70
  -1   8  -2   97.59    3.80
  -1  -8   2   93.69    5.60
   1  -8  -2  101.59    5.00
   1   8   2   88.89    5.20
   1   8   2   90.69    4.00
   1  -8  -2  101.49    5.10
   1   8  -2   98.39    5.60
   1  -8   2   87.19    5.80
  -1   8   2  100.79    4.10
  -1   8   2  101.69    5.20
   1  -8   2   96.59    3.80
   1  -8   2   94.89    3.80
  -1   8   2   97.29    4.20
  -1  -8  -2   91.49    4.00
  -1  -8  -2   95.79    3.90
   1  -8   2   94.99    4.10
   1   8  -2  102.09    3.70
   1   8  -2   96.59    5.20
   1  -8   2  100.69    4.10
  -1   8   2  100.49    4.20
   1  -8   2  105.79    5.90
  -1   8   2  102.59    4.30
  -1  -8  -2   97.29    4.10
   1   8  -2  101.49    3.70
  -1   8   2   91.69    5.10
  -1  -8  -2  103.99    5.10
   1   8   3   30.30    2.90
  -1   8  -3   28.00    2.70
   1   8   3   28.10    4.10
  -1   8  -3   34.60    4.40
   1   8   3   31.50    2.70
  -1  -8   3   33.30    2.30
   1  -8  -3   29.60    2.70
  -1  -8   3   27.30    2.20
   1   8   3   31.00    2.90
   1  -8  -3   33.40    2.90
   1  -8  -3   38.20    3.90
  -1   8  -3   34.00    2.50
  -1   8  -3   32.00    1.90
   1   8   3   29.10    3.90
   1   8   3   31.70    2.80
   1  -8  -3   25.40    2.70
  -1   8  -3   27.60    2.70
  -1  -8   3   38.00    4.40
   1   8   3   39.60    4.10
   1  -8  -3   31.30    2.90
  -1   8   3   30.40    3.00
   1  -8   3   36.50    2.10
   1   8  -3   30.80    3.90
  -1  -8  -3   38.20    4.00
   1   8  -3   31.10    4.50
  -1  -8  -3   30.10    2.70
  -1   8   3   33.10    4.10
  -1   8   3   27.50    3.90
   1   8  -3   26.90    2.30
  -1   8   3   36.80    2.90
  -1   8   3   31.70    2.90
   1  -8   3   35.80    3.80
  -1  -8  -3   28.90    2.80
   1  -8   3   28.20    2.60
  -1  -8  -3   29.50    2.80
  -1   8   3   29.00    3.80
   1   8  -3   31.00    2.30
   1  -8   3   35.50    4.90
   1  -8   3   31.90    2.60
  -1   8   3   31.40    2.80
   1   8   4 1098.09   34.00
   1   8   4 1052.39   34.60
   1  -8  -4 1087.59   34.60
   1  -8  -4 1031.10   33.90
  -1  -8   4 1028.60   33.70
  -1   8  -4 1074.09   33.80
   1  -8  -4 1049.59   33.90
   1   8   4 1055.49   34.70
   1   8   4 1038.60   34.00
  -1   8  -4 1095.09   33.80
  -1  -8   4 1072.99   36.20
  -1   8  -4 1003.10   33.60
   1  -8  -4 1071.99   34.00
   1   8   4 1037.70   34.70
  -1  -8   4 1014.40   34.80
  -1  -8   4 1088.69   33.70
  -1   8  -4  977.50   33.50
  -1   8  -4 1050.79   35.30
   1   8   4 1017.30   33.90
  -1   8  -4 1035.10   35.00
   1  -8  -4 1044.40   34.10
   1   8   4 1048.10   34.10
  -1  -8  -4 1015.40   33.90
  -1  -8  -4 1072.89   34.80
  -1   8   4 1036.70   34.70
   1  -8   4 1103.59   33.90
   1   8  -4 1075.19   33.60
  -1   8   4 1042.80   34.50
   1  -8   4 1044.80   33.60
  -1  -8  -4 1039.20   34.10
  -1   8   4 1095.39   34.00
   1  -8   4 1043.20   33.80
  -1   8   4 1016.90   33.90
   1   8  -4 1039.30   35.20
   1  -8   4 1042.70   35.30
  -1  -8  -4 1052.09   33.90
  -1  -8  -4 1104.49   34.00
  -1   8   4 1052.39   34.50
   1  -8   4 1053.39   35.60
   1   8  -4 1053.99   34.70
  -1   8   4 1022.80   34.00
   1   8  -4 1036.60   33.60
   1  -8   4 1058.29   33.80
  -1   8   4 1033.10   34.00
   1  -8  -5  141.29    6.20
  -1  -8   5  153.18    5.80
   1  -8  -5  149.88    8.20
   1   8   5  160.38    6.50
   1  -8  -5  149.88    6.60
   1   8   5  158.98    7.80
  -1   8  -5  160.98    8.60
   1  -8  -5  154.98    7.30
  -1  -8   5  163.48    8.00
  -1  -8   5  140.79    8.80
   1  -8  -5  151.98    6.40
   1   8   5  156.18    6.60
   1   8   5  155.38    6.40
  -1   8  -5  157.88    6.00
  -1   8  -5  152.98    8.10
   1   8   5  157.48   10.30
  -1  -8   5  152.08    5.80
  -1   8  -5  166.78    6.00
   1   8   5  152.58    7.30
  -1   8  -5  145.19    5.90
   1   8   5  156.78    6.40
  -1   8  -5  144.29    5.50
  -1   8   5  141.49    8.00
   1  -8   5  146.59    9.10
  -1   8   5  153.88    6.50
   1  -8   5  167.18    6.10
   1   8  -5  159.28    5.80
   1  -8   5  158.98    6.10
  -1  -8  -5  155.98    6.50
  -1   8   5  145.29    7.10
  -1   8   5  153.48    6.50
   1  -8   5  156.58    5.80
  -1   8   5  156.68    6.60
   1   8  -5  148.19    7.50
  -1  -8  -5  152.08    6.40
  -1   8   5  143.89    7.10
  -1   8   5  161.08    7.80
  -1  -8  -5  159.68    6.40
   1  -8   5  158.28    6.10
   1   8  -5  163.98    8.50
  -1  -8  -5  147.69    6.20
  -1  -8  -5  158.08    7.50
   1  -8  -6    1.60    2.10
   1   8   6    0.20    4.40
   1  -8  -6    0.70    2.00
  -1  -8   6    7.80    3.90
   1  -8  -6    3.80    2.50
  -1  -8   6    8.70    3.60
   1   8   6    2.20    2.30
   1   8   6    2.10    3.20
  -1   8  -6    2.30    1.90
   1  -8  -6   -2.00    2.00
   1   8   6    4.40    2.30
  -1   8  -6    1.90    1.80
  -1   8  -6    7.20    1.70
  -1   8  -6    1.50    3.80
   1   8   6   -0.30    4.20
   1   8   6    0.20    3.00
  -1   8  -6    5.80    3.90
   1   8   6    1.00    3.10
  -1  -8   6    2.80    1.70
  -1   8  -6    4.60    1.90
  -1  -8   6    4.50    1.60
   1  -8  -6    1.10    2.40
   1  -8   6    2.40    3.60
  -1   8   6    4.30    2.40
  -1  -8  -6    2.50    2.60
  -1   8   6    5.00    2.90
  -1   8   6    2.50    3.00
   1  -8   6    4.80    1.90
   1  -8   6    3.90    4.00
  -1   8   6    1.90    2.30
   1  -8   6    6.10    2.00
   1   8  -6    2.80    3.10
  -1  -8  -6   -0.60    2.10
  -1   8   6   -0.30    2.30
   1   8  -6    3.10    1.50
  -1  -8  -6    5.20    2.40
   1   8  -6    6.20    3.40
   1  -8   6    5.60    2.10
  -1   8   6    2.50    3.00
   1   8  -6    4.20    1.70
  -1   8   6    2.10    2.30
  -1  -8  -6    3.70    2.50
   1  -8   6    4.80    2.00
  -1   8  -7    0.80    4.00
   1   8   7    0.20    3.60
   1  -8  -7   -8.40    4.20
  -1  -8   7    1.40    4.30
   1   8   7   -2.70    3.50
   1   8   7   -1.80    2.40
  -1   8  -7   -1.30    2.10
  -1   8  -7    0.20    2.00
  -1  -8   7   -1.50    1.80
  -1  -8   7   -3.60    2.00
   1   8   7    0.80    2.60
  -1  -8   7   -3.40    2.00
   1   8   7    2.90    2.80
   1  -8  -7   -3.60    2.20
   1  -8  -7    0.00    2.40
   1   8   7    0.50    3.90
   1  -8  -7    1.70    2.50
  -1  -8   7   -3.70    3.90
  -1   8   7   -2.00    2.60
  -1   8   7   -2.50    2.60
   1   8  -7   -0.80    1.90
  -1   8   7    3.10    3.40
  -1   8   7   -4.50    3.00
  -1   8   7   -1.10    2.50
  -1  -8  -7   -0.60    2.30
   1  -8   7    2.90    3.00
   1   8  -7    2.60    3.70
   1  -8   7   -0.30    4.30
  -1  -8  -7   -1.70    2.40
   1  -8   7    0.70    4.30
   1  -8   7   -1.00    2.30
  -1  -8  -7    0.70    2.60
   1   8  -7   -1.50    1.70
   1   8   8  139.79   10.70
   1   8   8  157.78   11.00
   1  -8  -8  161.78   11.50
   1  -8  -8  149.59    7.70
   1   8   8  141.39    8.60
  -1  -8   8  144.09    6.70
  -1  -8   8  144.39   11.80
  -1   8  -8  160.48    6.90
   1   8   8  167.58    7.80
  -1  -8   8  133.29    9.00
   1   8   8  148.79    7.30
  -1   8  -8  157.78   13.60
  -1  -8  -8  156.68    7.50
   1  -8   8  149.19    7.20
   1   8  -8  149.88    6.60
  -1  -8  -8  144.99    7.20
  -1   8   8  155.98    7.80
   1  -8   8  152.08   11.90
  -1   8   8  144.29   10.50
  -1   8   8  140.89    8.30
   1   8   9   -0.30    4.40
   1   8   9    4.40    9.80
  -1  -8   9    1.80    5.50
   1   8   9   -1.90    4.60
  -1  -8   9   -6.20    6.10
   1   8  -9    1.80    4.60
   1  -8   9    1.60    5.20
  -1   8   9    3.90    4.90
   1  -8   9    1.40    5.70
  -1  -8  10  110.19   14.00
  -1   8 -10   93.99    6.40
  -1  -8  10   90.19    6.80
   1   8  10   96.29   13.80
   1  -8  10  105.39   14.50
   1  -8  10   90.19    7.10
   1   8 -10   92.99    6.20
  -1   8  10   99.49   13.70
  -1  -8  11   14.50    4.20
  -1  -8  11   23.10    7.70
   1   8  11   13.20    8.10
  -1   8 -11   18.60    3.70
   1  -8  11   12.40    4.20
  -1   8  11   20.00    8.20
   1   8 -11   11.50    3.30
   1  -8  11   24.90    7.90
  -1   8 -12    5.30    3.90
  -1  -8  12   21.20    8.70
   1   8  12    8.30    9.70
  -1  -8  12   -0.40    4.50
  -1   8  12    8.20    9.80
   1   8 -12    2.80    3.70
   1  -8  12   21.50    9.30
   1  -8  12   -0.50    4.60
   1   8  13   16.40   11.90
  -1  -8  13   13.40    5.20
  -1   8 -13   16.60    4.50
   1  -8  13   19.30   10.60
  -1   8  13   26.20   19.80
   1  -8  13   14.10    5.30
   1   8 -13   12.40    4.30
  -1   9   0    3.30    1.30
   1   9   0    3.80    1.10
  -1   9   0    3.40    1.20
  -1   9   0    4.10    1.30
   1   9   0    3.20    1.20
   1  -9   0    3.30    1.30
   1   9   0    3.20    1.00
   1   9   0    2.50    1.90
   1   9   0    1.40    1.90
  -1  -9   0    2.40    1.10
   1   9   0    3.30    1.10
  -1  -9   0    6.70    2.70
   1  -9   0    5.80    1.30
  -1   9   0    5.50    2.60
  -1   9   0    0.40    2.00
  -1  -9   0    4.20    1.20
   1   9   0    6.10    2.60
   1  -9   0    6.00    2.70
  -1   9   0    2.30    2.10
  -1  -9   0    2.10    1.20
   1  -9   0    3.10    1.40
  -1   9   0    4.00    2.50
   1   9   1  692.83   23.00
  -1   9  -1  662.43   22.10
  -1   9  -1  704.93   23.30
   1   9   1  703.13   22.10
   1  -9  -1  694.13   23.00
   1   9   1  667.33   22.20
   1  -9  -1  678.83   22.30
   1   9   1  658.23   22.10
  -1   9  -1  700.13   22.20
  -1  -9   1  641.04   22.00
   1  -9  -1  697.73   22.20
  -1   9  -1  727.23   23.30
   1  -9  -1  665.23   22.20
  -1   9  -1  688.83   22.20
  -1  -9   1  669.03   23.30
   1  -9  -1  666.93   23.10
   1   9   1  708.53   23.20
   1   9   1  703.33   22.30
  -1  -9   1  714.93   22.00
  -1   9  -1  700.13   22.20
  -1   9  -1  689.03   23.30
   1   9  -1  682.93   22.00
   1   9  -1  706.83   23.20
   1   9  -1  674.93   23.10
  -1  -9  -1  705.23   23.00
  -1  -9  -1  666.23   23.10
   1  -9   1  687.23   22.10
  -1   9   1  701.83   22.20
  -1  -9  -1  694.23   22.50
  -1  -9  -1  679.73   22.20
  -1   9   1  706.73   23.20
   1  -9   1  682.93   22.10
   1  -9   1  715.03   22.20
   1   9  -1  661.63   22.00
  -1   9   1  672.73   23.00
   1   9  -1  711.73   23.20
  -1  -9  -1  681.53   22.10
  -1  -9  -1  672.43   22.20
  -1   9   1  693.33   22.30
   1  -9   1  669.83   22.20
   1  -9   1  667.13   23.40
  -1   9   1  669.43   22.20
  -1   9   1  661.13   22.30
   1  -9  -2  151.98    5.60
   1  -9  -2  145.89    5.50
  -1   9  -2  135.79    5.20
  -1  -9   2  138.99    5.10
   1  -9  -2  149.19    6.80
  -1   9  -2  149.79    7.10
   1   9   2  136.99    5.50
  -1   9  -2  145.79    6.80
  -1   9  -2  138.99    5.20
   1   9   2  134.39    6.70
   1   9   2  141.49    5.60
  -1   9  -2  141.79    5.50
  -1   9  -2  146.89    6.90
  -1  -9   2  151.58    7.10
   1   9   2  143.29    6.70
   1  -9  -2  141.39    5.60
   1  -9  -2  145.09    5.80
   1   9   2  135.69    8.60
   1  -9  -2  144.39    6.50
  -1  -9   2  150.28    5.20
   1   9   2  145.59    5.40
   1   9   2  138.99    5.50
  -1  -9  -2  140.89    5.30
   1  -9   2  133.79    6.00
   1  -9   2  141.29    5.20
   1  -9   2  141.99    5.50
   1   9  -2  145.79    5.20
  -1   9   2  148.69    5.70
   1   9  -2  139.89    7.10
   1  -9   2  144.99    9.20
  -1  -9  -2  143.69    5.60
   1   9  -2  150.88    5.10
  -1   9   2  139.49    7.60
  -1   9   2  143.69    5.60
  -1   9   2  148.59    5.50
  -1  -9  -2  150.28    6.60
  -1  -9  -2  139.79    5.50
  -1   9   2  151.18    6.80
  -1   9   2  146.49    5.70
   1  -9   2  147.19    7.40
   1   9  -2  144.69    6.70
  -1   9  -3  212.48    7.60
  -1   9  -3  200.38    7.00
  -1   9  -3  207.38    9.00
   1   9   3  217.38    7.70
   1  -9  -3  213.38    7.60
   1   9   3  206.28    8.60
  -1  -9   3  196.58    9.80
   1   9   3  220.38    8.70
   1  -9  -3  223.28    8.60
  -1  -9   3  201.98    7.20
   1   9   3  204.08    7.70
  -1   9  -3  190.58    7.50
   1   9   3  196.68   11.40
   1  -9  -3  205.88    7.50
  -1   9  -3  207.18    9.20
  -1   9  -3  198.58    7.00
   1   9   3  219.18    7.50
   1   9   3  222.58    9.20
  -1  -9   3  209.58    9.00
  -1  -9   3  198.28    7.20
   1  -9  -3  213.08    7.70
   1  -9   3  196.28    7.50
   1  -9   3  207.68    7.50
  -1  -9  -3  218.88    9.20
   1   9  -3  198.98    7.20
  -1  -9  -3  212.08    8.80
   1  -9   3  203.88    7.10
  -1   9   3  210.98    7.60
  -1   9   3  209.78    8.70
  -1  -9  -3  209.38    7.40
  -1   9   3  213.18    7.60
   1   9  -3  209.78    7.30
  -1   9   3  208.18    7.70
   1   9  -3  209.78    9.20
   1  -9   3  206.68    7.20
  -1  -9  -3  215.88    7.60
   1   9  -3  219.38    8.80
  -1   9   3  191.78    8.60
  -1  -9  -3  220.28    8.70
  -1   9   3  219.38    8.70
   1  -9   3  201.18    9.50
  -1   9   3  208.28    7.80
  -1  -9   4  177.18    9.40
  -1  -9   4  193.98   10.00
   1  -9  -4  182.38    7.10
  -1   9  -4  191.68    7.00
  -1   9  -4  173.68    6.50
  -1  -9   4  190.78    6.70
   1   9   4  191.38    8.40
   1   9   4  185.18    7.20
   1   9   4  185.58    8.30
   1  -9  -4  191.58    7.30
  -1   9  -4  163.48    7.10
   1   9   4  189.08    8.40
   1   9   4  181.88    7.30
   1  -9  -4  193.98    8.20
  -1   9  -4  188.18    8.80
   1   9   4  193.68    7.70
  -1   9  -4  192.48    7.00
   1   9   4  190.28    7.70
   1  -9  -4  175.78    7.40
  -1   9  -4  182.08    8.90
  -1  -9   4  193.98    6.70
   1  -9  -4  181.38    7.20
   1   9  -4  201.48   12.00
   1  -9   4  184.88    6.80
   1   9  -4  193.58    6.70
  -1   9   4  181.28    8.30
   1   9  -4  188.78    8.40
   1  -9   4  204.48    6.70
   1   9  -4  189.28    6.70
  -1   9   4  181.08    9.10
  -1   9   4  179.18    7.30
  -1  -9  -4  193.08    7.60
  -1   9   4  174.98    7.30
  -1   9   4  190.08    8.40
   1  -9   4  184.28    9.60
   1  -9   4  193.48    9.40
  -1  -9  -4  189.08    7.20
   1  -9   4  189.18    7.00
  -1  -9  -4  191.18    8.30
  -1  -9  -4  182.98    7.20
   1  -9   4  191.18    7.00
  -1   9   4  185.58    7.20
  -1   9   4  195.08    8.30
  -1   9  -5  114.39    4.80
  -1  -9   5  121.89    8.20
  -1   9  -5  109.39    7.60
   1   9   5   94.79    6.40
   1  -9  -5   94.39    5.70
   1   9   5   95.99    5.30
   1   9   5   90.19    9.40
   1  -9  -5  114.29    6.50
   1  -9  -5   86.99    5.40
  -1   9  -5   90.29    4.20
   1   9   5  105.59    5.20
  -1   9  -5   95.29    3.90
  -1  -9   5  108.29    4.50
   1   9   5  104.99    5.20
   1  -9  -5   91.49    6.10
  -1  -9   5   89.99    8.00
  -1   9  -5  109.79    4.70
  -1  -9   5  101.69    4.40
   1   9   5  104.69    5.30
   1   9   5  109.59    6.80
  -1  -9  -5  102.59    5.00
   1  -9   5  107.69    4.80
  -1  -9  -5  104.49    5.20
  -1   9   5   84.59    7.90
  -1   9   5   99.69    9.00
  -1  -9  -5  110.19    6.70
  -1  -9  -5  106.89    5.20
  -1   9   5  105.39    6.70
   1   9  -5  110.49    4.40
   1  -9   5  100.39    4.70
  -1   9   5   95.59    6.10
   1  -9   5   98.89    8.20
   1  -9   5  106.59    7.60
   1   9  -5   99.09    4.30
   1  -9   5  105.19    4.30
   1  -9   5  111.79    4.80
   1   9  -5  106.29    6.50
  -1   9   5   86.09    5.30
  -1  -9  -5  103.79    5.30
  -1   9   5   97.19    5.40
   1   9  -5  103.49    7.40
  -1   9  -6    8.60    4.20
  -1  -9   6    5.40    4.00
  -1  -9   6    4.60    1.70
   1   9   6    2.90    2.40
   1   9   6    5.40    2.60
   1   9   6    3.60    3.40
   1  -9  -6    2.00    2.30
  -1  -9   6    5.30    2.00
   1  -9  -6    6.60    2.40
   1   9   6    0.60    2.30
   1  -9  -6    4.60    2.60
  -1   9  -6    6.20    2.00
   1  -9  -6   -0.20    2.20
  -1   9  -6    6.40    2.00
  -1   9  -6    3.00    1.70
   1   9   6    7.30    2.60
  -1  -9   6    6.20    3.90
   1   9   6    2.80    3.40
   1   9   6    5.70    3.30
   1   9  -6    5.10    1.60
   1   9  -6    4.70    1.80
  -1  -9  -6    5.20    2.30
  -1   9   6    4.50    2.40
  -1   9   6    3.50    3.00
  -1   9   6   -0.30    3.20
  -1  -9  -6    3.80    2.70
   1  -9   6    2.40    2.10
  -1   9   6   -1.50    2.30
   1   9  -6    4.60    3.50
   1  -9   6    2.90    3.80
  -1   9   6    2.00    2.50
  -1  -9  -6    2.10    2.50
   1  -9   6    6.80    2.00
   1  -9   6    5.60    4.40
  -1  -9  -6    1.10    2.20
   1  -9   6    5.60    2.10
  -1   9   6    2.90    3.30
  -1   9   6    8.40    2.60
   1  -9  -7    6.40    2.50
   1   9   7    4.20    2.60
   1   9   7   -0.30    3.70
  -1  -9   7    1.90    1.90
   1   9   7    4.90    3.80
  -1   9  -7    5.00    4.40
   1   9   7    5.70    4.50
  -1   9  -7    5.20    2.30
  -1  -9   7    4.40    4.70
   1   9   7    5.10    2.90
   1  -9  -7    0.30    2.40
  -1  -9   7    8.30    4.30
  -1  -9   7    2.50    2.20
   1  -9  -7    5.10    2.80
   1   9   7    5.70    3.90
  -1   9   7    0.50    6.00
  -1   9   7    0.20    2.60
  -1   9   7    4.60    3.60
  -1   9   7    6.10    2.80
  -1   9   7    5.60    2.80
  -1  -9  -7    5.00    2.60
  -1   9   7    0.70    3.60
  -1  -9  -7    0.10    2.50
   1   9  -7    2.90    1.80
   1  -9   7    1.00    4.70
   1   9  -7    4.40    2.10
   1  -9   7    2.50    4.40
   1  -9   7    0.30    2.40
   1   9  -7    7.10    4.50
   1   9   8  182.98    8.70
  -1  -9   8  172.38   13.00
   1   9   8  177.28   11.30
   1   9   8  164.38    9.80
   1  -9  -8  196.98    8.50
  -1  -9   8  155.28   10.20
  -1   9  -8  184.18    7.60
  -1  -9   8  169.38    7.50
   1   9  -8  181.68    7.30
  -1   9   8  174.98    9.30
  -1   9   8  184.38    8.80
  -1  -9  -8  181.58    8.40
   1  -9   8  168.38   12.60
   1  -9   8  186.48    8.00
  -1   9   8  167.58   11.20
   1   9   9    9.20    5.10
   1   9   9    6.00    5.50
  -1   9  -9    9.10    2.80
   1   9   9    6.60    5.00
  -1  -9   9    6.50    7.70
  -1  -9   9    6.30    3.00
   1   9  -9    7.00    2.60
  -1   9   9    5.70    5.80
   1  -9   9    7.00    3.30
   1  -9   9    9.30    6.30
   1  -9   9    3.20    5.50
  -1  -9  10    7.20    3.40
  -1  -9  10   13.10    7.00
   1   9  10   10.90    6.70
  -1   9 -10   10.40    3.30
  -1   9  10    6.30    6.70
   1  -9  10    9.90    3.80
   1   9 -10   13.50    3.10
   1  -9  10   13.40    6.90
  -1  -9  11   30.40    4.60
   1   9  11   39.20    8.70
  -1  -9  11   42.10    8.70
  -1   9 -11   38.10    4.30
   1   9 -11   36.40    4.00
  -1   9  11   38.20    8.90
   1  -9  11   43.40    9.10
   1  -9  11   33.20    4.80
  -1   9 -12    6.10    4.40
  -1  -9  12    3.00    5.30
   1   9  12    9.40   10.20
  -1  -9  12   22.30    9.00
  -1   9  12    5.50   10.00
   1  -9  12    1.80    4.90
   1   9 -12    4.40    5.00
  -1  -9  13    5.40    5.00
  -1  -9  13   28.90   10.80
   1   9  13   14.80   11.90
  -1   9 -13    8.50    4.30
   1  -9  13   11.20    5.30
   1  -9  13   31.50   10.70
  -1   9  13   17.00   12.00
   1   9 -13    3.60    4.10
   1  10   0    2.40    1.30
   1 -10   0    4.90    1.40
   1  10   0    1.40    1.10
  -1  10   0    0.80    2.10
  -1 -10   0    1.00    1.30
  -1  10   0    3.30    1.40
   1 -10   0    3.10    1.50
  -1 -10   0    3.10    2.10
  -1  10   0    5.70    1.50
  -1  10   0    3.80    1.50
  -1  10   0    1.70    2.70
   1  10   0    3.30    2.20
   1  10   0    0.50    2.60
  -1 -10   0    1.40    2.90
  -1  10   0    1.00    2.20
   1 -10   0    4.50    1.50
  -1 -10   0    1.30    1.30
   1 -10   0    4.30    1.40
   1  10   0    0.50    1.10
  -1 -10   0    2.50    1.30
   1  10   0    0.10    1.30
  -1  10   0    2.20    1.30
   1 -10   0    6.00    3.10
   1  10   0    1.00    2.20
   1  10   1  322.17   11.20
  -1  10  -1  349.07   11.20
  -1  10  -1  333.57   12.60
  -1 -10   1  344.77   11.00
   1 -10  -1  329.37   12.50
  -1  10  -1  338.97   11.10
  -1  10  -1  339.87   12.60
  -1 -10   1  312.87   11.00
   1  10   1  334.27   12.50
  -1  10  -1  332.17   11.20
   1  10   1  331.27   11.10
   1  10   1  321.77   11.20
   1  10   1  334.77   12.30
   1 -10  -1  329.47   11.30
  -1 -10   1  327.77   12.60
   1 -10  -1  340.77   11.20
   1 -10  -1  326.77   11.40
  -1  10  -1  340.87   12.60
   1  10   1  344.67   11.30
  -1  10   1  345.07   11.40
  -1 -10  -1  319.07   11.20
   1  10  -1  331.17   12.40
   1  10  -1  324.77   11.00
  -1  10   1  347.67   11.20
   1 -10   1  344.87   11.20
  -1  10   1  337.67   12.40
  -1 -10  -1  318.47   11.10
  -1 -10  -1  335.07   11.20
  -1  10   1  347.07   12.50
   1 -10   1  317.77   11.10
  -1 -10  -1  335.67   12.50
  -1  10   1  322.87   11.30
  -1  10   1  337.47   11.30
   1  10  -1  336.37   11.00
   1 -10   1  329.77   11.20
   1  10  -1  333.67   12.50
   1 -10   1  329.37   11.20
  -1 -10  -1  314.77   11.20
   1 -10   1  336.97   12.80
  -1 -10  -1  351.36   12.40
   1  10   2   -2.60    2.10
  -1 -10   2    4.40    1.20
  -1 -10   2    3.60    1.20
   1 -10  -2    3.80    2.80
   1  10   2    1.70    2.90
  -1  10  -2    0.10    1.10
   1 -10  -2    4.20    1.60
  -1  10  -2   -0.30    2.90
   1 -10  -2    1.60    1.80
  -1  10  -2    4.80    1.60
  -1 -10   2    2.60    3.10
   1  10   2    3.80    1.70
   1 -10  -2    0.60    1.50
   1  10   2    1.30    1.60
  -1  10  -2    2.00    1.50
   1  10   2    0.30    2.70
   1  10   2    0.70    1.50
   1 -10  -2    1.70    3.60
  -1  10  -2    1.70    4.60
  -1  10  -2    2.60    1.20
   1  10   2   -0.60    2.80
   1 -10   2    1.00    1.20
   1  10  -2    3.10    1.20
  -1  10   2   -1.60    2.70
   1 -10   2    5.20    3.20
   1 -10   2    0.60    1.50
  -1 -10  -2    1.40    1.60
  -1  10   2    1.10    1.80
  -1  10   2    0.70    1.70
  -1  10   2    1.10    2.20
  -1  10   2    1.20    1.60
  -1  10   2    2.90    1.70
   1  10  -2    0.20    2.30
  -1 -10  -2    4.80    4.10
   1  10  -2    3.30    1.30
  -1 -10  -2    0.50    1.50
   1  10  -2   -0.80    2.70
   1 -10   2    3.10    1.40
   1 -10   2    2.00    1.50
   1  10  -2    1.90    2.40
  -1 -10  -2   -0.70    2.50
   1  10   3    1.00    1.80
   1  10   3    1.60    1.70
   1  10   3    0.10    1.60
  -1 -10   3    2.00    1.40
   1  10   3    2.60    2.90
   1  10   3    1.90    1.80
   1 -10  -3    4.90    1.80
   1  10   3    3.00    4.80
   1 -10  -3   -1.10    3.30
   1 -10  -3   -0.60    1.70
  -1  10  -3    0.50    2.60
  -1 -10   3    5.00    3.40
   1  10   3    1.40    2.30
  -1  10  -3    1.50    1.80
  -1 -10   3    4.00    3.00
  -1 -10   3    1.80    1.30
   1 -10  -3    5.00    2.20
  -1  10  -3    2.30    1.60
  -1  10  -3    7.40    5.30
   1 -10   3    3.70    3.10
   1  10  -3    3.40    1.40
  -1  10   3    1.40    3.00
   1  10  -3    2.90    2.50
   1  10  -3    2.60    3.00
   1 -10   3    1.80    1.60
   1  10  -3    1.20    1.40
  -1  10   3    1.70    1.90
  -1  10   3    0.50    3.10
  -1 -10  -3    1.90    2.20
   1 -10   3    0.70    1.40
  -1  10   3    0.30    2.90
  -1 -10  -3    1.60    1.70
  -1  10   3    2.20    1.90
  -1 -10  -3    1.70    1.80
   1 -10   3    7.20    3.80
  -1 -10  -3    4.40    1.80
  -1 -10  -3    1.40    1.70
  -1  10   3    1.00    2.40
   1 -10   3    1.80    1.70
   1 -10   3    2.40    1.30
   1  10   4  239.78    8.80
   1  10   4  231.68   10.00
  -1 -10   4  244.28   10.60
  -1 -10   4  237.18    8.30
   1 -10  -4  227.18    8.60
  -1 -10   4  247.08    8.30
   1  10   4  232.98    8.80
   1 -10  -4  225.38    9.00
   1  10   4  232.98   10.00
  -1  10  -4  232.28    8.60
   1 -10  -4  247.38    9.90
   1  10   4  228.48    8.90
   1 -10  -4  233.58    8.80
  -1 -10   4  224.48   11.10
   1  10   4  236.18    8.70
  -1  10  -4  230.38   10.40
  -1  10  -4  242.18    8.60
  -1  10  -4  234.28   10.70
   1 -10  -4  225.08    8.80
   1  10   4  248.18   10.10
   1  10  -4  231.58    8.30
  -1  10   4  241.78   11.10
   1  10  -4  248.48    8.20
  -1  10   4  238.88    8.80
  -1  10   4  227.28    9.00
   1 -10   4  233.48    8.20
  -1 -10  -4  235.28    8.70
   1 -10   4  234.88   11.40
   1 -10   4  245.48    8.60
  -1  10   4  225.88    8.80
  -1 -10  -4  236.58    8.80
   1 -10   4  239.08   11.10
  -1  10   4  222.88    8.90
  -1 -10  -4  245.98   10.10
   1  10  -4  237.58   10.60
  -1  10   4  247.38   10.10
  -1 -10  -4  235.48    8.60
  -1  10   4  237.68   10.00
   1 -10   4  245.38    8.60
   1  10   5  104.39    5.60
   1  10   5  102.79    7.00
  -1 -10   5  113.19    7.70
  -1  10  -5  110.79    5.00
   1  10   5   97.99    6.80
   1  10   5  103.29    6.60
   1 -10  -5   90.19    5.30
  -1  10  -5  101.19    7.20
   1  10   5   95.69    5.40
   1  10   5   93.59    6.70
  -1 -10   5  100.29    4.50
   1 -10  -5   92.89    5.20
  -1 -10   5  100.79    4.50
   1 -10  -5   88.49    5.60
  -1  10  -5  114.29    4.80
   1 -10  -5   98.89    5.30
  -1 -10   5   85.89    8.30
   1  10   5   94.39    5.50
   1 -10   5   91.59    8.70
   1  10  -5   92.19    9.10
   1  10  -5   98.99    4.30
  -1  10   5  116.19    7.10
  -1  10   5   93.59    5.40
  -1  10   5   97.19    5.50
   1 -10   5  108.69    5.00
   1  10  -5  106.59    4.50
  -1  10   5  101.09    5.60
   1 -10   5   96.39    4.70
  -1 -10  -5  100.89    5.30
  -1  10   5   95.29    6.60
  -1 -10  -5  105.79    5.40
   1 -10   5  107.29    5.00
  -1  10   5   93.09    7.40
   1 -10   5  107.19    4.20
  -1 -10  -5   99.59    8.00
   1 -10   5  108.49    8.20
  -1 -10  -5   97.09    5.20
  -1  10   5   94.79    5.60
   1  10  -5  104.39    6.80
   1  10   6   34.30    4.60
  -1 -10   6   34.30    3.50
  -1  10  -6   43.30    3.50
   1 -10  -6   33.10    3.10
   1 -10  -6   30.00    3.10
  -1  10  -6   39.70    3.90
   1  10   6   40.20    3.40
   1  10   6   40.40    4.80
   1  10   6   29.50    4.10
   1 -10  -6   32.20    3.40
  -1 -10   6   41.10    6.80
  -1  10  -6   40.20    6.60
   1  10  -6   34.30    5.70
  -1  10   6   35.80    4.40
   1 -10   6   38.60    3.80
   1 -10   6   32.10    3.80
  -1  10   6   33.90    5.70
   1  10  -6   37.50    3.40
  -1 -10  -6   38.50    4.50
  -1  10   6   42.10    6.70
  -1 -10  -6   38.80    4.00
   1 -10   6   35.30    5.70
  -1  10   6   38.90    4.90
  -1  10   6   34.40    3.20
  -1  10   6   34.50    3.50
   1  10   7   -2.80    4.90
   1 -10  -7    8.10    2.70
  -1  10  -7    2.80    2.40
  -1 -10   7    4.10    4.60
  -1 -10   7    5.60    2.40
   1  10   7    4.40    4.20
   1  10   7    2.70    3.10
  -1 -10   7    3.40    4.80
   1  10   7    0.00    4.00
  -1  10   7    5.60    3.80
   1 -10   7    1.90    4.90
  -1  10   7    6.10    2.90
   1 -10   7    0.70    4.90
  -1  10   7    3.00    4.00
   1 -10   7    3.90    2.50
   1  10  -7    5.50    4.40
  -1  10   7    2.90    3.80
  -1 -10  -7    7.60    3.00
   1  10  -7    4.90    2.20
  -1 -10   8  176.88   11.50
  -1  10  -8  205.98    9.40
   1  10   8  206.08   12.60
   1 -10  -8  224.38    9.50
  -1 -10   8  208.08   14.30
   1  10   8  215.28    9.60
  -1 -10   8  194.38    9.40
   1  10   8  194.68   10.90
   1  10  -8  205.88    8.90
   1 -10   8  210.88   14.10
  -1 -10  -8  217.78    9.40
  -1  10   8  219.58    9.80
  -1  10   8  195.68   12.40
  -1  10   8  199.98   10.30
   1 -10   8  206.98    9.80
  -1 -10   9    0.80    3.00
  -1 -10   9    1.80    6.40
   1  10   9    2.60    5.30
   1  10   9    5.70    5.60
   1  10   9    5.30    5.10
  -1  10  -9    2.70    2.90
   1 -10   9    3.70    3.30
   1 -10   9    2.90    6.40
  -1  10   9    1.20    5.40
   1  10  -9    1.30    2.60
   1 -10   9   -2.40    5.50
   1  10  10   -0.40    6.80
  -1  10 -10    6.70    3.20
  -1 -10  10    3.50    7.30
  -1 -10  10    4.00    3.40
   1 -10  10    2.60    3.80
   1 -10  10    4.90    6.90
   1  10 -10    6.10    3.00
  -1  10  10   -5.00    6.70
   1  10  11   15.70    8.70
  -1  10 -11   14.90    3.90
  -1 -10  11   29.20    9.00
  -1 -10  11   16.20    4.30
   1 -10  11   10.30    4.40
   1  10 -11   15.10    3.60
  -1  10  11    6.50    8.60
   1 -10  11   18.40    8.20
   1  10  12   -1.10   13.50
  -1  10 -12   10.00    5.90
  -1 -10  12   20.40    9.60
  -1  10  12    7.80   17.10
   1  10  13   -0.20   15.90
  -1  10  13   -3.50   11.80
  -1  11   0    3.60    3.00
   1 -11   0    3.10    3.40
  -1  11   0    1.60    1.60
  -1 -11   0    2.60    1.40
  -1  11   0    0.80    1.40
   1  11   0    1.80    1.20
  -1 -11   0    1.30    1.40
  -1 -11   0    4.40    3.30
   1 -11   0    3.50    1.60
   1 -11   0    2.20    1.60
  -1  11   0    0.20    2.40
   1  11   0    0.80    2.40
   1  11   0    2.90    2.60
   1  11   0    2.10    1.40
   1  11   0   -0.30    2.90
   1  11   0    2.10    1.40
  -1  11   0    2.40    1.60
  -1  11   0    3.60    2.40
   1 -11   0    2.10    1.60
  -1 -11   0    3.00    1.30
   1  11   0    1.00    1.40
  -1  11   0    2.70    1.50
  -1 -11   0    3.10    1.50
   1 -11   0    4.50    1.50
   1 -11  -1  176.48    8.50
  -1 -11   1  184.28    6.40
  -1  11  -1  188.88    8.60
  -1  11  -1  187.28    6.50
   1  11   1  175.78    8.20
   1 -11  -1  169.98    6.90
  -1 -11   1  176.98    6.40
  -1  11  -1  187.78    8.50
  -1  11  -1  183.78    8.60
   1  11   1  162.68    6.50
  -1 -11   1  178.48    8.60
  -1  11  -1  173.08    6.40
   1  11   1  181.08    6.80
  -1  11  -1  192.98    6.70
   1  11   1  177.48    6.60
   1  11   1  183.88    8.20
  -1  11  -1  188.38    6.70
   1  11   1  177.98    6.50
   1 -11  -1  179.78    6.90
   1 -11  -1  177.18    6.70
  -1  11   1  181.48    6.80
  -1 -11  -1  179.88    6.60
  -1 -11  -1  179.88    8.40
   1 -11   1  188.18    6.70
  -1  11   1  179.58    6.80
  -1  11   1  179.38    8.40
   1  11  -1  181.48    8.30
   1  11  -1  187.98    8.50
  -1 -11  -1  186.28    8.10
   1 -11   1  187.38    8.90
   1  11  -1  179.98    6.40
  -1  11   1  185.68    6.70
  -1  11   1  186.38    8.40
   1 -11   1  171.18    6.50
  -1  11   1  175.38    6.80
   1  11  -1  169.28    8.20
   1 -11   1  174.28    6.60
   1  11  -1  185.08    6.50
  -1 -11  -1  175.88    6.50
  -1 -11  -1  188.68    6.70
  -1 -11  -1  172.08    6.70
   1 -11   1  178.78    6.70
  -1  11   1  180.78    8.20
   1  11   2   11.20    3.40
  -1  11  -2   13.30    2.90
   1  11   2   11.00    2.70
  -1  11  -2   15.90    1.90
   1 -11  -2   11.90    2.50
  -1 -11   2   12.60    1.50
   1 -11  -2   13.40    2.20
   1 -11  -2   14.80    3.40
  -1  11  -2   12.20    3.50
  -1  11  -2   15.20    1.40
  -1 -11   2   15.50    3.90
   1  11   2   10.50    1.90
  -1 -11   2   13.70    1.50
   1 -11  -2   10.80    2.00
   1  11   2   11.00    1.70
   1  11   2   12.30    1.80
   1  11   2   13.00    1.90
   1  11   2    9.80    3.40
  -1  11  -2   14.20    1.90
  -1  11  -2    6.70    2.80
  -1  11  -2   16.50    2.10
   1 -11  -2   12.00    1.80
   1  11  -2   13.40    3.40
  -1  11   2   11.20    2.80
   1 -11   2   16.00    1.50
  -1  11   2   12.90    2.00
  -1 -11  -2   11.10    2.00
  -1  11   2   11.40    2.00
  -1 -11  -2   12.30    1.80
  -1 -11  -2   11.50    2.60
   1  11  -2   13.40    2.90
  -1  11   2    9.60    2.00
   1  11  -2   12.40    1.60
   1  11  -2   18.70    2.30
   1 -11   2   12.00    3.90
   1 -11   2   12.00    1.80
   1 -11   2   12.50    1.90
   1 -11   2   11.80    1.70
  -1  11   2   14.80    1.90
  -1  11   2    9.70    3.40
  -1 -11  -2   10.70    1.70
  -1  11  -3   80.99    4.30
   1  11   3   90.49    6.40
   1  11   3   89.09    4.70
   1 -11  -3   95.89    6.00
  -1 -11   3   83.09    4.00
   1 -11  -3   81.39    4.60
   1  11   3   86.99    4.50
   1  11   3   85.39    6.20
  -1 -11   3   99.19    7.10
   1 -11  -3   93.09    4.70
   1 -11  -3   86.09    7.10
  -1 -11   3   85.89    4.00
   1  11   3   85.49    6.40
  -1  11  -3   87.09    4.40
   1  11   3   85.79    4.40
   1 -11  -3   82.99    4.40
   1  11   3   91.19    4.60
  -1  11  -3   81.69    6.40
  -1  11  -3   92.69    6.90
  -1  11   3   82.89    6.40
   1  11  -3   96.89    6.90
  -1  11   3   83.09    4.50
   1  11  -3   94.39    3.90
  -1  11   3   80.09    4.80
   1 -11   3   83.89    7.60
  -1  11   3   89.19    6.50
   1 -11   3   93.59    7.60
  -1  11   3   81.49    4.60
  -1  11   3   90.89    4.70
   1  11  -3   83.49    4.00
   1 -11   3   85.39    4.40
  -1 -11  -3   87.39    4.50
  -1 -11  -3   91.59    6.10
   1  11  -3   88.99    6.30
  -1 -11  -3   84.59    4.60
  -1 -11  -3   78.69    4.20
  -1  11   3   74.39    6.20
   1 -11   3   86.59    4.30
   1 -11  -4   93.29    5.20
   1  11   4  101.39    7.00
  -1 -11   4  103.69    4.50
   1  11   4   96.99    5.30
  -1  11  -4   99.49    5.00
  -1  11  -4   98.09    4.90
  -1 -11   4   94.59    8.40
   1  11   4  102.49    6.80
   1  11   4  100.59    5.30
   1 -11  -4   95.89    5.00
   1  11   4   96.99    5.90
  -1  11  -4  108.29    7.30
  -1 -11   4   96.99    4.60
   1 -11  -4  100.39    5.30
   1  11   4   97.99    5.10
   1  11   4  112.89    7.10
  -1 -11   4  118.39    7.80
   1 -11   4  110.99    8.40
  -1  11   4   92.19    5.20
  -1 -11  -4   94.09    5.10
  -1 -11  -4  101.59    5.30
  -1  11   4   93.19    6.70
   1  11  -4  103.09    8.80
  -1  11   4   89.19    5.50
   1  11  -4   93.59    4.50
  -1  11   4   98.99    5.40
  -1  11   4   94.39    7.00
  -1 -11  -4  105.99    5.20
  -1  11   4  110.89    7.10
   1 -11   4  102.49    5.00
   1  11  -4  102.89    4.50
   1  11  -4  102.59    7.00
   1 -11   4  105.59    5.00
   1 -11   4   98.79    8.80
  -1  11   4  102.19    5.40
  -1  11  -5  211.98    7.70
  -1 -11   5  205.48    7.50
   1  11   5  195.68    8.40
   1 -11  -5  194.58    8.20
  -1 -11   5  182.48   11.30
  -1 -11   5  204.38    7.40
   1  11   5  202.48    9.80
  -1  11  -5  210.88    7.80
   1  11   5  191.48    9.70
  -1 -11   5  200.18   10.40
   1  11   5  199.18    9.80
  -1  11  -5  208.98   11.70
  -1  11   5  196.08    9.50
   1 -11   5  188.58   11.40
   1  11  -5  200.98    7.50
   1 -11   5  204.78    7.80
   1  11  -5  203.88    9.80
   1  11  -5  208.28    7.30
  -1  11   5  185.98    9.50
  -1 -11  -5  201.58    8.20
  -1  11   5  213.28    8.50
  -1  11   5  212.08   10.00
   1 -11   5  206.98    7.90
   1 -11   5  198.08   11.00
  -1  11  -6   20.90    3.20
   1  11   6   17.70    3.10
  -1 -11   6   12.80    4.80
   1  11   6   22.40    4.20
  -1 -11   6   22.10    5.10
  -1  11  -6   14.50    2.60
   1 -11  -6   20.20    2.90
  -1 -11   6   17.00    2.40
  -1 -11   6   15.70    2.20
   1  11   6   15.60    4.40
  -1  11   6   20.00    3.20
   1 -11   6   16.30    5.40
   1 -11   6   15.10    5.10
  -1  11   6   19.50    3.90
  -1 -11  -6   19.70    3.00
  -1  11   6   18.70    4.30
   1 -11   6   16.90    2.60
   1  11  -6   19.40    2.30
   1  11  -6   17.40    4.50
  -1  11   6   15.20    4.30
  -1 -11   7    5.50    5.30
   1  11   7    5.90    4.40
  -1 -11   7    4.40    2.30
  -1  11  -7    2.90    2.50
   1  11   7    4.10    4.10
   1  11   7    6.80    3.30
  -1 -11   7    4.10    5.10
   1 -11  -7    5.90    2.90
   1  11  -7    7.80    2.30
  -1  11   7    3.00    3.00
   1 -11   7    2.70    4.80
  -1  11   7    4.00    4.20
   1 -11   7    4.60    5.50
   1 -11   7    7.40    2.70
  -1 -11  -7    6.50    3.10
  -1  11   7    3.40    4.10
   1  11   8   80.39   10.50
  -1  11  -8   94.19    5.80
   1  11   8   85.09    8.80
   1  11   8  104.79    7.40
  -1 -11   8   97.29   15.10
   1 -11  -8  100.69    7.00
  -1 -11   8   83.99    9.40
  -1 -11   8   84.99    5.60
   1  11  -8   94.09    5.40
   1 -11   8   69.69    9.80
  -1  11   8   83.79   12.70
  -1 -11  -8   92.69    6.90
   1 -11   8   86.99    6.00
  -1  11   8   91.09    8.20
   1 -11   8   94.99   12.60
  -1  11  -9   18.40    3.20
  -1 -11   9   18.40    7.20
   1  11   9   17.30    5.50
   1  11   9   13.00    6.00
   1  11   9   14.50    7.10
  -1 -11   9   14.30    3.30
   1 -11   9    7.10    6.20
   1 -11   9   16.00    3.50
   1  11  -9   19.20    3.00
  -1  11   9   10.30    6.00
   1 -11   9   21.70    7.40
  -1 -11  10   17.10    3.80
  -1  11 -10   17.40    3.50
  -1 -11  10   18.60    8.30
   1  11  10   15.60    7.40
   1 -11  10   17.00    8.20
  -1  11  10    7.60    7.00
   1  11 -10   18.90    3.30
   1 -11  10   17.40    4.00
  -1 -11  11   18.40    9.00
  -1  11 -11    2.40    3.60
  -1 -11  11    1.40    4.20
   1  11  11  -15.80    8.60
   1  11 -11    6.40    3.40
   1 -11  11    3.90    4.30
  -1  11  11  -10.70    8.30
   1 -11  11   15.00    8.40
   1  11  12  -13.90   10.00
  -1 -11  12   16.50   12.50
  -1 -11  12    2.90    4.70
  -1  11 -12    2.10    4.00
   1  11 -12    4.20    3.80
   1 -11  12    0.50    4.80
   1 -11  12   19.50   17.40
  -1 -12   0    1.10    1.50
   1  12   0    0.30    1.60
  -1 -12   0    2.20    1.50
   1  12   0    1.90    1.30
  -1  12   0    6.90    1.80
   1  12   0   -0.60    3.40
  -1  12   0    3.20    2.00
  -1 -12   0    2.00    3.70
  -1  12   0    3.40    1.80
   1 -12   0    3.30    1.80
  -1 -12   0    0.00    1.50
   1  12   0    1.90    2.80
  -1  12   0    2.40    3.50
  -1  12   0    3.10    2.70
  -1 -12   0    1.10    1.60
   1  12   0    1.70    2.70
  -1  12   0    4.00    1.70
   1  12   0    0.10    1.60
   1 -12   0    7.80    4.00
   1  12   0    2.10    1.40
  -1  12   0    3.30    2.70
   1 -12   0    4.40    3.00
   1  12   1   96.39    6.70
   1 -12  -1   98.79    4.90
   1  12   1   91.29    4.80
   1  12   1   88.19    4.50
  -1 -12   1  107.99    7.10
   1 -12  -1  108.79    4.90
  -1  12  -1   95.09    4.20
  -1  12  -1  101.79    7.00
  -1 -12   1  105.49    4.40
  -1 -12   1  106.99    4.40
  -1  12  -1   92.39    7.10
   1 -12  -1  101.79    4.60
   1 -12  -1  111.59    7.00
   1 -12  -1  101.19    4.70
   1  12   1   87.69    7.00
  -1  12  -1  103.49    4.70
  -1  12  -1  110.79    4.70
   1  12   1   96.49    4.40
  -1  12  -1  102.49    4.30
   1  12   1   85.99    4.30
  -1  12  -1  103.59    7.00
   1  12   1   96.09    6.90
   1  12  -1  107.39    4.30
  -1  12   1  111.99    6.90
  -1  12   1  100.99    4.70
   1 -12   1  104.89    4.60
  -1  12   1  101.89    7.10
   1  12  -1  118.29    7.10
  -1 -12  -1   88.39    4.60
  -1  12   1  105.39    7.00
   1  12  -1  106.79    6.90
   1  12  -1  100.09    4.30
   1 -12   1   86.99    4.40
   1 -12   1  106.39    7.50
   1 -12   1  105.09    4.70
   1  12  -1  103.19    6.80
  -1  12   1  101.99    6.70
  -1 -12  -1   94.79    4.60
  -1  12   1  105.89    4.70
  -1 -12  -1   95.89    4.40
   1 -12   1   96.29    4.40
  -1 -12  -1   91.89    6.80
  -1  12   1  110.59    4.80
   1  12   2    2.10    2.80
  -1  12  -2    1.00    3.50
  -1  12  -2    5.00    1.90
  -1  12  -2    1.10    5.30
   1  12   2    3.10    1.80
   1 -12  -2    2.20    3.50
   1 -12  -2    2.40    2.20
   1 -12  -2    2.90    2.10
  -1 -12   2    4.20    1.50
   1  12   2   -1.70    3.40
  -1 -12   2    5.00    3.90
   1  12   2    1.60    1.80
  -1  12  -2   -3.00    3.10
  -1  12  -2    6.20    1.90
   1 -12  -2    2.50    2.00
  -1 -12   2    5.50    1.50
   1  12   2    2.70    3.60
   1 -12  -2    6.50    3.10
  -1  12   2    1.00    2.60
   1 -12   2    3.30    4.20
  -1 -12  -2    4.80    1.90
  -1 -12  -2    6.00    3.60
   1  12  -2    4.20    1.50
   1  12  -2    3.40    3.00
  -1  12   2    0.90    3.40
   1  12  -2    5.30    1.60
  -1  12   2    1.20    2.20
   1 -12   2    3.00    1.70
  -1  12   2    1.60    1.90
   1  12  -2    1.60    2.90
  -1 -12  -2    0.90    1.70
  -1 -12  -2    1.20    1.90
  -1  12   2    3.30    2.00
   1 -12   2    2.00    1.40
  -1  12   2   -0.20    2.00
   1  12  -2    1.60    3.30
   1 -12   2    3.40    1.90
   1 -12  -3    9.90    3.00
   1  12   3   10.90    2.30
   1  12   3   11.60    3.90
   1 -12  -3   12.90    2.30
   1 -12  -3    8.80    2.60
   1  12   3   11.50    2.30
  -1 -12   3   10.90    1.70
  -1  12  -3   12.50    2.10
  -1 -12   3   15.40    4.50
  -1 -12   3   11.00    1.80
   1  12   3    8.80    3.10
  -1  12  -3    9.70    2.00
   1  12   3    7.40    2.20
  -1  12   3   11.40    3.30
   1  12  -3   12.00    4.10
   1  12  -3    6.30    3.50
   1 -12   3   11.70    2.20
   1 -12   3   12.90    4.80
  -1 -12  -3   11.50    3.10
   1  12  -3   11.30    1.80
  -1  12   3   11.20    2.30
  -1  12   3   10.40    2.50
  -1  12   3   10.40    3.90
  -1  12   3    7.80    2.50
   1  12  -3   14.80    1.70
   1 -12   3    9.50    2.00
  -1  12   3   12.00    4.00
  -1 -12  -3   12.00    2.20
   1 -12  -4   44.60    4.40
  -1  12  -4   43.00    4.10
  -1 -12   4   58.19    7.30
  -1 -12   4   46.40    3.50
   1  12   4   50.59    6.50
  -1 -12   4   40.60    3.50
  -1 -12   4   38.50    4.90
   1  12   4   53.29    4.50
  -1  12  -4   38.50    3.80
   1  12   4   46.00    6.50
  -1  12   4   49.20    4.60
  -1  12   4   56.19    6.60
   1 -12   4   50.99    7.80
   1  12  -4   43.50    3.40
   1 -12   4   34.70    5.00
  -1 -12  -4   53.49    4.20
   1 -12   4   38.50    3.90
   1 -12   4   44.80    4.10
  -1  12   4   42.70    6.50
  -1  12   4   44.40    6.60
   1  12  -4   49.00    3.40
  -1  12  -5   57.29    4.70
  -1 -12   5   69.49    4.00
  -1  12  -5   75.29    4.50
  -1 -12   5   75.29    8.00
  -1 -12   5   72.19    4.30
   1  12   5   72.49    7.20
   1  12   5   71.29    5.40
   1 -12  -5   67.29    5.30
   1  12   5   67.29    7.40
  -1 -12   5   79.79    9.70
   1  12  -5   71.29    3.70
   1 -12   5   60.69    4.70
   1 -12   5   72.79    4.60
  -1  12   5   65.49    6.90
   1 -12   5   59.29    9.30
  -1  12   5   75.59    7.70
   1  12  -5   56.49    4.30
  -1  12   5   77.39    5.60
  -1 -12  -5   72.49    5.20
   1 -12   5   78.09    8.80
   1  12   6   76.19    8.30
   1  12   6   81.39    6.30
  -1 -12   6   69.19    4.50
  -1 -12   6   72.29    8.40
  -1 -12   6   65.89    9.80
   1 -12  -6   68.89    5.60
  -1 -12   6   66.89    4.50
   1  12   6   69.59    7.50
  -1  12  -6   73.19    4.90
   1 -12   6   71.39    5.10
   1  12  -6   68.69    4.50
  -1 -12  -6   79.49    5.70
   1 -12   6   71.49    9.20
  -1  12   6   70.19    8.30
  -1  12   6   80.19    7.50
  -1  12   6   84.89    6.20
   1 -12   6   82.89   10.20
  -1 -12   7   -1.20    2.90
   1  12   7    3.50    4.70
  -1 -12   7    6.00    5.20
   1 -12  -7    5.30    3.00
   1  12   7   -1.50    7.90
  -1 -12   7    5.00    5.20
   1  12   7    2.60    3.40
  -1 -12  -7    3.50    3.10
  -1  12   7    3.10    4.40
  -1  12   7    4.00    3.20
  -1  12   7    3.10    4.50
   1  12  -7    1.40    3.00
   1 -12   7    7.30    6.00
   1 -12   7    6.60    5.90
  -1  12  -8  149.19    7.40
  -1 -12   8  138.19   13.20
   1  12   8  147.49    8.70
   1  12   8  145.99   12.70
   1  12   8  148.79   10.50
  -1 -12   8  141.19    7.20
   1 -12  -8  162.38    8.50
  -1  12   8  143.89    9.70
   1 -12   8  145.99    7.50
  -1  12   8  151.48   12.40
  -1  12   8  155.88    8.70
   1  12  -8  161.08    7.00
  -1 -12  -8  157.68    8.30
   1 -12   8  163.58   14.10
   1  12   9   10.90    6.00
  -1  12  -9    5.90    3.10
   1  12   9    1.20    6.00
  -1 -12   9    2.00    7.20
  -1 -12   9    3.80    3.10
   1 -12   9    2.60    3.40
   1 -12   9   -4.80    6.20
   1 -12   9    3.70    6.60
   1  12  -9    3.70    2.80
  -1  12   9    5.20    5.90
  -1 -12  10   10.60    8.10
   1  12  10   -6.60    7.20
  -1 -12  10    6.80    3.70
  -1  12 -10    8.50    3.40
   1  12 -10    7.80    3.10
   1 -12  10    8.60    8.00
   1 -12  10    5.10    4.00
   1  12  11    7.80   11.00
  -1 -12  11   27.70    9.60
   1 -12  11   24.00    9.70
  -1  12  11    9.40    9.30
  -1 -12  12   12.50    4.90
  -1  12 -12   14.40    4.30
  -1 -12  12   33.10   11.10
   1  12  12   -1.90   10.60
  -1  12  12    8.10   10.60
   1  12 -12   16.60    4.10
   1 -12  12   35.50   10.40
   1 -12  12   12.30    5.20
   1  13   0    3.80    3.00
  -1 -13   0    2.20    1.60
   1  13   0    2.00    1.80
  -1  13   0    2.70    3.20
   1 -13   0    2.30    1.90
  -1 -13   0    0.30    1.70
   1 -13   0    7.90    4.00
  -1  13   0    3.80    1.80
  -1 -13   0    6.00    1.90
   1 -13   0    3.00    2.00
  -1  13   0    3.00    1.90
   1  13   0    2.30    1.80
  -1  13   0    4.30    1.90
   1 -13   0    3.20    2.00
   1  13   0    1.90    1.30
  -1 -13   0    3.30    4.10
   1 -13  -1  167.58    9.10
  -1  13  -1  159.98    8.90
   1  13   1  146.89    6.20
  -1  13  -1  171.28    6.50
  -1 -13   1  172.58    6.30
   1  13   1  156.98    6.40
  -1  13  -1  151.68    6.00
   1 -13  -1  159.98    6.60
   1 -13  -1  163.28    8.90
  -1  13  -1  176.28    6.60
   1  13   1  163.58    8.60
  -1 -13   1  162.08    6.20
  -1 -13   1  176.28    9.40
   1  13   1  159.48    6.50
  -1  13   1  154.98    6.70
   1 -13   1  144.29    6.30
   1  13  -1  163.28    6.20
   1 -13   1  166.88    9.40
   1 -13   1  165.08    6.50
  -1  13   1  168.68    6.70
   1 -13   1  170.48    6.60
  -1 -13  -1  156.88    6.40
  -1  13   1  156.98    6.60
   1  13  -1  158.08    8.70
  -1  13   1  161.08    8.60
  -1 -13  -1  158.98    6.40
  -1 -13  -1  148.29    6.30
   1  13  -1  166.88    6.20
  -1 -13   2    3.50    4.20
   1 -13  -2    6.20    2.20
  -1  13  -2    5.00    2.00
   1  13   2    4.00    2.20
  -1  13  -2    8.40    2.10
   1  13   2    4.00    2.10
  -1 -13   2    7.30    1.70
   1  13   2   -0.20    3.00
   1 -13  -2    8.30    4.10
  -1 -13   2    8.10    1.70
   1  13   2    2.80    3.90
   1 -13   2    5.60    1.90
   1  13  -2    0.90    3.10
   1 -13   2    8.50    2.10
   1 -13   2    4.70    1.70
   1  13  -2    6.70    1.80
  -1 -13  -2    5.40    2.10
  -1  13   2    6.20    2.10
   1 -13   2    7.40    4.60
   1  13  -2    6.00    1.70
  -1  13   2    2.50    3.10
  -1 -13   3    2.60    1.80
   1  13   3   -1.70    3.20
  -1 -13   3    3.70    1.70
  -1  13  -3    3.60    2.10
   1 -13  -3    1.50    2.30
   1  13   3    1.90    2.30
  -1 -13   3    6.40    4.70
   1  13   3    2.20    4.00
  -1  13  -3   -4.10    3.50
  -1  13  -3    0.70    2.10
   1  13  -3   -1.90    3.30
  -1  13   3    3.10    3.30
  -1 -13  -3    0.40    2.20
   1 -13   3    4.30    2.00
   1  13  -3    1.80    1.80
  -1  13   3    0.50    4.00
   1 -13   3    2.90    4.90
   1  13  -3    3.60    1.70
   1 -13   3    1.90    2.20
  -1  13   3    3.10    2.30
  -1  13  -4  103.29    5.40
   1 -13  -4  116.49    6.00
   1  13   4  110.69    8.10
  -1  13  -4  112.19    5.50
  -1 -13   4  117.89    9.10
  -1 -13   4  103.99    5.10
   1  13   4  114.99    8.20
   1  13   4  117.69    6.00
  -1 -13   4  114.39    5.20
  -1 -13  -4  119.89    5.90
   1 -13   4  115.89   10.10
   1 -13   4  106.99    5.60
   1 -13   4  111.39    9.40
  -1  13   4  106.39    8.10
  -1  13   4  123.99    8.50
   1 -13   4  108.79    5.70
   1  13  -4  101.49    5.00
   1  13  -4  113.59    5.00
  -1  13   4  115.19    6.20
  -1 -13   5  182.88    6.90
  -1 -13   5  168.58   12.20
  -1 -13   5  179.68   10.60
  -1 -13   5  161.38    7.00
   1  13   5  176.48   10.00
   1 -13  -5  180.68    7.80
   1  13   5  178.68    8.00
   1  13   5  162.48    9.70
  -1  13  -5  162.08    7.40
   1 -13   5  176.88   12.30
  -1  13   5  172.58   10.20
  -1  13   5  176.38    8.10
  -1  13   5  165.58    9.60
   1 -13   5  181.98   11.10
   1  13  -5  165.08    6.90
   1  13  -5  188.78    6.80
  -1 -13  -5  175.88    7.80
   1 -13   5  157.18    7.40
   1  13   6   -1.60    3.00
  -1 -13   6    2.50    5.20
   1  13   6   -1.90    4.20
   1 -13  -6    0.50    2.90
  -1 -13   6    2.30    5.20
  -1  13  -6   -5.40    2.60
   1  13   6    0.70    4.40
   1 -13   6    2.30    5.70
  -1  13   6    2.70    3.10
   1 -13   6    1.90    5.20
  -1  13   6    2.80    4.40
  -1 -13  -6    2.90    2.80
  -1  13   6   -0.70    4.10
   1  13   7    7.40    4.90
   1  13   7    9.60    4.90
   1 -13  -7   10.60    3.30
  -1 -13   7    6.00    5.70
  -1 -13   7    3.20    2.60
  -1 -13   7    3.70    5.60
  -1  13  -7    3.90    2.80
   1  13   7    8.00    3.60
  -1 -13  -7   11.30    3.50
  -1  13   7    7.10    5.00
   1 -13   7    7.00    6.20
   1 -13   7   10.70    6.00
  -1  13   7    8.80    4.80
  -1  13   7    8.50    3.40
   1  13  -7    4.20    2.50
  -1 -13   8   40.80    7.00
  -1  13  -8   46.00    5.60
  -1 -13   8   39.70    5.10
  -1 -13   8   46.60    7.30
   1  13   8   57.89    9.30
   1  13   8   44.10    6.80
   1  13   8   57.39    7.10
  -1  13   8   52.99    8.50
  -1  13   8   60.79    7.30
  -1 -13  -8   57.59    6.60
  -1  13   8   44.50    6.60
   1  13  -8   46.60    5.10
   1 -13   8   43.30    4.10
   1 -13   8   40.30    7.60
   1 -13   8   38.50    6.90
   1  13   9    8.50    6.60
  -1 -13   9    8.10    3.30
  -1  13  -9   11.30    3.40
   1  13   9   12.80    9.50
  -1 -13   9   11.20    6.50
  -1  13   9    9.80    6.70
   1 -13   9   15.00    7.00
   1 -13   9    5.40    3.60
   1  13  -9   10.80    3.00
  -1 -13  10   14.20    3.90
  -1 -13  10    7.00    6.90
  -1  13 -10   10.40    3.60
   1  13  10    3.00    8.20
  -1  13  10    0.30    7.70
   1 -13  10    7.50    3.90
   1  13 -10   11.70    3.30
   1 -13  10   14.10    8.70
  -1  13 -11    2.80    4.00
  -1 -13  11   -3.10    6.50
   1  13 -11    1.90    3.90
   1 -13  11   -1.10    5.30
  -1  13  11  -11.20   12.00
  -1 -13  12   24.80   11.30
   1 -13  12   24.60   17.40
  -1 -14   0    2.60    2.00
  -1  14   0    8.40    2.20
   1 -14   0    4.40    4.50
  -1  14   0    6.70    3.50
   1  14   0    1.80    2.00
   1  14   0    3.00    2.00
   1  14   0    5.80    3.40
  -1 -14   0    4.90    2.90
  -1 -14   0    1.30    2.10
   1 -14   0    7.80    2.30
  -1 -14   0    4.30    4.60
  -1 -14   1   75.09    7.70
  -1  14  -1   67.39    4.50
  -1  14  -1   65.59    4.30
   1  14   1   58.19    7.00
   1 -14  -1   71.59    7.40
  -1 -14   1   62.99    4.10
  -1 -14   1   68.29    4.00
   1 -14  -1   71.79    4.70
   1  14   1   68.49    7.10
   1 -14   1   67.79    5.80
  -1  14   1   72.99    7.30
   1  14  -1   70.09    4.00
   1  14  -1   68.89    4.00
   1 -14   1   76.39    8.50
   1  14  -1   53.69    7.30
  -1  14   1   71.79    4.70
   1 -14   1   64.59    4.30
  -1  14  -2   68.19    4.30
   1 -14  -2   71.29    4.70
  -1 -14   2   65.79    4.00
   1  14   2   59.89    7.10
  -1 -14   2   82.19    8.00
   1  14   2   58.89    7.40
  -1  14  -2   71.19    4.50
   1  14   2   63.19    4.50
   1 -14  -2   75.89    7.40
  -1 -14   2   69.09    3.90
   1  14  -2   69.29    4.00
   1 -14   2   76.79    8.70
   1 -14   2   68.69    4.40
  -1  14   2   66.19    4.70
   1 -14   2   63.29    5.40
   1  14  -2   69.49    3.80
  -1 -14  -2   62.39    4.50
  -1  14   2   56.69    7.30
   1  14   3   20.20    4.90
  -1 -14   3   17.40    2.10
  -1  14  -3    9.40    4.20
  -1 -14   3   19.10    5.40
   1  14   3   14.50    3.80
   1 -14  -3   15.70    2.70
   1  14   3   18.60    2.70
  -1 -14   3   18.90    2.10
  -1  14  -3   16.20    2.50
  -1  14  -3   18.20    2.90
   1  14  -3   19.30    2.00
   1 -14   3   17.60    5.60
   1  14  -3    9.30    4.00
  -1  14   3   13.50    2.70
  -1  14   3   17.40    4.80
  -1  14   3   11.40    3.80
   1  14  -3   17.20    2.20
   1 -14   3   15.30    2.60
  -1 -14  -3   17.90    2.70
  -1 -14   4   12.00    2.20
   1 -14  -4   15.90    2.90
  -1 -14   4   25.30    5.70
   1  14   4   10.30    2.80
  -1  14  -4   14.90    2.60
   1  14   4   15.90    4.80
   1  14   4   15.40    4.20
  -1 -14   4   14.80    2.30
   1  14  -4    8.70    4.30
   1 -14   4   11.70    2.70
   1  14  -4   19.30    2.20
  -1  14   4   14.30    3.00
   1  14  -4   14.10    2.70
  -1  14   4   11.20    4.10
  -1  14   4   15.60    4.90
   1 -14   4   14.60    5.70
  -1 -14  -4   13.50    2.80
  -1 -14   5   10.10    5.20
   1  14   5    9.10    4.20
   1  14   5   11.80    3.10
  -1 -14   5   14.20    5.60
  -1 -14   5   10.40    2.40
   1 -14  -5   11.00    3.00
   1  14   5   13.40    4.90
  -1  14  -5    7.70    2.70
  -1  14   5   13.70    3.20
   1  14  -5   13.90    2.50
   1 -14   5   18.10    6.10
   1 -14   5    9.20    2.80
   1 -14   5   10.50    5.30
   1  14  -5    8.90    2.20
  -1  14   5   11.30    4.80
  -1 -14  -5   11.70    3.00
  -1  14   5    8.90    4.10
   1  14   6    9.70    5.10
  -1 -14   6   10.20    6.50
   1 -14  -6   12.70    3.30
  -1 -14   6    6.90    2.70
   1  14   6   10.40    5.00
  -1  14  -6    4.10    2.90
  -1 -14   6    7.60    5.70
   1  14   6    9.00    3.40
   1 -14   6    9.70    6.20
   1 -14   6    8.10    5.70
  -1  14   6    6.20    4.80
   1  14  -6    3.90    2.60
  -1  14   6    7.50    4.90
  -1  14   6   15.30    3.50
   1 -14   6    2.80    2.90
  -1 -14  -6   11.80    3.30
  -1 -14   7    2.00    5.80
  -1 -14   7   -4.40    2.70
   1  14   7    1.70    5.20
  -1 -14   7   -2.70    5.80
   1  14   7    4.20    3.70
   1  14   7   -2.70    5.00
   1 -14  -7    3.30    3.40
   1 -14   7   -0.90    6.00
  -1  14   7   -7.30    5.00
  -1  14   7    0.40    4.80
  -1  14   7    1.90    3.50
   1 -14   7   -2.50    6.20
  -1 -14  -7    5.90    3.50
   1  14  -7   -5.60    2.50
  -1 -14   8   49.40    5.50
   1  14   8   70.39   11.80
   1  14   8   68.49    8.20
  -1 -14   8   51.49    7.60
  -1 -14   8   57.29    8.20
   1  14   8   52.49    7.40
  -1  14  -8   61.99    5.80
   1 -14  -8   74.19    7.20
   1 -14   8   55.39    6.00
   1 -14   8   46.90    7.60
   1  14  -8   56.89    5.10
  -1  14   8   62.59    7.50
  -1  14   8   63.69    9.00
   1 -14   8   47.50    8.20
  -1  14   8   47.50    6.90
  -1 -14   9   -0.90    3.30
   1  14   9   -2.10    6.80
  -1  14  -9    0.80    3.20
  -1 -14   9    1.50    6.60
   1 -14   9    9.50    7.00
   1 -14   9   -2.50    3.60
   1 -14   9   -8.60    8.10
  -1  14   9   -7.20    6.50
   1  14  -9   -0.30    3.00
   1  14  10   -7.90    9.60
  -1 -14  10   -2.70    4.70
  -1 -14  10   -1.00    7.00
   1 -14  10    0.20    6.90
  -1  14  10   -0.20    8.00
  -1  14 -11   10.00    4.10
  -1 -14  11    6.40    8.30
   1  14  11   -3.50    9.40
  -1 -14  11    3.60    4.20
  -1  14  11   -5.60    9.30
   1 -14  11   15.30    8.20
   1 -14  11    6.00    4.60
   1  14 -11    9.10    3.70
  -1 -15   0   11.50    4.90
   1 -15   0    6.70    4.90
   1 -15   0    6.30    2.40
  -1 -15   0    2.30    2.20
  -1  15   0    4.90    2.20
   1  15   0    2.70    3.70
   1  15   0    2.40    2.00
  -1  15   0    2.90    3.80
  -1  15  -1  185.28   10.70
   1 -15  -1  195.88   10.90
  -1 -15   1  196.28   11.00
  -1  15  -1  204.08    7.80
   1 -15  -1  191.28    8.00
   1  15   1  199.88   10.50
   1  15   1  186.58    7.70
   1  15   1  182.68   10.60
  -1 -15   1  197.18    7.50
  -1  15   1  200.28   10.70
   1 -15   1  191.18    7.70
  -1  15   1  194.98    8.00
   1  15  -1  196.48    7.50
   1  15  -1  190.68   10.70
  -1 -15  -1  184.78    7.70
   1 -15   1  205.68   11.00
   1  15   2    1.40    3.80
   1  15   2    2.90    2.40
   1  15   2   -0.10    4.60
  -1 -15   2    6.50    2.00
  -1 -15   2    4.30    5.00
   1 -15  -2    4.10    2.50
  -1  15  -2    3.70    2.20
  -1 -15  -2   -1.20    2.40
   1  15  -2    5.50    1.90
   1 -15   2   10.00    5.50
   1 -15   2    5.80    2.30
  -1  15   2    3.70    2.40
   1  15  -2    4.70    2.30
   1  15  -2   -3.10    3.90
  -1  15   2    1.40    3.60
   1  15   3    1.80    3.90
   1  15   3    4.90    4.70
  -1  15  -3    6.30    2.40
  -1 -15   3   13.70    5.30
   1  15   3    7.30    2.70
  -1 -15   3    7.90    2.00
  -1  15  -3   -1.60    4.30
   1 -15  -3    6.80    2.70
  -1 -15  -3    5.90    2.70
   1  15  -3    4.90    4.40
  -1  15   3    4.60    4.80
   1  15  -3    7.20    2.20
   1  15  -3    7.70    1.90
  -1  15   3    6.00    2.70
   1 -15   3    6.50    2.60
   1 -15   3    7.60    5.60
  -1  15   3    3.60    4.00
   1 -15  -4   45.80    5.20
   1  15   4   46.20    8.50
  -1  15  -4   41.00    6.90
  -1 -15   4   46.20    3.90
  -1 -15   4   48.40    8.30
   1  15   4   49.30    5.30
  -1  15  -4   42.70    4.00
   1  15   4   44.80    7.90
   1 -15   4   43.10    6.80
  -1  15   4   45.90    6.00
   1  15  -4   37.70    5.80
  -1  15   4   46.70    5.50
  -1  15   4   37.80    6.00
   1 -15   4   43.00    4.00
   1  15  -4   50.39    3.70
  -1 -15  -4   44.60    5.10
  -1 -15   5   18.30    6.00
   1  15   5   12.90    5.20
   1  15   5    5.10    4.50
   1 -15  -5    9.80    3.20
  -1  15  -5    7.50    2.80
  -1 -15   5    7.10    2.70
   1  15   5   10.60    3.30
   1 -15   5    9.40    2.90
  -1  15   5   14.60    3.40
   1  15  -5    4.80    5.30
  -1  15   5   13.20    5.10
  -1 -15  -5   13.30    3.20
   1  15  -5   11.40    2.50
   1 -15   5   11.40    6.20
  -1  15   5    9.80    4.60
   1 -15   5   15.20    5.90
  -1 -15   6    4.20    6.10
  -1 -15   6   -2.10    5.80
   1  15   6    0.60    8.40
   1 -15  -6   -1.20    3.30
   1  15   6   -4.00    4.90
  -1 -15   6   -3.30    2.50
   1  15   6    1.20    6.00
  -1  15   6   -5.10    4.50
   1 -15   6   -3.10    5.90
  -1  15   6    0.80    5.00
   1 -15   6   -3.50    6.80
   1 -15   6   -6.80    2.80
  -1  15   6   -0.50    3.40
   1  15  -6   -3.30    2.30
   1  15   7    5.20    3.80
  -1 -15   7    2.40    6.30
   1  15   7    6.30    5.60
  -1  15  -7   -5.90    2.90
   1 -15  -7    3.80    5.50
  -1 -15   7    1.60    6.90
   1  15   7   -5.60    5.70
  -1 -15  -7    4.00    3.70
   1 -15   7   -5.30    3.20
   1 -15   7    0.50    6.50
   1 -15   7   -3.20    6.40
  -1  15   7    1.50    4.20
  -1  15   7   -3.50    5.40
   1  15   8   30.20    4.50
   1 -15  -8   33.30    4.50
  -1 -15   8   23.50    7.10
  -1 -15   8   18.10    3.50
  -1  15  -8   24.40    3.70
  -1 -15   8   29.80    7.80
   1  15   8   21.70    7.10
   1  15   8   28.50    6.50
   1  15  -8   21.70    3.30
  -1 -15  -8   27.10    4.40
   1 -15   8   21.30    3.90
  -1  15   8   22.00    6.50
   1 -15   8   21.50    7.50
  -1  15   8   23.70    6.30
   1 -15   8   16.00    7.40
  -1  15   8   25.30    4.50
   1  15   9   -3.30    7.30
  -1  15  -9   -2.20    3.40
  -1 -15   9   -1.70    7.20
  -1 -15   9   -3.30    3.30
   1  15  -9   -1.90    3.00
   1 -15   9   -2.90    7.30
  -1  15   9   -4.50    6.90
   1 -15   9   -4.40    3.70
  -1 -15  10   -1.30    6.70
  -1  15 -10    4.10    3.90
   1  15  10   -4.10    9.70
   1  15 -10    6.10    5.20
   1 -15  10    4.50    4.60
  -1 -15  11   13.80    8.50
   1 -15  11    9.70   10.70
  -1  16   0    4.50    2.50
  -1 -16   0    6.70    5.00
   1 -16   0    7.40    5.30
  -1 -16   0    1.20    2.30
   1 -16   0    6.00    2.60
   1  16   0    4.50    4.00
  -1  16   0    1.90    4.00
   1  16   0    3.00    2.20
   1 -16  -1   33.80    5.70
   1  16   1   31.20    6.00
  -1  16  -1   22.20    4.90
  -1 -16   1   30.90    5.80
   1  16   1   23.20    2.90
  -1 -16   1   40.80    4.10
  -1  16  -1   39.60    4.30
   1 -16  -1   41.80    4.70
   1  16   1   25.20    4.60
   1  16  -1   40.20    3.90
  -1  16   1   27.80    4.60
   1 -16   1   40.60    4.40
   1 -16   1   36.50    6.20
  -1  16   1   42.40    4.80
  -1 -16  -1   27.20    3.00
   1  16  -1   29.80    5.00
   1  16   2   30.60    6.20
  -1 -16   2   28.60    6.00
   1 -16  -2   24.00    3.00
   1  16   2   27.50    6.30
  -1  16  -2   25.80    3.60
  -1  16  -2   12.40    8.60
   1  16   2   26.40    3.20
  -1 -16   2   26.60    2.70
   1 -16   2   23.50    3.60
  -1 -16  -2   22.60    3.20
  -1  16   2   26.20    3.10
  -1  16   2   21.40    6.20
   1  16  -2   17.90    4.80
   1  16  -2   23.30    2.50
   1 -16   2   38.30    7.50
   1  16   3    4.50    4.30
   1  16   3   -0.10    9.20
  -1 -16   3    3.80    6.30
   1 -16  -3    1.90    3.00
  -1  16  -3   -0.20    4.70
  -1  16  -3    2.50    2.50
   1  16  -3   -3.80    7.00
   1 -16   3    2.20    2.60
  -1  16   3    2.70    3.40
  -1  16   3    0.50    4.40
  -1  16   3   -2.40    5.30
  -1 -16   4   49.40   12.10
  -1  16  -4   31.30    6.20
   1  16   4   45.30    6.60
  -1 -16   4   40.00    4.00
   1  16   4   31.90    5.10
   1  16   4   35.60    3.70
  -1  16  -4   36.80    3.30
   1  16  -4   29.90    6.00
   1 -16   4   32.80    3.40
  -1  16   4   36.00    6.50
   1  16  -4   37.70    3.60
   1 -16   4   40.10    7.10
  -1 -16  -4   34.80    3.70
  -1  16   4   35.60    5.60
   1  16   5    8.20    5.20
  -1 -16   5    7.50    5.90
  -1  16  -5    6.20    2.80
   1  16   5    8.10    3.40
   1 -16  -5    9.20    3.40
  -1 -16   5    9.70    2.60
   1  16   5    8.80    5.40
  -1  16  -5    6.50    5.50
  -1 -16  -5   11.00    3.40
  -1  16   5    7.30    5.10
  -1  16   5   12.40    3.50
   1 -16   5    7.30    3.00
   1  16  -5    3.30    5.20
   1 -16   5    8.80    6.50
  -1  16   5   14.00    5.80
  -1  16  -6   -7.80    2.80
   1  16   6    0.30    3.60
   1  16   6    0.00    5.30
  -1 -16   6   -2.70    5.90
   1 -16  -6    0.50    3.50
  -1 -16   6   -3.90    2.60
   1  16   6   -0.40    5.50
   1 -16   6    1.30    6.60
   1  16  -6   -2.40    2.30
   1 -16   6   -2.50    6.30
  -1 -16  -6    6.00    3.50
  -1  16   6    0.00    5.30
   1 -16   6   -3.70    3.10
  -1  16   6   -1.50    5.20
  -1  16   6   -0.10    3.50
  -1 -16   7    3.60    6.50
   1  16   7    5.90    4.00
  -1 -16   7   -2.80    6.60
   1 -16  -7    2.60    3.80
   1  16   7   -3.00    6.00
   1  16   7    2.20    5.80
  -1 -16   7   -5.10    2.90
  -1  16   7    0.40    3.80
  -1  16   7   -2.00    5.80
   1  16  -7   -6.90    2.60
   1 -16   7   -0.90    6.80
  -1  16   7   -2.30    5.60
   1 -16   7   -1.40    6.90
   1 -16   7   -8.30    3.20
  -1 -16  -7    3.70    3.80
  -1 -16   8   14.30    7.70
  -1 -16   8   13.40    7.40
   1  16   8   24.30    6.60
  -1 -16   8   11.10    3.50
  -1  16  -8   13.60    3.50
   1  16   8    9.00    7.20
   1  16   8   18.80    4.50
   1 -16  -8   23.50    4.50
  -1  16   8   20.50    9.20
  -1  16   8   13.50    6.80
  -1  16   8   21.20    4.50
  -1 -16  -8   20.40    4.40
   1 -16   8   10.40    7.70
   1 -16   8   12.50    7.60
   1 -16   8   11.90    3.90
   1  16  -8   10.30    3.10
   1  16   9   -7.10    9.60
  -1 -16   9   -1.60    8.00
  -1 -16  10   -0.80    8.30
  -1  16 -10   -0.10    3.70
  -1 -16  10   -5.90    3.80
   1  16 -10    2.60    3.40
  -1  16  10  -10.00    8.50
   1 -16  10   -2.20    4.30
   1 -16  10   -2.80    8.30
  -1  17   0   -0.70    4.60
   1  17   0   -0.70    4.50
   1 -17   0    2.40    2.70
  -1 -17   0   -0.30    2.40
   1 -17   0    3.70    5.30
   1  17   0    0.50    2.30
  -1  17   0    3.20    2.60
   1  17   1   34.10    6.50
  -1 -17   1   27.90    2.90
  -1  17  -1   27.00    5.60
   1  17   1   30.40    3.10
   1 -17  -1   33.50    3.40
  -1  17  -1   28.10    3.00
  -1 -17   1   32.40    6.10
   1 -17  -1   33.10    6.10
  -1 -17  -1   34.20    3.20
   1  17  -1   26.70    5.50
   1 -17   1   31.20    6.40
   1  17  -1   29.50    2.80
   1 -17   1   38.00    4.70
  -1  17   1   31.90    3.20
  -1  17   1   21.70    5.00
  -1 -17   2    4.40    5.50
   1 -17  -2    2.10    2.80
   1  17   2    1.20    5.40
  -1  17  -2    2.10    2.50
   1  17   2   -3.30    4.40
  -1  17  -2   -4.60    4.70
   1  17   2    0.90    2.70
  -1 -17   2    0.80    2.30
   1 -17   2    5.80    2.70
  -1  17   2   -0.10    4.60
  -1  17   2    1.40    5.70
   1  17  -2    3.30    2.20
  -1  17   2    6.20    2.90
   1  17  -2   -2.40    4.70
   1 -17   2    0.80    5.60
  -1 -17  -2    4.40    2.80
   1  17   3    6.60    5.00
   1 -17  -3   10.70    3.10
   1  17   3    8.50    3.00
  -1  17  -3    9.70    2.60
   1  17   3    5.80    5.70
  -1  17  -3    0.80    5.20
  -1 -17   3   10.90    6.00
  -1 -17   3    8.90    2.40
   1 -17   3    6.10    6.20
  -1  17   3    5.20    4.90
  -1  17   3   10.60    5.80
   1  17  -3    2.90    5.00
   1  17  -3    9.00    2.20
  -1  17   3   12.20    3.20
   1 -17   3    6.20    2.80
  -1 -17  -3    7.70    3.10
   1  17   4    7.70    5.10
   1  17   4   18.10    6.00
   1 -17  -4   12.50    3.40
  -1 -17   4   15.60    2.50
  -1  17  -4    7.90    5.80
  -1 -17   4   16.50    6.20
   1  17   4   12.30    3.40
  -1  17  -4   13.20    2.80
  -1  17   4   15.00    6.00
  -1  17   4   16.50    3.50
   1 -17   4   11.40    3.00
   1  17  -4   15.50    2.30
   1 -17   4   22.50    7.00
  -1  17   4   11.70    5.30
  -1 -17  -4   15.90    3.40
   1  17  -4   11.00    5.50
  -1  17  -5    9.80    2.90
   1  17   5    8.30    5.90
  -1 -17   5   15.60    6.60
   1  17   5   14.50    3.70
  -1  17  -5    4.10    6.10
  -1 -17   5    9.80    2.60
   1  17   5    4.20    5.60
   1 -17  -5   15.50    3.70
  -1  17   5    9.50    5.60
   1 -17   5    5.80    3.20
  -1 -17  -5    9.30    3.60
   1  17  -5    2.40    5.90
  -1  17   5   11.30    6.00
   1 -17   5    7.10    6.70
  -1  17   5    9.50    3.60
   1  17  -5   11.00    2.30
  -1  17  -6   -5.20    6.30
   1  17   6    8.10    6.10
  -1  17  -6   -4.30    2.80
   1  17   6   -6.90    6.10
   1 -17  -6    3.90    3.80
   1  17   6    4.10    3.80
  -1 -17   6    2.50    6.50
  -1 -17   6   -2.80    2.70
  -1  17   6    2.40    5.80
   1 -17   6   -6.00    3.20
  -1  17   6    5.10    3.80
   1 -17   6    0.00    6.80
  -1  17   6   -6.80    5.60
  -1 -17  -6    3.10    3.60
   1  17  -6   -5.60    6.00
   1  17   7    4.60    6.20
   1 -17  -7    4.30    3.90
  -1 -17   7    0.00    6.80
  -1 -17   7   -6.30    3.00
   1  17   7    9.00    4.20
   1  17   7   -6.10    6.60
  -1  17   7    3.50    6.10
   1 -17   7   -6.70    3.40
  -1 -17  -7    6.70    4.10
  -1  17   7    5.90    4.10
   1 -17   7   -2.00    7.10
   1 -17   7   -2.80    7.30
  -1  17   7   -3.00    6.30
  -1 -17   8    4.70    7.80
   1  17   8   -1.10   14.20
   1  17   8   15.90    6.90
   1  17   8   10.20    4.50
   1 -17  -8   17.50    5.30
  -1  17  -8    6.40    4.50
  -1 -17   8    0.10    3.40
  -1  17   8   14.20    4.60
  -1 -17  -8   13.80    4.40
   1 -17   8    6.60    7.80
   1 -17   8    5.40    4.60
   1 -17   8   10.60    9.00
  -1  17   8   -2.80    7.70
  -1 -17   9   -7.80    3.70
   1  17   9  -15.60    8.20
  -1 -17   9   -3.90   11.60
  -1  17  -9   -8.10    3.50
   1 -17   9   -6.50    4.00
  -1  17   9   -5.80    7.80
   1 -17   9   -6.70    8.50
   1  17  -9   -5.10    3.20
  -1 -17  10    2.60   12.20
   1  18   0   -2.60    4.90
   1 -18   0   -0.90    2.90
  -1  18   0    1.50    2.70
   1  18   0   -5.30    5.80
   1 -18   0    0.40    5.50
   1  18   0    0.00    2.40
  -1  18   0   -3.40    5.10
  -1 -18   0    0.20    2.60
   1 -18  -1   10.90    3.20
  -1  18  -1    7.10    5.30
   1  18   1    7.90    2.80
   1  18   1    5.70    5.10
  -1 -18   1   15.60    5.90
   1  18   1    9.00    6.20
  -1  18  -1   10.90    2.80
  -1 -18   1   11.40    2.70
   1  18  -1    3.20    5.30
   1 -18   1   10.50    5.90
  -1  18   1    6.80    5.40
   1 -18   1   13.30    3.10
   1  18  -1   10.50    2.50
  -1  18   1   11.30    3.00
  -1 -18  -1    8.10    2.90
   1  18   2    2.40    5.20
  -1 -18   2    8.30    2.60
   1  18   2   12.50    6.30
   1  18   2   10.70    3.00
   1 -18  -2    9.80    3.20
  -1  18  -2   -0.70    5.50
  -1  18  -2   10.30    2.70
  -1 -18   2   10.00    5.90
  -1  18   2    6.80    6.20
   1  18  -2    6.50    5.50
   1 -18   2   13.60    6.40
  -1  18   2    6.90    3.10
   1 -18   2    9.50    2.90
   1  18  -2    5.80    2.40
  -1  18   2    5.10    5.40
  -1 -18  -2   10.20    3.10
  -1 -18   3    1.10    5.90
   1 -18  -3    5.30    3.30
   1  18   3   -2.80    5.10
   1  18   3    7.70    6.10
  -1 -18   3    3.00    2.50
  -1  18  -3    0.40    2.60
  -1  18  -3   -3.80    5.90
   1  18   3    5.90    3.20
   1  18  -3   -4.40    5.40
  -1  18   3    3.80    3.20
   1 -18   3    5.00    6.30
  -1 -18  -3    5.40    3.20
   1  18  -3    0.40    2.20
  -1  18   3   -3.60    5.30
   1 -18   3    3.20    2.90
  -1  18   3   -0.70    5.90
   1  18   4   31.20    6.40
  -1  18  -4   25.60    6.80
   1 -18  -4   34.40    4.20
  -1 -18   4   32.10    7.20
   1  18   4   35.40    6.90
  -1 -18   4   28.70    3.00
  -1  18  -4   28.30    3.30
   1  18   4   32.80    4.00
   1 -18   4   26.90    3.50
  -1  18   4   27.10    6.20
   1 -18   4   37.40    7.80
  -1  18   4   37.90    4.20
   1  18  -4   26.80    6.80
   1  18  -4   32.00    3.90
  -1  18   4   36.00    6.90
  -1 -18  -4   34.10    4.10
  -1 -18   5   11.00    2.70
  -1 -18   5   16.80    6.90
  -1  18  -5    3.80    6.80
   1  18   5    6.10    6.30
  -1  18  -5   12.80    3.00
   1  18   5   13.40    6.30
   1 -18  -5   13.70    3.90
   1  18   5   15.40    3.90
   1  18  -5    1.10    6.20
  -1  18   5   13.20    3.90
  -1  18   5   16.60    6.60
  -1 -18  -5   13.80    3.90
  -1  18   5    1.40    6.20
   1 -18   5    7.10    7.10
   1 -18   5    9.20    3.30
  -1 -18   6   -2.10    2.80
   1  18   6    5.50    6.40
   1  18   6   -7.50    6.40
  -1  18  -6   -6.50    2.90
   1  18   6    1.10    3.90
  -1 -18   6   -0.20    6.80
   1 -18  -6    4.50    4.00
  -1  18  -6   -1.60    6.90
   1 -18   6   -2.80    7.30
   1  18  -6  -10.10    6.40
  -1  18   6   -8.10    6.40
  -1 -18  -6    2.80    3.90
   1 -18   6   -8.10    3.30
  -1  18   6    4.40    4.00
  -1  18   6    0.00    6.20
   1  18   7   -7.10    9.40
  -1  18  -7   -8.30    3.10
   1  18   7    8.60    4.40
  -1 -18   7   -7.10    3.00
   1  18   7    7.60    6.80
  -1 -18   7    1.10    7.10
   1 -18  -7    6.90    4.20
  -1  18  -7    4.10    7.60
   1 -18   7  -10.00    3.60
  -1 -18  -7    9.00    4.30
  -1  18   7    1.80    6.50
  -1  18   7   -1.90    7.50
   1 -18   7   -0.80    7.50
  -1  18   7    7.90    4.30
   1  18  -7    0.10    7.10
   1  18   8    1.00    8.10
  -1  18  -8    2.00    3.80
   1  18   8   15.20    7.30
  -1  18   8   -2.40    7.80
  -1 -18  -8   14.80    4.70
   1 -18   8    2.70    8.20
  -1  18   8   16.00    5.60
   1 -18   8    3.40    4.30
  -1  18  -9   -9.00    4.60
   1 -18   9   -7.10    5.30
   1 -18   9   -6.40   11.80
  -1  18   9  -21.70   10.10
   1 -19   0   -1.10    3.00
   1  19   0   -5.10    5.30
   1  19   0   -4.70    6.20
  -1  19   0    1.40    2.90
   1 -19   0    3.60    5.90
   1  19   0    2.00    2.70
  -1 -19   0    1.40    2.90
  -1  19  -1    1.70    2.80
   1  19   1    3.00    2.90
   1  19   1   -0.20    6.40
   1 -19  -1    0.60    3.20
  -1  19  -1   -9.30    5.90
   1  19   1   -4.20    5.40
  -1 -19   1    1.60    2.70
  -1  19   1    0.90    3.00
   1  19  -1   -7.60    5.40
  -1  19   1   -6.60    5.70
   1 -19   1    2.20    3.00
   1 -19   1    1.30    5.90
   1  19  -1    1.90    2.50
  -1 -19  -1    2.10    3.00
  -1  19  -2    0.90    2.80
  -1 -19   2    1.90    2.70
   1 -19  -2    3.40    3.30
   1  19   2    4.20    3.10
  -1 -19   2   10.00    6.20
   1  19   2    1.50    6.40
  -1  19  -2   -8.30    6.20
   1  19   2   -5.10    5.60
   1  19  -2   -7.90    5.60
  -1  19   2  -10.00    5.80
   1 -19   2    3.70    6.40
   1 -19   2    1.60    3.00
  -1  19   2    2.70    3.20
   1  19  -2    0.90    2.40
  -1  19   2   -2.80    6.30
  -1 -19  -2    1.90    3.20
  -1  19  -3   33.10    3.40
  -1 -19   3   32.50    7.30
   1  19   3   40.40    4.20
   1 -19  -3   38.10    4.20
  -1  19  -3   33.50    7.60
   1  19   3   39.30    7.00
  -1 -19   3   31.80    3.20
   1  19   3   36.50    7.00
  -1  19   3   30.50    6.70
  -1 -19  -3   38.20    4.10
   1 -19   3   34.50    7.50
   1  19  -3   27.40    6.90
  -1  19   3   34.90    4.10
   1 -19   3   35.30    3.70
   1  19  -3   34.70    3.00
  -1  19   3   49.99    7.70
  -1  19  -4    0.50    2.70
   1 -19  -4    4.20    3.80
   1  19   4    2.00    3.50
  -1 -19   4   -2.90    6.50
   1  19   4   -6.50    6.10
  -1 -19   4    3.70    2.70
   1  19   4    6.00    6.50
  -1  19  -4   -3.90    7.10
  -1  19   4    0.50    6.20
  -1  19   4    3.80    3.70
   1  19  -4    1.20    2.30
   1 -19   4    1.70    7.00
  -1  19   4    5.70    6.60
  -1 -19  -4    1.80    3.70
   1 -19   4    0.40    3.20
   1  19  -4   -5.40    6.30
   1  19   5    7.00    6.70
   1  19   5    7.60    3.90
   1 -19  -5    9.70    4.10
  -1  19  -5   -3.30    2.80
  -1 -19   5    4.80    7.10
  -1 -19   5    3.50    2.80
  -1  19  -5   -0.20    7.40
   1  19   5   -2.00    6.90
   1 -19   5   -1.20    3.30
  -1  19   5    5.40    3.90
  -1  19   5    3.50    6.60
   1 -19   5    3.00    7.20
  -1  19   5   -4.70    6.40
   1  19  -5   -7.30    6.90
  -1 -19  -5    6.50    4.00
   1  19   6    9.70    7.00
   1 -19  -6    7.40    4.30
  -1  19  -6   -2.50    3.30
  -1 -19   6    0.40    7.10
  -1  19  -6    2.30    9.80
   1  19   6    6.90    4.20
  -1 -19   6   -0.90    2.90
   1 -19   6   -7.40    4.10
  -1  19   6    6.20    4.30
  -1  19   6   -0.80    9.50
  -1 -19  -6    6.40    4.20
   1  19  -6    2.40    7.30
   1 -19   6   -3.70    7.50
  -1  19   6    4.20    6.60
   1  19   7   -8.30    8.00
  -1 -19   7   -2.10    7.60
   1  19   7    2.80    7.00
  -1  19  -7  -10.10    5.10
  -1  19  -7   -0.60    8.60
   1 -19  -7    5.00    4.40
   1  19   7    8.80    4.60
  -1  19   7    9.20    4.60
  -1  19   7  -12.40    7.40
  -1  19   7    4.30    6.90
   1 -19   7   -3.10    8.00
   1 -19   7  -11.00    4.30
  -1 -19  -7    8.20    4.50
  -1  19  -8   21.00    8.80
  -1  19  -8   -5.50    3.50
   1  19   8    2.70   11.50
  -1  19   8   -6.20    8.90
   1  19  -8    9.10    7.90
   1 -19   8   -5.70    4.10
   1 -20   0    3.20    3.30
   1  20   0    3.90    2.90
  -1 -20   0    1.80    3.10
  -1  20   0    2.10    3.10
   1  20   0   -5.10    6.80
  -1  20   0   -9.40    6.30
   1  20   0   -3.40    6.40
  -1 -20   1    8.30    3.10
   1  20   1    3.80    7.00
  -1  20  -1    5.20    3.10
  -1  20  -1   -2.60    6.70
   1 -20  -1    6.60    3.50
   1  20   1    8.50    3.30
   1  20   1   -2.40    6.40
  -1 -20  -1    7.60    3.40
  -1  20   1    6.30    3.30
   1 -20   1    1.50    6.50
   1 -20   1    6.00    3.30
  -1  20   1    8.40    7.30
   1  20  -1   -2.10    6.30
   1  20  -1   -1.20    6.80
   1  20  -1    7.40    2.80
  -1  20  -2    8.80    7.20
  -1  20  -2   15.40    3.30
  -1 -20   2   11.60    3.10
   1 -20  -2   16.50    3.90
   1  20   2   16.80    7.20
   1  20   2   13.00    3.50
   1  20   2    4.70    6.80
  -1  20   2    8.50    6.80
  -1  20   2   16.90    3.70
   1 -20   2   15.80    3.40
  -1 -20  -2   13.20    3.70
  -1  20   2   14.10    7.40
   1  20  -2    9.60    6.80
   1  20  -2   15.80    2.80
   1 -20   2   12.20    7.10
   1  20   3    1.70    6.70
  -1 -20   3    0.50    6.60
  -1  20  -3   -3.50    7.30
   1  20   3    5.60    3.60
   1 -20  -3    2.70    3.80
  -1 -20   3    2.00    2.90
  -1  20  -3   -1.20    2.90
   1  20   3   -5.80    6.50
  -1  20   3    6.00    3.80
  -1  20   3   -2.50    6.80
   1  20  -3    0.00    2.50
  -1  20   3   -9.00    6.70
   1  20  -3   -4.20    6.70
   1 -20   3    1.40    3.30
  -1 -20  -3    5.60    3.70
   1 -20   3    9.80    7.20
  -1 -20   4   14.80    7.30
  -1 -20   4   17.60    3.10
   1  20   4   23.60    4.20
  -1  20  -4   18.80    3.20
   1  20   4   13.30    7.40
  -1  20  -4    9.90    7.90
   1 -20  -4   25.10    4.50
   1  20   4   29.60    7.60
   1 -20   4   19.10    3.70
   1  20  -4   16.60    7.50
  -1  20   4   27.50    4.30
  -1  20   4   15.90    7.30
   1  20  -4   17.80    2.70
  -1  20   4   22.80    7.40
   1 -20   4   19.10    7.90
  -1 -20  -4   19.10    4.20
  -1 -20   5    9.30    7.60
   1  20   5   10.60    4.30
   1  20   5   -4.20    9.80
   1 -20  -5   11.40    4.40
   1  20   5   13.10    7.30
  -1  20  -5   10.20   11.70
  -1 -20   5    5.60    3.30
  -1  20   5   11.90    4.30
  -1  20   5    4.00   10.30
  -1  20   5    7.60    7.20
   1 -20   5    3.80    7.80
   1  20  -5    6.90   15.30
  -1 -20  -5   10.40    4.30
   1 -20  -6    7.80    8.40
  -1 -20   6   -2.10    9.50
  -1  20  -6   -2.60    3.20
  -1  20  -6   -1.80    8.40
   1  20   6    5.70    5.60
   1  20   6  -12.40    7.90
   1 -20   6   -9.80    3.70
   1  20  -6   -8.10    8.10
  -1  20   6  -10.70    7.50
   1 -20   6    4.70   10.30
  -1  20   6    5.70    7.30
   1  20   7    8.00   12.10
   1  20   7  -16.70   10.60
  -1  20  -7    8.50    9.20
   1  20   7    8.00    4.80
  -1  20   7    3.40    6.90
  -1 -20  -7   10.00    5.00
   1  20  -7   -3.60    8.00
   1 -20   7  -11.30    8.50
  -1  21   0    1.70    3.30
   1  21   0    2.70    3.20
   1 -21   0    1.50    3.60
  -1  21   0   -5.70    7.50
  -1  21   0   -0.30    7.60
  -1 -21   0    2.00    3.40
   1  21   0   -4.70    7.00
   1  21   0   -1.20    7.20
  -1  21  -1    2.30    3.30
   1  21   1    2.20    7.30
  -1 -21   1    2.50    3.20
   1  21   1    2.20    3.40
   1 -21  -1    7.20    3.90
   1  21   1   -6.40    7.20
  -1  21  -1   -3.20    8.00
  -1 -21  -1    6.20    3.80
   1  21  -1    1.00    7.50
   1 -21   1    4.60    3.70
   1 -21   1    1.30    7.00
  -1  21   1   -1.80    7.60
  -1  21   1  -13.00    7.40
  -1  21   1    4.70    3.60
   1  21  -1  -11.70    6.90
   1  21  -1    3.80    3.00
   1 -21  -2    5.80    4.40
   1  21   2    5.80    8.50
   1  21   2  -12.90   11.80
  -1 -21   2    5.40    3.40
  -1  21  -2   -1.10    5.10
   1  21   2    4.90    4.60
  -1  21  -2  -23.10   12.50
  -1  21   2    0.40    7.60
  -1  21   2  -19.40   13.00
   1  21  -2  -10.70    7.30
   1  21  -2   -3.30    7.50
   1  21  -2    2.10    3.00
   1 -21   2   -0.30    8.30
  -1 -21  -2    0.60    4.30
   1 -21   2    3.20    6.70
  -1  21   2    3.80    4.20
   1  21   3  -13.60    9.50
  -1  21  -3   -1.20   11.30
  -1  21   3    8.50    9.90
  -1  21   3    0.00    9.90
   1 -21   3    5.10    4.60
   1 -21  -4    9.20    5.80
  -1 -21   4    3.60    9.30
   1  21   4  -10.80    7.70
  -1  21  -4    3.60    4.90
  -1  21  -4   -6.90    9.30
   1 -21   4   -5.20    5.50
   1  21   5    3.00    4.30
  -1 -21   5    1.30   13.20
   1  21   5  -17.10    7.90
   1  21   5    3.90    8.10
  -1  21  -5  -10.90    8.60
  -1  21  -5   -1.70    3.00
  -1 -21   5   -6.00    2.90
   1 -21  -5    1.80    5.20
   1  21  -5  -12.90    7.80
  -1 -21  -5    5.50    4.40
  -1  21   5   10.00    4.80
  -1  21   5  -12.20    7.80
   1 -21   5   -2.80    8.20
   1 -21   5   -1.50    3.70
   1  21   6    6.80    7.50
   1 -21  -6    3.00    4.70
   1  21   6    9.90    4.70
  -1  21  -6   -1.00   11.40
  -1 -21   6   -3.60    7.90
  -1  21   6    6.10    7.80
   1 -21   6   -8.50    4.50
   1 -21   6    1.40    8.70
   1  21  -6   -9.30    8.30
  -1  21   6    5.40    4.70
  -1 -21  -6   10.60    4.70
  -1  22   0  -10.60    8.10
  -1 -22   0    7.00    3.90
   1  22   0    5.90    3.50
  -1  22   0    4.30    3.70
   1  22   0    5.70    8.70
  -1  22   0   -4.50    8.10
   1 -22   0    5.10    4.10
   1  22   0   -8.90    8.00
  -1  22  -1  -14.40    8.30
   1  22   1    3.10    8.00
   1  22   1   -6.40    8.00
  -1  22  -1    3.90    3.40
   1  22   1    3.00    3.60
   1 -22  -1    1.20    4.00
  -1 -22   1    1.00    3.50
  -1 -22  -1    1.80    3.90
  -1  22   1  -10.10    8.10
   1  22  -1    5.50    3.20
  -1  22   1    0.00    8.10
   1 -22   1    3.60    3.90
   1  22  -1   -8.60    7.80
   1  22  -1   -2.70    8.20
  -1  22   1    6.20    3.80
  -1 -22   2    7.10    3.50
   1 -22  -2    6.20    4.10
  -1  22  -2    0.80    3.40
   1  22   2    4.80    3.80
   1  22   2    0.40    8.40
   1 -22   2    3.10    3.90
   1  22  -2    2.60    3.00
  -1  22   2    6.60    4.00
   1 -22   2    1.00    7.40
  -1  22   2  -12.30    8.00
   1  22  -2   -1.20    7.80
  -1 -22  -2    7.60    4.10
  -1  22   2    1.20    8.20
   1  22  -2  -11.00    7.90
  -1  22  -3   -0.20    3.20
   1  22   3    7.00    4.00
  -1  22  -3  -14.70    8.80
  -1 -22   3    1.90    3.30
   1 -22  -3    6.90    4.40
   1  22   3    1.90    8.00
   1  22  -3   -1.50    7.80
  -1 -22  -3    6.30    4.10
  -1  22   3   -2.80    7.90
   1 -22   3    1.90    7.90
  -1  22   3  -14.30    7.90
   1  22  -3    3.10    2.70
   1 -22   3   -3.30    3.70
   1  22  -3  -11.00    8.00
  -1  22   3    3.40    4.10
   1  22   4    2.30   10.80
   1 -22  -4   19.50    4.80
   1  22   4   16.10    4.60
   1  22   4   14.20    8.20
  -1 -22   4    7.90    3.40
  -1  22  -4   -1.90    9.70
  -1  22  -4    7.30    3.30
   1  22  -4    0.40    8.70
   1 -22   4    7.50    8.70
   1 -22   4    4.40    3.90
  -1 -22  -4   18.40    4.70
  -1  22   4   11.90    4.50
  -1  22   4    7.40    8.00
  -1  22   4   -6.20    9.90
  -1 -22   5   -1.60    8.60
   1 -22  -5    7.70    6.00
   1  22   5    6.50   10.30
  -1  22   5    8.90    6.30
  -1  22   5    4.70    8.00
   1  23   0  -14.10   10.60
  -1  23   0   -1.00   16.00
  -1  23  -1   -8.60   15.80
  -1  23   1    3.90   16.00
   2   0   0    0.00    0.20
  -2   0  -1 2012.40   70.99
  -2   0  -2  318.57   10.50
  -2   0  -2  304.57   10.60
  -2   0  -2  321.57   10.20
   2   0  -2  329.67   10.20
  -2   0  -2  321.37   10.20
  -2   0   2  313.07   10.40
   2   0  -2  306.47   10.10
   2   0   2  298.77   10.20
   2   0   2  293.77   10.50
  -2   0   2  317.87   10.10
   2   0   2  322.17   10.20
  -2   0   2  334.97   10.20
   2   0   2  320.87   10.40
   2   0  -2  297.87   10.10
   2   0  -2  325.27   10.20
   2   0   2  293.67   10.70
   2   0  -2  310.07   10.30
   2   0   3 4263.77  150.98
   2   0   3 4192.58  146.09
   2   0  -3 4104.69  142.39
   2   0   4   57.39    2.80
  -2   0   4   56.79    2.70
   2   0   4   54.39    2.90
  -2   0  -4   59.59    2.70
   2   0  -4   58.59    2.70
   2   0  -4   52.79    2.80
  -2   0  -4   54.19    2.70
   2   0   4   55.39    2.90
   2   0   4   52.69    3.80
   2   0  -4   55.59    2.60
   2   0  -4   56.39    3.30
  -2   0   4   54.79    2.70
  -2   0  -4   58.79    2.90
  -2   0   4   62.39    2.90
   2   0  -4   54.49    2.60
   2   0   4   49.10    4.00
  -2   0  -4   51.49    2.90
   2   0   4   50.89    2.90
  -2   0   4   54.89    3.70
   2   0  -5  460.75   15.90
  -2   0  -5  475.95   15.40
   2   0  -5  470.45   15.40
  -2   0   5  452.75   15.30
  -2   0   5  444.76   16.30
  -2   0  -5  458.35   15.90
   2   0  -5  458.35   15.30
  -2   0   5  457.55   15.30
  -2   0   5  460.25   15.40
  -2   0  -5  453.65   15.30
  -2   0  -5  474.65   16.20
   2   0   5  435.46   16.30
   2   0   5  464.45   15.40
  -2   0  -5  485.05   15.50
   2   0  -5  482.85   15.40
   2   0   5  475.55   15.50
   2   0   5  467.55   15.50
  -2   0  -5  477.75   15.50
   2   0   5  479.85   15.50
   2   0  -5  471.35   15.30
   2   0   5  450.85   16.50
  -2   0   6    1.40    1.60
   2   0  -6    2.20    1.80
  -2   0   6   -1.50    1.40
  -2   0  -6    0.50    1.60
  -2   0   6   -0.40    1.70
  -2   0  -6   -0.30    2.00
   2   0  -6    0.30    1.40
   2   0  -6    1.20    1.30
   2   0   6    1.10    1.50
   2   0   6   -0.50    1.70
  -2   0   6   -3.10    2.20
  -2   0  -6    0.30    2.10
   2   0  -6    0.20    1.30
   2   0   6    2.50    1.70
  -2   0  -6    1.20    1.50
  -2   0   6    2.00    2.40
  -2   0  -6    1.60    1.50
  -2   0  -6    0.00    1.70
   2   0  -6    0.10    1.60
   2   0   6   -3.70    3.10
   2   0   6    4.40    4.80
   2   0   6    0.50    1.80
   2   0  -6    0.50    1.50
  -2   0   7  378.26   13.00
  -2   0   7  360.96   14.70
   2   0  -7  379.46   13.00
   2   0   7  373.86   13.10
  -2   0   7  386.86   12.90
   2   0  -7  376.86   13.00
   2   0   7  364.76   14.80
  -2   0  -7  376.66   13.30
   2   0  -7  375.96   12.80
   2   0   7  364.86   14.80
   2   0   7  365.16   13.00
   2   0   7  381.56   13.30
   2   0  -7  376.86   13.90
   2   0  -7  395.66   12.90
  -2   0  -7  352.66   14.10
  -2   0   7  405.76   13.60
   2   0  -7  372.76   12.60
  -2   0  -7  388.16   13.10
  -2   0  -7  365.26   13.50
   2   0   7  371.26   13.10
  -2   0  -7  378.36   13.00
  -2   0  -7  371.76   12.90
  -2   0  -8   28.60    2.90
  -2   0   8   29.80    4.40
   2   0  -8   31.40    3.10
  -2   0  -8   30.60    3.00
   2   0   8   31.30    4.50
   2   0  -8   32.70    3.20
   2   0  -8   33.00    3.00
   2   0   8   29.90    5.60
   2   0  -8   35.80    3.80
  -2   0   8   38.70    3.50
  -2   0  -8   34.00    4.40
  -2   0   8   33.00    3.40
  -2   0  -8   29.00    2.90
   2   0   8   24.70    3.10
   2   0  -8   29.10    3.70
   2   0   8   29.60    3.00
   2   0   8   28.80    3.30
  -2   0   8   27.30    2.90
   2   0   8   22.50    3.20
   2   0  -8   38.30    3.90
  -2   0  -8   31.40    3.20
  -2   0   8   32.00    3.80
  -2   0   9  765.82   27.80
  -2   0   9  747.13   25.00
  -2   0  -9  706.23   24.90
   2   0  -9  710.53   24.90
   2   0   9  796.32   27.90
   2   0   9  742.83   25.20
   2   0  10   21.60    6.40
  -2   0 -10    8.80    3.10
   2   0 -10   11.30    3.20
   2   0  10    9.00    6.30
   2   0  10   10.70    3.60
  -2   0  10    9.90    3.30
  -2   0  11   36.40    5.00
   2   0 -11   37.30    6.10
   2   0  11   31.20    4.50
  -2   0 -11   26.00    4.00
  -2   0  14   16.60    7.00
   2   0 -14   -0.40    9.20
   2  -1  -1  128.59    4.20
   2  -1  -1  114.49    4.20
   2  -1  -1  119.39    4.30
  -2   1  -1  122.19    4.30
   2   1   1  130.19    4.30
  -2   1  -1  117.09    4.40
  -2  -1   1  128.19    4.10
  -2   1  -1  130.69    4.30
   2  -1  -1  118.59    4.20
  -2   1  -1  133.69    4.90
   2   1   1  122.39    4.30
  -2   1  -1  132.09    4.60
  -2  -1   1  135.19    4.20
   2   1   1  114.89    4.30
  -2  -1   1  135.09    4.20
   2  -1  -1  136.69    4.30
  -2   1   1  131.79    4.20
   2   1  -1  121.59    4.30
   2   1  -1  132.89    4.20
  -2   1   1  134.59    4.40
  -2  -1  -1  132.79    4.40
   2  -1   1  128.69    4.40
   2   1  -1  129.49    4.10
  -2  -1  -1  132.59    4.30
   2  -1   1  132.19    4.30
   2   1  -1  117.39    4.10
  -2  -1  -1  126.09    4.50
  -2   1   1  131.69    4.30
   2   1  -1  119.69    4.30
   2   1   2 1117.09   37.80
  -2   1  -2 1237.28   38.10
  -2   1  -2 1181.28   37.90
  -2  -1   2 1226.68   37.40
   2   1   2 1115.09   37.80
  -2  -1   2 1200.58   37.80
  -2   1  -2 1194.48   37.50
   2   1  -2 1163.08   37.70
  -2   1   2 1229.78   37.50
  -2  -1  -2 1203.28   37.80
   2  -1   2 1147.39   37.90
   2  -1   2 1114.49   38.10
  -2  -1  -2 1184.28   37.80
  -2   1   2 1164.38   37.70
  -2  -1   3  126.19    4.40
  -2   1  -3  131.69    4.60
  -2  -1   3  129.49    4.40
  -2   1  -3  121.19    5.40
   2   1   3  135.49    4.70
  -2   1  -3  121.99    4.60
   2   1   3  136.79    4.60
   2  -1  -3  126.59    4.50
   2   1   3  118.99    5.20
   2  -1  -3  124.39    4.50
  -2   1  -3  131.59    6.70
   2  -1  -3  140.19    4.60
  -2   1  -3  131.69    4.60
   2  -1  -3  126.99    4.90
   2  -1  -3  134.99    4.60
   2   1   3  115.59    5.10
  -2  -1   3  125.29    5.20
   2   1  -3  125.29    4.40
   2   1  -3  131.69    4.50
  -2  -1  -3  125.99    4.60
   2  -1   3  124.89    4.60
  -2  -1  -3  124.09    5.00
  -2  -1  -3  144.19    4.70
   2  -1   3  132.09    4.60
   2   1  -3  123.29    4.40
  -2   1   3  135.09    4.60
  -2   1   3  118.59    5.00
   2   1  -3  138.79    5.00
   2   1  -3  122.59    4.90
  -2  -1  -3  125.69    4.60
  -2   1   3  133.59    4.60
   2   1   4  780.12   26.80
   2  -1  -4  797.02   26.10
   2  -1  -4  831.42   26.50
  -2   1  -4  791.42   26.10
  -2  -1   4  797.82   26.80
  -2   1  -4  817.62   26.80
  -2   1  -4  815.02   26.20
   2  -1  -4  817.12   26.20
  -2  -1   4  800.22   26.10
   2   1   4  798.02   26.20
  -2   1  -4  802.62   26.20
   2  -1  -4  868.21   26.20
   2   1   4  827.72   26.30
   2  -1  -4  789.62   26.10
  -2  -1   4  833.62   26.10
  -2  -1   4  812.42   26.00
   2   1   4  791.82   26.80
   2   1   4  793.52   26.20
  -2   1  -4  838.12   26.20
   2   1  -4  835.02   26.10
  -2   1   4  791.42   26.70
   2  -1   4  847.72   26.20
   2   1  -4  823.62   26.10
  -2  -1  -4  818.22   26.20
   2   1  -4  782.32   26.00
   2  -1   4  795.22   26.20
  -2   1   4  784.12   26.10
   2   1  -4  804.32   26.00
   2  -1   4  777.82   26.90
  -2  -1  -4  882.11   26.50
   2   1  -4  797.42   26.50
   2  -1   4  788.62   26.20
  -2  -1  -4  803.02   26.20
   2  -1   4  767.12   27.10
  -2   1   4  840.22   26.20
  -2  -1  -4  794.62   26.10
  -2  -1  -4  843.02   26.80
  -2   1   4  828.92   26.10
  -2  -1   5  248.28    9.10
   2   1   5  259.27    9.00
  -2   1  -5  258.67    9.60
  -2   1  -5  257.57    8.80
   2  -1  -5  262.67    8.60
   2   1   5  260.27   10.00
   2   1   5  243.58    9.90
   2  -1  -5  266.07    8.90
  -2  -1   5  255.07    8.80
  -2  -1   5  248.28    8.90
   2   1   5  264.87    9.10
   2   1   5  256.87    9.00
   2  -1  -5  250.47    8.80
   2  -1  -5  264.57    8.90
  -2   1  -5  257.77    9.90
  -2  -1   5  257.17    8.80
  -2   1  -5  257.47    8.90
   2  -1  -5  262.07    9.00
  -2   1  -5  255.77    9.00
  -2   1  -5  267.47    8.90
  -2  -1   5  250.97   10.10
   2  -1  -5  263.37    9.50
  -2  -1  -5  272.27    9.00
   2   1  -5  251.97    9.50
  -2  -1  -5  263.67    9.00
   2   1  -5  257.37    8.90
  -2   1   5  255.47    8.90
  -2   1   5  257.07    8.90
   2   1  -5  266.67    8.80
  -2  -1  -5  265.87    9.80
  -2  -1  -5  258.77    9.40
  -2  -1  -5  254.07    8.90
  -2   1   5  254.47    9.00
   2   1  -5  263.97    8.80
  -2   1   5  258.97    9.90
   2  -1   5  231.68   10.40
   2   1  -5  244.98    8.70
   2  -1   5  264.37    9.00
   2  -1   5  251.57    8.90
   2  -1   5  253.37    9.00
   2   1  -5  245.68    8.70
  -2  -1  -5  260.77    9.00
  -2   1   5  249.48    9.10
   2  -1   5  253.37   10.20
   2   1   6   25.20    3.20
  -2  -1   6   27.90    2.30
  -2  -1   6   27.20    3.30
   2  -1  -6   29.10    3.60
  -2   1  -6   25.80    3.50
  -2  -1   6   24.80    2.70
   2   1   6   27.50    3.70
  -2   1  -6   30.10    2.60
   2  -1  -6   24.50    2.80
   2  -1  -6   26.20    2.20
  -2   1  -6   26.30    2.80
  -2  -1   6   22.30    3.00
   2   1   6   27.40    2.90
   2  -1  -6   26.70    2.60
   2  -1  -6   24.90    3.10
   2   1   6   22.20    3.50
   2  -1  -6   27.00    2.70
  -2   1  -6   30.80    2.90
  -2  -1   6   26.10    2.70
  -2   1  -6   26.10    4.10
  -2   1  -6   27.30    3.00
   2   1   6   28.80    3.10
  -2  -1   6   28.10    2.90
   2  -1   6   29.20    3.10
   2  -1   6   28.70    2.80
  -2   1   6   26.00    2.80
  -2  -1  -6   30.60    2.80
  -2   1   6   28.70    2.90
  -2  -1  -6   25.90    3.10
   2   1  -6   28.20    2.50
   2   1  -6   25.90    2.30
  -2   1   6   25.10    3.10
   2   1  -6   24.40    2.60
  -2  -1  -6   25.90    4.00
   2   1  -6   27.60    3.70
  -2   1   6   26.40    2.70
  -2  -1  -6   26.10    2.70
   2  -1   6   26.20    3.10
   2   1  -6   24.40    2.80
   2  -1   6   25.20    3.00
  -2  -1  -6   25.90    3.40
  -2   1   6   26.60    3.10
   2   1  -6   27.90    2.60
   2  -1   6   20.10    3.50
   2  -1   6   27.00    4.30
   2   1   7  125.09    5.80
  -2   1  -7  119.99    6.00
   2  -1  -7  129.09    5.30
   2   1   7  112.89    7.50
  -2   1  -7  126.09    5.40
   2   1   7  120.69    5.50
   2  -1  -7  113.99    4.80
  -2  -1   7  114.69    7.90
   2  -1  -7  122.99    5.60
   2  -1  -7  108.49    7.30
  -2  -1   7  119.79    5.20
  -2   1  -7  123.29    5.20
   2   1   7  119.39    5.70
   2   1   7  131.79    7.90
   2  -1  -7  116.09    5.10
  -2   1  -7  104.69    6.80
  -2  -1   7  117.59    5.50
  -2   1  -7  121.39    5.50
  -2  -1   7  123.19    5.40
  -2  -1   7  123.69    5.30
   2  -1   7  115.79    6.40
  -2   1   7  105.89    7.40
  -2  -1  -7  121.79    5.20
  -2   1   7  128.69    5.40
   2  -1   7  117.69    7.90
  -2   1   7  117.19    5.40
  -2  -1  -7  121.79    5.40
   2  -1   7  113.29    6.20
   2  -1   7  111.29    5.30
   2  -1   7  112.59    5.60
   2   1  -7  112.19    5.10
   2   1  -7  120.79    5.40
   2  -1   7  107.19    8.10
   2   1  -7  119.39    5.00
  -2  -1  -7  119.29    5.60
   2   1  -7  123.99    5.10
   2   1  -7  115.29    6.50
  -2  -1  -7  113.29    5.90
  -2   1   7  125.69    7.80
   2   1  -7  120.69    4.90
  -2   1   7  130.39    5.60
  -2   1  -8   -5.20    2.30
  -2   1  -8   -1.70    2.10
   2   1   8   -3.00    4.30
  -2   1  -8   -0.90    2.20
  -2   1  -8    3.60    3.00
   2  -1  -8    3.30    2.20
   2   1   8    7.90    3.90
  -2  -1   8    1.90    3.70
   2  -1  -8    0.10    2.30
  -2  -1   8    1.40    2.40
   2  -1  -8   -1.50    2.20
   2  -1  -8    3.20    2.00
   2  -1  -8    0.30    2.40
   2   1   8   -3.70    2.30
   2  -1  -8    0.40    2.60
  -2  -1   8   -0.40    2.80
  -2  -1   8    2.60    2.90
   2   1   8    1.30    2.60
   2   1   8   -2.80    2.60
   2   1   8   -4.20    2.60
  -2   1  -8   -2.10    2.30
  -2   1   8    2.60    2.70
  -2   1   8    3.80    2.60
  -2  -1  -8    3.20    2.90
  -2  -1  -8    1.30    2.50
   2   1  -8    1.10    2.40
   2   1  -8    3.70    2.00
   2  -1   8    0.50    3.60
  -2  -1  -8   -3.70    2.50
   2  -1   8   -4.30    4.80
   2  -1   8   -3.00    2.80
  -2   1   8    0.60    2.40
   2   1  -8   -2.30    2.10
  -2  -1  -8    2.00    2.40
   2  -1   8   -7.90    4.40
   2  -1   8   -1.80    2.60
  -2   1   8   -0.40    3.30
  -2   1   8    4.60    2.80
  -2  -1  -8   -2.90    2.20
   2  -1   8   -2.60    2.60
   2   1  -8    1.50    2.30
   2   1  -8    1.50    2.60
  -2  -1   9   11.70    4.80
   2   1   9   16.30    5.00
   2  -1  -9   11.30    2.90
  -2  -1   9    8.70    2.90
  -2   1  -9    6.50    2.80
   2   1   9   11.00    3.20
  -2   1   9    8.10    4.70
  -2  -1  -9   11.40    3.00
   2   1  -9   11.20    2.80
   2  -1   9   10.50    3.10
   2  -1   9    6.30    4.90
   2   1  10   16.10    6.30
  -2  -1  10   16.80    6.10
  -2  -1  10    7.70    3.30
   2  -1 -10    9.30    3.30
  -2   1 -10    7.50    3.20
   2   1  10   11.80    3.50
   2   1 -10    8.70    3.10
  -2  -1 -10    8.90    3.20
   2  -1  10    5.50    6.10
  -2   1  10   11.90    3.40
   2  -1  10   16.20    5.90
   2  -1  10    7.90    3.50
   2  -1  11   42.80    8.70
  -2  -1  12  153.38   10.00
   2   1  12  154.78    9.90
  -2   1 -12  127.49    8.60
   2  -1 -12  135.49    9.10
  -2  -1 -12  139.19    8.90
  -2   1  12  155.88    9.80
   2  -1  12  142.59   10.10
   2   1 -12  136.89    8.90
   2   1  13   87.59   14.60
   2  -2   0  422.46   13.10
   2   2   0  406.16   12.90
  -2   2   0  393.26   13.10
  -2   2   0  411.46   13.20
  -2  -2   0  402.16   13.00
   2  -2   0  393.76   13.10
  -2  -2   0  410.36   12.90
  -2  -2   0  409.96   13.10
  -2  -2   0  418.76   13.20
  -2   2   0  420.16   13.50
  -2   2   0  382.86   13.10
   2   2   0  400.76   13.00
  -2   2   0  408.26   13.10
  -2   2  -1   91.99    3.10
  -2   2  -1   87.99    3.20
   2  -2  -1   90.09    3.60
   2   2   1   84.39    3.00
   2  -2  -1   81.79    3.20
   2  -2  -1   84.19    3.00
  -2  -2   1   86.69    3.20
   2  -2  -1   82.49    3.50
  -2   2  -1   87.59    3.20
   2   2   1   80.59    3.00
   2   2   1   78.59    3.20
  -2   2  -1   84.49    3.50
   2  -2  -1   85.29    3.10
   2  -2  -1   88.99    3.00
   2   2   1   84.79    3.00
   2   2   1   86.99    3.00
  -2   2  -1   86.09    3.10
  -2   2  -1   91.19    4.00
   2   2  -1   84.59    3.10
   2  -2   1   83.19    3.10
  -2   2   1   85.49    3.00
  -2  -2  -1   87.49    3.00
  -2   2   1   89.49    3.00
  -2   2   1   83.69    3.10
  -2  -2  -1   89.69    3.20
  -2  -2  -1   78.29    3.00
  -2   2   1   94.39    3.30
  -2   2   1   89.89    3.50
   2  -2   1   86.19    3.10
   2   2  -1   87.29    3.20
  -2  -2  -1   83.49    3.30
   2  -2   1   92.39    3.20
   2   2  -1   82.39    3.10
  -2   2   1   85.19    3.10
   2   2   2   76.39    2.90
  -2  -2   2   70.69    3.40
  -2  -2   2   72.39    2.60
  -2  -2   2   79.29    2.90
  -2   2  -2   68.09    2.90
   2  -2  -2   78.59    2.80
   2  -2  -2   74.19    3.30
  -2  -2   2   78.09    2.50
   2   2   2   70.99    2.90
   2  -2  -2   74.49    2.90
   2  -2  -2   71.39    2.80
   2  -2  -2   73.29    3.00
  -2   2  -2   74.29    2.80
  -2   2  -2   77.09    3.60
   2  -2  -2   75.89    3.50
  -2   2  -2   74.39    3.90
  -2   2  -2   70.29    2.80
  -2   2  -2   68.69    2.90
   2   2   2   71.69    2.80
  -2  -2   2   77.09    3.00
   2   2   2   70.09    3.20
   2   2   2   77.39    2.80
  -2  -2   2   76.79    2.60
   2  -2   2   74.99    2.90
   2   2  -2   75.99    2.50
   2   2  -2   73.89    3.30
  -2   2   2   74.59    2.80
  -2  -2  -2   80.19    2.80
   2  -2   2   73.19    4.20
  -2   2   2   79.19    2.80
   2   2  -2   70.99    2.80
   2   2  -2   74.79    2.90
  -2   2   2   76.59    3.10
  -2   2   2   78.79    2.80
  -2  -2  -2   76.49    2.80
   2  -2   2   72.09    3.60
  -2   2   2   75.99    3.40
   2  -2   2   79.19    2.80
   2   2  -2   74.59    2.60
  -2  -2  -2   69.09    3.20
  -2  -2  -2   76.39    3.20
   2   2  -2   73.59    2.50
   2  -2   2   72.49    2.90
  -2   2   2   74.29    2.80
  -2  -2  -2   65.59    2.80
  -2  -2   3 2250.77   70.39
  -2   2  -3 2265.97   70.69
   2   2  -3 2171.88   70.19
   2  -2   3 2084.89   70.89
  -2   2   3 2208.18   70.19
   2   2   4  413.06   13.50
  -2  -2   4  396.46   13.30
   2  -2  -4  404.26   13.40
   2  -2  -4  427.46   13.50
   2   2   4  397.26   14.00
   2  -2  -4  412.56   13.80
  -2   2  -4  410.56   13.40
  -2  -2   4  407.46   13.40
   2  -2  -4  405.16   13.40
   2   2   4  406.56   13.50
  -2   2  -4  408.36   14.30
   2   2   4  394.46   14.10
   2  -2  -4  410.16   13.50
  -2  -2   4  411.56   13.20
  -2   2  -4  411.96   13.40
  -2  -2   4  403.76   14.30
   2   2   4  407.96   13.50
  -2   2  -4  397.56   13.40
   2   2   4  408.66   13.50
  -2  -2   4  410.16   13.30
  -2   2  -4  413.46   14.40
  -2  -2  -4  391.06   13.50
  -2   2   4  411.96   13.50
  -2  -2  -4  407.66   13.50
   2   2  -4  405.66   13.20
   2  -2   4  418.16   13.50
   2   2  -4  413.36   13.30
  -2   2   4  395.26   14.00
   2   2  -4  408.56   13.30
   2  -2   4  404.56   13.50
  -2   2   4  405.76   13.40
  -2   2   4  410.16   13.40
   2   2  -4  394.86   13.90
  -2  -2  -4  409.56   14.10
   2   2  -4  398.96   13.20
   2   2  -4  375.86   13.60
   2  -2   4  382.06   14.90
  -2  -2  -4  413.06   13.90
  -2   2   4  404.06   13.40
  -2   2   4  416.56   13.40
  -2  -2  -4  421.76   13.50
  -2   2   4  408.96   13.30
  -2  -2  -4  414.86   13.40
   2  -2  -5  814.32   25.90
  -2  -2   5  789.22   25.70
   2  -2  -5  785.42   25.80
   2   2   5  801.32   26.70
   2  -2  -5  797.72   25.80
  -2  -2   5  791.62   26.90
   2   2   5  787.32   25.90
   2   2   5  790.12   25.90
  -2  -2   5  791.72   25.70
   2  -2  -5  822.72   26.30
  -2   2  -5  813.02   25.90
  -2   2  -5  789.82   25.80
  -2   2  -5  788.22   26.70
  -2   2  -5  771.12   25.80
   2  -2  -5  834.72   25.90
  -2   2  -5  788.72   25.80
   2   2   5  795.62   26.00
   2   2   5  806.12   25.90
   2   2   5  785.82   26.50
  -2  -2   5  801.62   25.70
  -2   2  -5  835.32   26.80
  -2  -2   5  776.42   25.90
  -2  -2  -5  824.62   26.60
  -2  -2  -5  825.72   26.30
   2  -2   5  739.13   27.40
   2  -2   5  763.12   25.80
   2   2  -5  782.22   26.40
  -2  -2  -5  826.92   25.90
  -2   2   5  782.92   25.90
   2  -2   5  783.92   27.00
  -2   2   5  815.42   25.80
  -2   2   5  789.82   25.90
   2   2  -5  801.32   25.70
   2  -2   5  833.82   25.90
   2   2  -5  796.12   25.90
   2   2  -5  792.82   25.70
   2   2  -5  790.22   25.70
  -2   2   5  802.82   25.80
  -2   2   5  784.82   26.60
  -2  -2  -5  790.12   25.80
  -2  -2  -5  801.02   25.90
   2   2  -5  795.82   25.70
  -2   2   5  794.52   25.90
  -2  -2  -5  796.62   25.90
   2  -2   5  774.42   25.90
  -2   2  -6    1.00    1.70
  -2  -2   6    4.70    2.00
   2  -2  -6    1.00    1.60
  -2   2  -6    1.90    2.50
  -2  -2   6   -3.40    1.50
   2  -2  -6    0.70    1.70
   2   2   6   -2.70    1.70
   2   2   6    0.80    1.70
   2   2   6   -0.50    1.80
   2   2   6   -1.80    2.80
  -2  -2   6    1.50    2.50
  -2   2  -6    1.10    1.50
  -2   2  -6    1.00    1.50
   2  -2  -6   -0.90    1.50
   2  -2  -6    0.60    1.40
  -2   2  -6    0.80    1.50
   2  -2  -6    1.40    1.80
  -2   2  -6   -0.90    2.00
   2   2   6    3.20    2.40
   2  -2  -6   -0.10    1.50
   2   2  -6   -1.30    2.50
   2  -2   6    1.50    1.50
   2  -2   6   -3.20    3.60
   2   2  -6    3.60    1.60
  -2   2   6    0.20    1.70
  -2   2   6   -1.60    2.10
  -2  -2  -6    1.00    1.80
  -2   2   6    3.80    2.30
  -2   2   6   -1.30    1.60
  -2  -2  -6   -0.90    1.80
   2  -2   6    2.70    1.70
   2   2  -6   -0.70    1.80
  -2  -2  -6   -0.80    2.10
   2   2  -6   -0.20    1.30
  -2  -2  -6    1.00    2.80
  -2   2   6   -2.10    1.70
  -2  -2  -6   -2.00    1.60
  -2   2   6    1.40    1.60
   2   2  -6    0.70    1.30
   2  -2   6   -1.00    2.40
  -2  -2  -6   -0.80    1.60
   2  -2   6    0.70    0.80
   2  -2   6    1.70    1.70
  -2   2  -7  364.56   14.30
   2   2   7  376.96   13.10
  -2   2  -7  385.76   13.10
   2  -2  -7  390.66   13.00
   2   2   7  396.06   13.40
   2   2   7  373.06   14.40
   2   2   7  407.16   15.00
  -2  -2   7  369.56   15.10
   2   2   7  397.26   13.30
   2  -2  -7  382.66   12.90
  -2  -2   7  337.47   13.30
   2  -2  -7  380.26   13.20
  -2   2  -7  373.36   12.90
  -2  -2   7  366.26   13.00
  -2   2  -7  366.06   13.00
   2  -2  -7  389.06   15.20
   2  -2  -7  377.66   12.70
  -2   2  -7  406.46   13.10
  -2   2  -7  389.46   13.90
  -2  -2   7  382.36   13.00
   2   2  -7  350.46   12.80
  -2  -2  -7  373.96   14.20
  -2  -2  -7  377.56   13.50
  -2   2   7  394.36   14.80
  -2   2   7  361.26   13.90
  -2  -2  -7  371.76   13.00
   2  -2   7  348.67   15.50
   2  -2   7  365.36   15.10
  -2  -2  -7  392.16   13.10
   2   2  -7  347.27   16.90
  -2   2   7  367.46   13.50
  -2   2   7  378.86   13.00
   2  -2   7  372.16   13.20
   2   2  -7  372.06   12.80
  -2  -2  -7  368.26   13.20
  -2   2   7  383.36   13.30
   2   2  -7  394.26   13.00
  -2   2   7  386.46   13.10
   2   2  -7  394.66   12.80
   2  -2   7  376.66   13.20
  -2  -2  -7  388.96   13.10
   2  -2   7  369.06   13.00
   2  -2  -8   44.60    3.90
   2  -2  -8   48.70    4.60
  -2   2  -8   44.30    4.70
  -2  -2   8   32.80    4.50
   2  -2  -8   41.40    4.30
  -2   2  -8   37.20    4.10
   2   2   8   34.60    3.50
  -2  -2   8   40.90    4.30
   2   2   8   36.00    3.30
   2   2   8   38.70    6.80
   2  -2  -8   41.60    4.60
  -2   2  -8   36.50    3.30
   2   2   8   37.10    3.50
  -2  -2   8   36.60    4.90
   2  -2  -8   45.50    4.10
   2  -2  -8   35.70    5.40
   2   2  -8   45.80    4.70
  -2  -2  -8   38.70    3.50
   2  -2   8   37.10    5.00
   2  -2   8   35.40    6.30
  -2   2   8   37.90    4.30
  -2  -2  -8   40.60    4.50
   2  -2   8   37.20    3.40
   2   2  -8   42.80    5.60
  -2   2   8   45.20    4.90
   2   2  -8   40.50    4.30
  -2  -2  -8   29.40    3.80
  -2   2   8   36.20    5.20
  -2   2   8   41.10    4.90
  -2  -2  -8   38.40    3.30
  -2   2   8   41.50    4.70
   2  -2   8   32.00    4.20
   2   2  -8   34.90    4.20
   2   2   9  730.73   25.10
  -2   2  -9  620.94   22.30
  -2  -2   9  630.24   22.20
   2  -2  -9  666.73   22.50
   2   2   9  661.63   22.60
  -2  -2   9  635.84   25.40
   2   2   9  698.83   29.20
  -2   2   9  745.53   25.40
   2  -2   9  592.54   25.70
  -2  -2  -9  632.64   22.40
   2  -2   9  656.93   25.40
  -2   2   9  677.13   22.50
   2  -2   9  649.83   22.50
   2   2  -9  657.73   22.20
   2   2  10    0.70    5.50
  -2  -2  10    3.00    3.10
  -2  -2  10    1.80    5.70
  -2   2 -10    0.40    3.00
   2   2  10   -1.00    3.30
   2  -2 -10   -1.20    3.00
  -2   2  10   13.40    5.70
  -2   2  10    1.80    3.20
  -2  -2 -10    0.30    3.10
   2   2 -10   -2.10    2.90
   2  -2  10    3.90    5.70
   2  -2  10   -5.60    3.30
   2  -2  10   -7.50    5.50
   2   2  11   17.50    4.30
   2  -2 -11   16.30    3.70
  -2  -2  11   19.00    4.10
   2  -2  11   14.60    5.50
  -2   2  11   21.20    4.10
  -2  -2 -11   16.70    3.80
   2   2 -11   16.20    3.70
   2  -2 -12    3.00    4.00
  -2   2 -12   -4.80    3.70
  -2  -2  12    6.50    4.40
  -2   2  12    8.70    4.50
   2   2 -12   -1.40    3.70
  -2  -2 -12    5.00    6.70
   2  -2  12    1.30    4.50
   2   2  13   91.89   14.50
   2   2  14   68.59   16.40
  -2   3   0 3968.30  131.59
   2  -3   0 3863.81  131.39
   2   3   0 3913.21  127.19
   2   3   0 3806.92  126.89
   2   3   1  108.39    3.80
  -2   3  -1  106.09    3.90
  -2  -3   1  108.29    4.10
  -2   3  -1  108.59    4.00
   2  -3  -1  113.09    3.90
   2   3   1  113.19    3.80
  -2   3  -1  106.59    3.90
   2  -3  -1  104.69    4.10
   2   3   1  106.19    3.80
  -2   3  -1  116.99    4.70
   2   3   1  111.99    4.00
   2  -3  -1  110.89    4.00
   2   3   1  108.59    3.80
   2  -3  -1  115.59    3.80
  -2   3  -1  104.39    4.40
  -2   3  -1  109.99    3.90
  -2  -3   1  108.89    4.00
   2   3   1  113.49    4.20
  -2   3   1  113.49    3.80
  -2  -3  -1  122.69    4.10
   2  -3   1  102.89    4.40
  -2   3   1  113.49    4.00
   2  -3   1  110.59    3.90
  -2   3   1  105.29    3.80
   2   3  -1  107.59    4.10
  -2   3   1  109.49    3.80
   2  -3   1  103.89    4.70
  -2  -3  -1  114.69    3.80
  -2  -3  -1  117.59    4.20
  -2  -3  -1  108.69    3.80
  -2  -3  -1  115.39    3.80
  -2   3   1  114.39    4.10
   2  -3   1  107.19    3.90
   2   3  -1  110.39    4.00
  -2   3   1  109.69    3.90
   2   3   2  242.38    8.20
   2  -3  -2  228.18    8.20
   2  -3  -2  232.78    8.10
   2  -3  -2  261.27    8.10
   2   3   2  236.28    8.50
   2   3   2  240.48    8.10
   2  -3  -2  237.58    8.30
  -2   3  -2  239.88    8.10
   2  -3  -2  248.18    8.20
   2  -3  -2  224.18    8.10
  -2  -3   2  241.78    7.80
  -2   3  -2  255.87    8.20
  -2   3  -2  258.17    9.20
   2   3   2  247.08    8.10
   2   3   2  227.28    8.40
   2   3   2  237.18    8.10
  -2  -3   2  248.28    8.20
  -2   3  -2  251.17    8.10
  -2   3  -2  257.37    8.90
  -2  -3   2  243.28    8.60
  -2   3  -2  246.88    8.20
   2   3  -2  240.18    8.60
  -2   3   2  265.17    8.20
   2   3  -2  232.18    8.20
   2  -3   2  247.28    8.20
  -2  -3  -2  258.57    8.10
   2  -3   2  258.47    8.10
  -2   3   2  255.47    8.30
  -2  -3  -2  243.68    8.40
  -2   3   2  233.78    8.10
  -2   3   2  230.78    8.10
  -2  -3  -2  233.78    8.10
   2  -3   2  255.57    9.30
  -2   3   2  247.28    8.10
   2  -3   2  258.77    8.90
  -2  -3  -2  240.58    8.50
   2   3  -2  232.88    7.80
  -2  -3  -2  255.27    8.10
  -2   3   2  240.08    8.30
   2   3   3   96.19    4.40
   2  -3  -3  111.99    3.90
  -2   3  -3   96.49    3.80
   2   3   3   97.09    3.90
  -2  -3   3  103.49    3.90
  -2   3  -3   99.59    3.70
   2   3   3   97.99    3.90
   2   3   3   94.69    4.40
  -2  -3   3   98.99    3.50
  -2  -3   3   96.19    3.50
  -2   3  -3   90.09    3.80
  -2  -3   3   98.69    3.50
   2   3   3  103.69    3.80
  -2  -3   3   86.89    4.80
  -2   3  -3   94.39    4.90
   2  -3  -3  100.39    3.80
   2  -3  -3  101.49    3.90
   2  -3  -3   97.09    3.80
  -2   3  -3   91.79    3.80
   2   3   3  100.99    3.90
  -2  -3   3   99.69    3.50
  -2   3   3  102.49    3.90
  -2  -3  -3  101.79    3.90
   2  -3   3  102.29    3.80
  -2   3   3  104.19    3.80
  -2   3   3  100.89    3.80
  -2  -3  -3  100.69    3.80
   2  -3   3   95.79    4.40
   2   3  -3   96.79    3.40
   2   3  -3  100.39    3.50
   2   3  -3   95.69    3.50
  -2   3   3  100.39    3.80
  -2  -3  -3  107.69    4.50
  -2   3   3   97.09    3.80
  -2   3   3  105.49    4.30
   2   3  -3   98.79    4.60
   2   3  -3  100.79    3.40
  -2   3   3  100.89    3.80
  -2  -3  -3  103.09    3.90
   2  -3   3   96.19    3.80
  -2  -3  -3   95.29    3.80
   2   3  -3   98.49    4.00
   2  -3  -4 1838.22   57.29
   2   3   4 1755.32   57.39
  -2  -3   4 1749.03   56.99
   2   3   4 1820.22   56.99
  -2   3  -4 1770.82   57.99
  -2   3  -4 1793.42   56.89
   2   3   4 1744.93   57.49
  -2   3  -4 1827.12   56.89
  -2  -3   4 1782.72   56.79
  -2  -3   4 1768.62   56.79
  -2  -3   4 1739.93   56.79
   2   3   4 1800.32   56.99
  -2  -3   4 1906.41   56.79
  -2   3  -4 1788.52   57.79
   2  -3  -4 1729.03   56.89
   2   3   4 1746.83   56.99
   2  -3  -4 1841.52   57.09
   2  -3  -4 1787.62   56.99
  -2  -3   4 1799.82   57.89
  -2   3  -4 1750.42   56.89
  -2  -3  -4 1825.42   56.99
  -2   3   4 1804.72   57.19
   2   3  -4 1707.53   57.19
  -2  -3  -4 1846.52   57.39
   2   3  -4 1737.43   57.49
  -2   3   4 1782.42   56.89
  -2   3   4 1799.12   56.89
  -2   3   4 1738.83   57.39
   2  -3   4 1779.32   57.89
  -2  -3  -4 1801.42   57.49
  -2  -3  -4 1778.42   57.19
   2  -3   4 1846.12   56.89
   2  -3   4 1627.64   58.19
  -2  -3  -4 1849.42   56.99
   2   3   5  507.25   17.10
   2   3   5  529.45   17.10
   2  -3  -5  506.05   16.90
  -2   3  -5  519.25   18.10
   2  -3  -5  521.05   16.90
   2  -3  -5  508.75   17.00
   2   3   5  505.35   17.60
  -2   3  -5  504.85   16.90
  -2   3  -5  512.75   16.90
  -2  -3   5  533.25   16.80
  -2  -3   5  506.95   18.30
  -2   3  -5  510.35   16.90
  -2   3  -5  506.85   18.00
  -2  -3   5  502.45   16.80
   2   3   5  527.95   17.00
   2   3   5  503.65   17.80
   2  -3  -5  529.15   17.50
   2   3   5  519.55   17.00
  -2  -3   5  510.75   16.80
  -2  -3   5  504.05   17.10
   2  -3  -5  539.35   17.10
  -2  -3   5  500.85   17.40
   2   3  -5  498.55   17.30
  -2   3   5  505.05   16.90
  -2  -3  -5  517.35   17.00
   2  -3   5  463.25   18.70
  -2   3   5  512.75   17.00
  -2   3   5  541.25   17.00
   2   3  -5  502.05   17.70
   2  -3   5  510.95   18.40
  -2  -3  -5  527.65   17.40
   2   3  -5  507.75   16.80
  -2  -3  -5  511.05   17.10
  -2  -3  -5  524.15   17.70
  -2   3   5  514.05   16.90
  -2   3   5  505.65   17.10
  -2  -3  -5  510.35   16.90
   2  -3   5  539.65   17.00
   2  -3   5  508.15   16.90
  -2  -3  -5  534.15   17.10
  -2   3   5  511.45   17.00
  -2   3   5  494.35   17.70
   2   3  -5  532.55   16.80
   2   3  -5  515.35   16.70
   2  -3   5  503.75   17.00
  -2   3  -6   47.50    3.00
   2  -3  -6   42.50    3.20
  -2   3  -6   46.10    3.10
  -2   3  -6   52.09    5.10
  -2  -3   6   43.10    5.80
  -2  -3   6   49.10    2.90
  -2   3  -6   42.80    4.90
   2  -3  -6   42.90    3.20
   2  -3  -6   39.60    3.50
   2  -3  -6   38.10    3.40
   2   3   6   42.40    3.60
   2   3   6   53.39    5.20
  -2  -3   6   48.60    3.60
   2  -3  -6   45.40    4.10
  -2  -3   6   41.40    3.00
  -2   3  -6   44.70    3.00
  -2  -3   6   38.60    3.10
   2   3   6   41.70    4.50
   2   3   6   46.60    3.70
  -2  -3   6   40.90    3.10
   2   3   6   46.00    3.60
  -2   3  -6   47.40    4.60
   2   3   6   46.40    3.40
  -2  -3  -6   40.40    3.80
   2   3  -6   43.60    2.90
   2   3  -6   38.40    2.80
  -2   3   6   46.10    3.70
  -2  -3  -6   43.40    3.40
  -2   3   6   40.60    3.30
  -2   3   6   37.40    3.70
   2   3  -6   42.90    4.30
  -2  -3  -6   46.90    4.40
  -2   3   6   36.90    3.00
  -2   3   6   36.20    3.40
   2  -3   6   48.80    5.90
   2  -3   6   47.80    4.10
  -2  -3  -6   41.00    3.70
  -2  -3  -6   47.10    3.20
   2  -3   6   47.40    3.20
   2  -3   6   50.89    3.40
  -2   3   6   42.80    3.40
   2   3  -6   43.10    3.40
   2  -3   6   39.90    5.20
  -2  -3  -6   45.70    3.40
   2   3  -6   40.70    3.10
   2   3  -6   43.90    2.70
   2   3   7  140.89    7.80
  -2   3  -7  145.19    6.00
   2   3   7  158.38    6.80
  -2   3  -7  132.29    7.90
   2  -3  -7  143.89    6.30
  -2   3  -7  151.68    7.40
   2  -3  -7  138.19    7.20
  -2   3  -7  150.18    6.10
  -2  -3   7  140.79    6.10
   2  -3  -7  154.28    6.20
  -2   3  -7  148.79    6.30
  -2  -3   7  145.69    6.10
   2   3   7  158.08    6.40
   2   3   7  165.88    8.70
   2   3   7  159.38    6.60
  -2   3  -7  150.88    6.00
   2   3   7  157.08    6.60
   2  -3  -7  144.69    6.70
  -2  -3   7  140.29    9.20
   2  -3  -7  155.38    6.50
  -2  -3   7  133.49    6.50
  -2  -3   7  150.58    6.10
   2   3  -7  134.69    5.80
  -2  -3  -7  140.39    7.60
   2   3  -7  154.68    6.10
  -2  -3  -7  143.59    6.10
   2  -3   7  144.89    9.10
   2   3  -7  147.29    5.80
   2  -3   7  148.49    6.30
   2   3  -7  136.69    6.70
  -2  -3  -7  137.19    6.70
  -2  -3  -7  149.39    6.60
  -2  -3  -7  148.09    6.40
  -2   3   7  155.18    8.40
  -2   3   7  136.19    6.60
   2   3  -7  148.59    8.60
   2  -3   7  144.39    6.40
  -2   3   7  142.49    7.00
  -2   3   7  156.98    6.30
  -2   3   7  155.18    6.60
  -2  -3  -7  155.08    6.40
  -2   3   7  147.49    6.60
   2   3  -7  151.78    5.90
   2  -3   7  145.99    6.20
  -2   3  -8   20.20    2.90
   2  -3  -8   22.10    2.90
   2  -3  -8   19.70    4.10
  -2  -3   8   17.60    2.70
   2   3   8   22.50    4.80
  -2   3  -8   25.70    3.90
   2  -3  -8   19.70    4.00
   2  -3  -8   22.80    3.10
   2   3   8   15.90    3.90
  -2  -3   8   19.10    4.70
   2   3   8   17.60    2.80
   2  -3  -8   21.10    2.70
   2   3   8   24.20    4.20
  -2  -3   8   21.90    3.40
  -2   3   8   20.90    2.90
   2  -3   8   15.30    5.60
   2   3  -8   18.30    3.30
  -2  -3  -8   16.00    2.60
  -2   3   8   20.40    4.30
   2  -3   8   19.00    4.70
  -2  -3  -8   21.20    3.40
  -2   3   8   23.00    3.70
   2   3  -8   17.20    2.60
  -2  -3  -8   19.60    2.80
   2  -3   8   12.90    2.90
  -2   3   8   19.80    2.70
  -2   3   8   23.20    3.10
  -2  -3  -8   17.40    3.80
  -2  -3  -8    3.80    5.70
   2  -3  -9    6.60    3.00
   2   3   9    8.20    3.30
   2   3   9    2.10    5.10
  -2  -3   9    1.60    2.70
  -2   3  -9    2.70    2.70
  -2  -3   9    3.30    5.00
   2   3   9    7.10    4.70
   2   3   9    7.10    3.20
   2  -3   9    2.80    3.00
   2  -3   9    0.30    4.80
  -2  -3  -9    4.90    3.00
  -2   3   9    8.60    4.60
  -2  -3  -9    4.50    3.60
   2   3  -9    4.70    2.60
  -2   3   9    7.10    3.00
   2   3  10   13.60    6.00
  -2   3 -10    8.80    3.10
  -2  -3  10   11.80    3.30
   2  -3 -10   11.50    3.40
   2   3  10   18.10    6.60
  -2  -3  10    8.90    6.10
   2   3  10   10.70    3.60
  -2   3  10    8.10    3.40
   2   3 -10    6.70    3.00
   2  -3  10   19.10    7.20
  -2  -3 -10    7.10    3.30
  -2   3  10   17.40    5.90
   2  -3  10    8.60    3.50
   2  -3 -11    1.40    3.50
   2   3  11    2.80    4.00
   2   3  11   19.00    7.70
  -2   3 -11   -1.10    3.30
  -2  -3  11    1.70    3.70
  -2  -3 -11    2.40    3.50
   2  -3  11   14.10    8.20
  -2   3  11    1.70    3.80
   2  -3  11   -2.00    3.90
   2   3 -11    0.40    3.30
  -2  -3  12  111.59    9.00
   2  -3 -12   92.69    8.30
  -2   3 -12   80.49    7.70
   2  -3  12   90.49    9.10
  -2   3  12  104.19    9.00
   2   3 -12   86.59    7.70
   2   3  13   42.20   13.30
  -2  -3  13    6.00    5.20
  -2  -3  13   44.10   10.50
  -2   3  13   36.20   13.10
   2   3  14   53.19   16.00
  -2  -3  14   87.49   21.30
  -2   3  14   46.10   19.50
  -2  -4   0  692.93   21.80
   2   4   0  652.83   21.80
   2  -4   0  665.83   22.40
  -2  -4   0  665.73   21.80
  -2   4   0  701.23   22.00
  -2  -4   0  673.93   21.70
  -2   4   0  664.93   21.90
   2   4   0  693.33   21.70
   2  -4   0  721.73   22.10
   2   4   0  696.43   22.30
   2   4   0  690.03   21.80
  -2   4   0  714.73   22.20
  -2   4   0  666.53   22.20
   2  -4   0  685.13   21.90
   2   4   0  657.23   21.80
   2  -4   0  649.74   21.90
  -2   4   0  667.13   21.90
  -2  -4   0  716.23   21.80
  -2   4   0  659.63   21.90
   2   4   0  717.53   22.30
   2   4   0  663.73   22.10
  -2   4   0  706.43   22.40
  -2  -4   0  717.83   22.20
   2  -4  -1  459.25   14.10
   2  -4  -1  412.76   14.10
   2   4   1  431.36   14.10
   2   4   1  443.36   14.00
  -2   4  -1  434.76   14.20
  -2  -4   1  437.76   14.40
   2  -4  -1  436.16   14.10
   2   4   1  434.56   14.00
   2   4   1  431.86   14.50
   2  -4  -1  448.76   14.30
  -2   4  -1  442.36   14.60
   2   4   1  435.56   14.10
  -2   4  -1  422.16   14.10
  -2  -4   1  440.56   14.40
   2  -4  -1  416.56   14.40
  -2   4  -1  442.36   14.10
   2   4   1  430.46   14.30
  -2   4  -1  442.86   14.80
  -2   4  -1  432.66   14.10
   2   4  -1  447.06   14.40
  -2   4   1  419.16   14.10
  -2   4   1  447.06   14.40
  -2  -4  -1  448.16   14.00
   2  -4   1  423.06   14.20
  -2  -4  -1  455.15   14.10
  -2   4   1  450.05   14.10
   2  -4   1  457.25   14.20
   2  -4   1  422.76   14.10
   2   4  -1  443.46   14.40
  -2   4   1  414.76   14.10
  -2   4   1  427.06   14.30
  -2   4   1  433.76   14.10
   2  -4   1  417.66   14.80
  -2  -4  -1  454.95   14.50
   2  -4   1  409.46   14.60
  -2  -4  -1  417.06   14.00
  -2  -4  -1  452.85   14.40
   2   4   2  120.19    4.30
   2   4   2  116.49    4.80
  -2  -4   2  120.99    5.10
  -2   4  -2  121.19    4.50
   2   4   2  123.39    4.40
   2   4   2  116.69    4.70
   2  -4  -2  123.09    4.60
  -2   4  -2  115.99    4.40
   2  -4  -2  115.09    4.50
  -2  -4   2  121.99    4.60
  -2   4  -2  113.39    4.50
   2  -4  -2  111.99    4.30
   2   4   2  120.29    4.40
   2   4   2  133.19    5.10
   2  -4  -2  126.99    4.40
  -2   4  -2  108.69    5.20
  -2   4  -2  121.09    4.40
   2  -4  -2  114.29    4.30
   2  -4  -2  130.79    4.50
  -2  -4  -2  124.39    5.10
   2  -4   2  112.89    5.40
  -2  -4  -2  127.89    4.50
  -2   4   2  115.79    4.40
   2   4  -2  119.99    4.60
   2  -4   2  118.59    4.40
  -2   4   2  121.19    4.40
  -2  -4  -2  132.79    4.40
  -2   4   2  115.69    4.30
   2  -4   2  135.59    4.50
   2  -4   2  121.99    5.60
  -2   4   2  127.39    4.40
  -2   4   2  126.49    4.70
   2   4  -2  116.99    5.00
  -2   4   2  119.19    4.70
  -2  -4  -2  117.49    4.30
   2  -4   2  116.59    4.30
  -2  -4   3  640.54   20.40
  -2  -4   3  630.14   20.90
   2  -4  -3  692.63   20.80
   2  -4  -3  638.04   20.90
   2  -4  -3  602.34   20.60
  -2   4  -3  639.34   21.60
  -2  -4   3  626.54   20.40
  -2   4  -3  628.74   21.80
  -2  -4   3  618.24   21.40
   2  -4  -3  624.04   20.60
   2  -4  -3  650.33   20.70
   2   4   3  629.34   20.70
  -2   4  -3  634.34   20.70
   2   4   3  623.14   21.10
  -2   4  -3  628.64   20.70
  -2   4  -3  641.94   20.60
   2   4   3  630.64   21.00
   2   4   3  639.84   20.70
   2   4   3  645.64   20.70
  -2   4  -3  608.24   20.60
   2   4   3  642.44   21.10
  -2   4   3  626.04   21.00
  -2   4   3  630.44   20.60
   2   4  -3  624.84   20.40
  -2  -4  -3  636.74   20.70
   2  -4   3  622.94   20.70
  -2  -4  -3  611.94   20.70
  -2   4   3  668.23   20.70
  -2   4   3  662.73   20.80
   2   4  -3  637.14   21.40
   2  -4   3  662.53   20.60
   2  -4   3  614.04   21.90
   2   4  -3  631.14   20.40
  -2   4   3  650.13   20.70
   2  -4   3  635.34   21.70
  -2   4   3  610.44   20.70
  -2   4   3  645.84   20.80
  -2  -4  -3  673.73   21.50
  -2  -4  -3  661.13   21.10
   2  -4   3  675.93   20.80
  -2  -4  -3  642.74   21.10
  -2  -4  -3  692.63   20.70
   2   4  -3  626.94   20.90
  -2  -4   4  775.02   23.90
   2   4   4  752.72   24.30
   2   4   4  786.12   24.20
  -2   4  -4  725.53   24.10
   2  -4  -4  734.13   24.10
   2  -4  -4  735.43   24.20
  -2   4  -4  738.83   24.00
  -2  -4   4  732.83   23.90
   2   4   4  731.83   24.80
  -2  -4   4  717.13   25.20
   2  -4  -4  764.42   24.50
  -2  -4   4  731.93   23.90
   2  -4  -4  730.03   24.10
   2   4   4  721.43   24.20
  -2  -4   4  742.33   23.90
  -2   4  -4  761.52   25.20
   2   4   4  749.33   24.70
   2   4   4  746.13   24.20
  -2   4  -4  761.22   25.40
  -2   4  -4  752.22   24.10
  -2   4  -4  743.03   24.20
  -2  -4   4  749.03   24.40
   2   4  -4  717.53   23.90
   2  -4   4  769.82   24.10
   2   4  -4  727.23   23.80
  -2   4   4  708.73   24.20
  -2  -4  -4  756.12   24.20
   2  -4   4  674.83   25.50
  -2   4   4  785.12   24.20
   2   4  -4  732.43   23.80
   2   4  -4  727.73   24.90
  -2  -4  -4  775.92   24.80
  -2  -4  -4  735.63   24.20
  -2   4   4  738.23   24.70
  -2  -4  -4  777.02   24.20
   2   4  -4  725.53   24.50
   2  -4   4  771.62   24.20
  -2  -4  -4  774.72   24.60
  -2   4   4  751.92   24.20
   2   4  -4  737.43   23.90
  -2   4   4  754.02   24.20
  -2   4   4  739.13   24.10
  -2  -4  -4  755.42   24.10
   2  -4   4  766.22   25.50
   2  -4   4  732.73   24.10
  -2   4   4  740.53   25.20
   2  -4  -5  614.24   20.00
  -2  -4   5  589.24   19.60
  -2  -4   5  603.94   20.10
   2   4   5  616.24   19.90
   2  -4  -5  598.04   19.80
   2   4   5  598.74   20.50
   2   4   5  601.54   20.00
   2   4   5  614.04   21.40
   2  -4  -5  614.94   19.90
  -2   4  -5  606.54   19.80
  -2   4  -5  574.34   20.90
  -2   4  -5  589.54   19.70
  -2   4  -5  628.44   21.20
   2  -4  -5  589.04   20.10
  -2  -4   5  605.24   21.30
   2  -4  -5  609.54   20.30
   2   4   5  609.94   20.70
  -2  -4   5  583.74   19.60
  -2  -4   5  610.74   19.60
  -2  -4   5  596.64   19.60
   2   4   5  634.64   19.90
  -2   4  -5  597.44   19.80
  -2  -4  -5  619.84   19.80
  -2  -4  -5  617.74   19.90
  -2   4   5  668.63   20.90
   2   4  -5  578.54   20.40
  -2   4   5  604.24   19.90
  -2  -4  -5  619.04   20.30
  -2   4   5  593.74   20.60
   2  -4   5  591.74   19.80
  -2   4   5  598.04   19.90
   2   4  -5  589.34   19.50
  -2  -4  -5  630.14   20.60
   2  -4   5  612.94   19.80
   2  -4   5  606.54   21.40
  -2   4   5  593.04   20.00
  -2   4   5  587.74   19.90
   2  -4   5  557.04   21.60
   2   4  -5  586.24   20.70
   2   4  -5  607.24   19.60
  -2  -4  -5  600.24   19.90
   2  -4   5  610.54   19.90
  -2  -4  -5  630.34   20.30
  -2   4   5  589.54   19.80
   2   4  -5  605.04   19.50
   2   4  -5  593.84   19.60
  -2   4  -6    9.80    1.80
   2   4   6    8.10    2.50
   2   4   6    5.30    2.00
   2  -4  -6    6.20    1.80
  -2   4  -6    6.70    1.70
   2   4   6    8.60    1.90
  -2  -4   6    7.50    1.60
   2   4   6    4.40    2.80
   2   4   6    8.20    2.10
  -2  -4   6   10.20    2.40
   2   4   6    7.00    2.10
  -2  -4   6    3.10    1.60
   2  -4  -6    4.80    1.90
  -2  -4   6   -1.40    3.10
   2  -4  -6    8.50    1.90
  -2   4  -6    9.50    2.00
  -2  -4   6    4.60    1.60
   2  -4  -6    4.40    2.00
  -2   4  -6    7.50    1.70
   2  -4  -6    6.40    2.10
  -2  -4   6    5.40    3.70
  -2   4  -6   11.10    3.30
  -2  -4  -6    8.50    2.50
   2   4  -6    6.10    1.50
   2  -4   6    6.00    2.90
  -2   4   6    2.60    2.20
  -2   4   6    6.10    1.90
   2  -4   6    2.00    3.90
  -2   4   6    7.40    2.00
   2  -4   6    9.10    2.20
  -2   4   6    6.00    3.60
   2   4  -6    2.90    2.30
   2   4  -6    3.50    1.40
  -2  -4  -6    7.80    1.90
  -2  -4  -6    4.20    3.70
  -2   4   6   10.90    4.80
  -2  -4  -6    5.40    1.90
   2  -4   6    7.80    1.90
  -2   4   6    4.00    1.90
  -2  -4  -6    6.30    2.00
  -2   4   6    7.70    2.10
  -2  -4  -6    5.80    1.80
   2   4  -6    5.60    1.60
   2  -4   6    6.60    1.80
  -2   4  -7  753.92   24.90
  -2  -4   7  705.93   25.10
   2   4   7  777.22   25.10
   2  -4  -7  762.82   25.10
   2  -4  -7  771.92   25.10
  -2  -4   7  767.92   27.20
  -2   4  -7  812.52   26.30
   2   4   7  791.12   25.10
  -2  -4   7  707.73   24.80
   2  -4  -7  800.62   25.00
  -2  -4   7  748.63   24.80
  -2   4  -7  786.62   25.00
   2   4   7  773.42   25.20
  -2   4  -7  722.63   24.80
  -2   4  -7  751.42   26.40
   2  -4  -7  766.72   24.90
   2  -4  -7  761.72   25.70
   2   4   7  738.93   25.90
   2   4   7  775.62   25.20
  -2  -4   7  695.23   25.20
  -2   4  -7  746.43   24.80
   2   4   7  781.12   26.50
  -2  -4   7  753.52   24.70
  -2   4   7  738.63   24.90
  -2  -4  -7  745.43   24.90
   2  -4   7  798.22   27.20
  -2  -4  -7  799.02   25.20
  -2  -4  -7  803.42   25.10
  -2   4   7  760.82   24.90
  -2  -4  -7  763.42   25.10
   2   4  -7  754.02   25.40
   2  -4   7  736.63   25.00
   2  -4   7  740.13   25.00
   2   4  -7  766.52   24.80
  -2   4   7  740.33   25.20
   2  -4   7  741.73   24.90
  -2  -4  -7  765.82   26.00
   2   4  -7  778.52   24.70
   2   4  -7  689.23   24.60
   2  -4   7  738.03   25.00
  -2   4   7  727.33   25.10
  -2   4   7  771.82   25.10
   2   4  -7  770.92   24.80
  -2   4   7  765.72   25.00
  -2   4   7  761.12   26.30
   2   4  -7  716.43   25.90
  -2  -4  -7  783.32   25.50
  -2   4  -8   46.80    5.50
  -2  -4   8   30.40    4.80
  -2  -4   8   29.80    5.00
  -2   4  -8   34.30    3.20
   2  -4  -8   39.00    4.40
   2   4   8   39.80    3.80
   2   4   8   42.10    4.80
   2  -4  -8   39.80    5.00
  -2  -4   8   34.90    4.20
   2  -4  -8   33.60    3.20
   2   4   8   32.50    3.50
   2   4   8   44.00    3.60
   2   4   8   43.50    9.70
  -2  -4  -8   41.60    3.40
  -2   4   8   50.29    5.10
  -2  -4  -8   41.60    4.40
  -2   4   8   37.80    5.00
   2  -4   8   38.50    3.40
   2   4  -8   36.70    4.10
  -2  -4  -8   36.80    3.50
  -2  -4  -8   34.30    4.70
  -2  -4  -8   31.70    3.90
  -2   4   8   35.70    3.50
  -2   4   8   45.40    4.70
   2  -4   8   57.49    8.60
   2   4   9  407.96   16.60
  -2   4  -9  394.46   14.70
   2   4   9  417.06   15.10
   2   4   9  419.56   15.20
   2  -4  -9  416.86   15.00
  -2  -4   9  405.16   18.60
   2   4   9  450.35   18.10
  -2  -4   9  399.36   14.60
  -2  -4  -9  411.76   15.00
   2  -4   9  418.56   18.90
   2  -4   9  391.16   14.90
   2   4  -9  400.26   14.50
  -2   4   9  424.46   15.10
  -2  -4  -9  391.96   14.90
  -2   4   9  445.26   18.10
   2  -4 -10    1.40    3.20
   2   4  10    0.40    5.90
  -2  -4  10   -1.40    3.20
   2   4  10   17.10   10.70
  -2  -4  10    3.90    5.60
   2   4  10   -1.90    3.50
  -2   4 -10   -3.10    2.80
   2  -4  10   -7.30    5.60
   2   4 -10   -4.70    3.40
   2  -4  10   -4.20    3.20
  -2   4  10    7.80    5.60
  -2  -4 -10    0.50    3.20
  -2   4  10   -4.10    3.30
  -2  -4  11    7.30    3.90
   2  -4 -11   10.30    3.80
  -2   4 -11    3.20    3.40
  -2  -4  11   17.20    7.40
   2   4  11   25.00    7.70
   2  -4  11    3.10    3.90
   2  -4  11   24.00    7.90
   2   4 -11    4.30    3.40
  -2   4  11    8.60    3.90
  -2   4  11   13.90    7.60
   2  -4 -12    3.30    5.10
  -2  -4  12   29.90    9.20
   2   4  12   24.20   10.50
  -2   4 -12    0.10    3.70
   2  -4  12   31.30    9.50
  -2   4  12   11.30    6.10
  -2   4  12   21.50   10.20
   2   4  13   84.39   14.90
  -2   4  13   72.29   14.00
   2   4  14    8.60   15.40
  -2  -4  14    4.20    5.50
  -2   4 -14   -1.10    4.40
  -2   4  14   23.90   15.80
   2  -4  14   -1.90    6.20
   2   4 -14   -0.10    4.30
   2   5   0 5025.20  159.58
   2  -5   0 4720.93  164.78
  -2   5   0 5133.79  165.88
  -2  -5   0 4619.04  159.88
  -2  -5   1  480.45   16.10
   2   5   1  497.55   16.10
  -2   5  -1  478.75   15.70
   2   5   1  474.65   15.60
  -2   5  -1  475.15   15.70
   2  -5  -1  491.45   15.80
  -2   5  -1  491.75   16.40
   2  -5  -1  507.15   15.70
   2   5   1  485.35   16.10
  -2   5  -1  476.65   15.70
   2  -5  -1  460.55   16.00
  -2   5  -1  489.75   16.30
   2   5   1  481.95   16.00
   2  -5  -1  456.85   15.60
   2   5   1  483.65   15.60
   2  -5  -1  500.55   16.80
   2   5   1  469.05   15.60
  -2   5  -1  483.25   15.70
   2   5   1  494.45   15.60
  -2   5   1  464.45   15.70
  -2  -5  -1  474.95   15.60
   2  -5   1  459.45   16.20
   2   5  -1  501.35   16.20
  -2  -5  -1  510.95   15.60
   2   5  -1  481.75   16.00
   2   5  -1  518.65   16.50
   2  -5   1  460.95   15.70
  -2   5   1  477.35   16.00
  -2   5   1  529.95   16.70
   2  -5   1  471.15   16.40
  -2  -5  -1  480.45   15.50
  -2   5   1  470.65   15.70
  -2   5   1  473.45   15.70
   2  -5   1  502.45   15.70
  -2  -5  -1  488.45   16.30
   2  -5   1  468.65   15.70
   2  -5  -2  216.48    6.90
  -2  -5   2  195.68    7.50
   2  -5  -2  211.78    7.20
   2   5   2  206.98    6.70
   2   5   2  192.78    7.20
  -2   5  -2  203.78    7.80
  -2  -5   2  201.18    7.20
  -2   5  -2  192.28    6.80
   2   5   2  200.88    6.80
   2   5   2  192.88    7.30
   2   5   2  197.58    6.70
   2  -5  -2  201.28    7.50
  -2   5  -2  195.38    7.70
  -2   5  -2  190.98    6.80
   2  -5  -2  189.58    7.10
  -2   5  -2  183.68    6.80
  -2   5  -2  201.88    6.80
   2  -5  -2  190.58    6.80
   2   5   2  195.28    6.80
   2  -5   2  200.78    6.70
  -2  -5  -2  198.38    6.70
   2  -5   2  202.98    6.90
  -2   5   2  201.68    6.90
  -2  -5  -2  195.88    6.70
  -2  -5  -2  204.38    7.40
  -2  -5  -2  201.28    7.20
  -2   5   2  195.98    6.80
   2   5  -2  201.48    7.60
   2   5  -2  189.68    7.50
  -2   5   2  200.98    7.30
  -2   5   2  202.58    7.20
   2  -5   2  192.78    6.80
   2  -5   2  184.08    7.80
  -2   5   2  192.68    7.60
   2   5   3   -0.70    1.20
   2   5   3    0.50    1.10
  -2  -5   3    2.50    0.70
   2  -5  -3    2.10    1.30
  -2   5  -3    2.10    1.10
  -2  -5   3    1.70    1.60
  -2   5  -3    2.30    1.00
   2   5   3    0.40    1.20
   2   5   3   -0.80    1.70
  -2   5  -3    2.80    2.30
   2  -5  -3    1.90    1.30
   2  -5  -3    3.40    1.30
  -2   5  -3   -0.70    1.30
   2   5   3    2.20    1.50
   2  -5  -3    5.30    1.20
  -2   5  -3    1.70    1.20
  -2   5  -3   -0.10    1.80
   2   5   3   -0.80    1.10
  -2  -5   3   -0.50    1.80
   2  -5  -3    4.90    1.20
  -2   5   3    3.50    1.20
  -2  -5  -3    1.50    1.10
  -2   5   3    3.20    1.30
  -2   5   3    2.30    1.20
  -2   5   3    1.90    1.10
  -2  -5  -3    0.90    1.10
  -2   5   3    3.30    1.40
   2  -5   3    0.60    0.70
   2  -5   3    0.00    1.30
  -2   5   3    3.80    2.00
  -2  -5  -3    0.80    1.20
   2  -5   3    3.40    2.60
   2  -5   3    1.80    1.00
   2  -5   3   -0.40    1.90
  -2  -5  -3    1.60    1.80
   2   5  -3    2.70    1.70
  -2  -5  -3    0.10    1.10
  -2  -5  -3    1.10    1.40
   2  -5   3    0.10    1.10
  -2   5  -4  818.92   26.00
   2   5   4  802.72   26.10
   2  -5  -4  780.32   25.90
  -2  -5   4  768.52   25.70
   2  -5  -4  862.61   26.10
   2   5   4  784.72   26.60
   2   5   4  780.52   26.10
   2   5   4  812.52   26.00
   2  -5  -4  808.62   26.40
   2   5   4  798.72   26.50
  -2   5  -4  803.92   27.20
  -2   5  -4  797.32   25.90
  -2   5  -4  807.12   25.80
  -2   5  -4  819.72   27.10
   2  -5  -4  807.32   26.00
   2  -5  -4  787.82   25.90
  -2  -5   4  773.02   27.10
   2   5   4  829.82   26.00
  -2   5  -4  771.62   25.90
  -2  -5   4  791.12   26.30
  -2  -5   4  787.82   25.70
   2  -5   4  843.62   26.10
  -2   5   4  792.52   25.90
   2  -5   4  793.92   27.30
   2   5  -4  797.92   26.40
  -2   5   4  791.62   26.50
  -2   5   4  770.12   26.00
   2   5  -4  781.92   25.60
  -2   5   4  803.32   26.10
   2  -5   4  837.42   25.90
  -2  -5  -4  847.42   26.10
   2   5  -4  805.32   25.70
   2  -5   4  787.92   25.90
  -2   5   4  795.62   27.30
  -2  -5  -4  821.92   26.50
   2   5  -4  800.42   26.90
  -2  -5  -4  804.82   26.60
   2  -5   4  756.02   27.40
  -2   5   4  788.02   26.10
  -2  -5  -4  796.12   26.10
  -2  -5  -4  821.32   25.90
  -2   5   4  848.02   26.00
  -2  -5  -4  773.32   26.00
   2  -5  -5  404.76   14.00
   2   5   5  396.46   16.90
   2  -5  -5  403.36   13.50
   2  -5  -5  387.16   13.30
  -2   5  -5  399.56   13.40
   2   5   5  407.66   13.50
  -2  -5   5  379.26   15.00
  -2  -5   5  391.76   13.00
  -2   5  -5  400.46   13.30
   2  -5  -5  395.66   13.40
   2   5   5  400.26   13.40
  -2   5  -5  394.46   13.30
  -2   5  -5  394.06   13.20
   2   5   5  396.06   14.10
  -2  -5   5  368.96   13.00
  -2   5  -5  420.46   15.00
  -2  -5   5  403.26   13.90
   2   5   5  400.06   13.50
   2   5   5  400.46   13.60
   2  -5  -5  398.76   13.50
  -2   5  -5  408.76   14.80
  -2  -5   5  391.86   13.70
   2  -5   5  404.66   13.30
  -2   5   5  402.66   13.40
  -2   5   5  389.26   13.50
  -2  -5  -5  404.96   14.20
  -2  -5  -5  399.76   13.40
   2   5  -5  399.96   13.00
  -2   5   5  386.26   13.50
   2   5  -5  388.36   14.50
  -2  -5  -5  411.36   13.30
   2   5  -5  371.26   12.90
  -2  -5  -5  403.16   14.00
   2  -5   5  354.96   15.20
  -2   5   5  401.66   14.30
   2  -5   5  403.16   13.40
   2   5  -5  384.96   13.00
  -2  -5  -5  405.56   13.50
  -2   5   5  404.46   13.40
   2   5  -5  388.96   14.00
  -2   5   5  391.36   13.50
   2  -5   5  394.36   13.40
   2   5  -5  388.66   14.00
  -2  -5  -5  414.86   13.90
  -2   5   5  376.36   13.50
  -2   5  -6  171.28    8.70
   2   5   6  188.28    7.20
  -2  -5   6  173.28    6.50
  -2  -5   6  180.58    7.60
  -2   5  -6  185.48    6.90
   2  -5  -6  179.68    6.90
   2   5   6  178.58    8.50
   2   5   6  175.48    8.00
   2   5   6  187.38    7.10
   2  -5  -6  179.58    7.20
  -2   5  -6  167.18    6.60
  -2   5  -6  178.58    6.80
  -2   5  -6  193.98    8.80
   2  -5  -6  177.68    7.10
  -2  -5   6  160.08    6.50
   2   5   6  191.68    7.30
   2  -5  -6  184.88    7.00
   2   5   6  189.78    7.20
  -2  -5   6  172.88    6.60
  -2  -5   6  171.88    9.50
   2  -5  -6  183.68    7.80
   2   5  -6  164.38    6.40
   2  -5   6  181.08    9.60
   2   5  -6  179.78    7.80
  -2   5   6  174.28    8.40
  -2  -5  -6  191.28    7.10
   2   5  -6  173.88    6.60
  -2  -5  -6  183.08    7.10
  -2   5   6  179.38    7.10
  -2   5   6  182.98    7.20
   2   5  -6  173.88    6.40
   2   5  -6  164.88    8.30
   2  -5   6  183.58    7.00
   2  -5   6  185.88    6.90
  -2   5   6  185.58    7.10
   2   5  -6  177.08    6.50
  -2  -5  -6  178.58    7.20
   2  -5   6  180.88    6.80
  -2  -5  -6  186.98    6.90
  -2  -5  -6  176.28    8.10
  -2  -5  -6  176.58    7.60
   2  -5   6  165.58    9.50
  -2   5   6  178.88    7.10
  -2   5   6  166.68    7.20
  -2   5   6  173.98    7.20
  -2  -5   7   26.20    2.80
  -2   5  -7   29.20    4.40
  -2   5  -7   23.10    2.30
  -2  -5   7   21.20    2.30
   2  -5  -7   23.70    2.80
   2  -5  -7   26.50    2.90
   2   5   7   21.90    3.90
  -2  -5   7   20.00    3.40
   2  -5  -7   24.40    2.50
   2  -5  -7   22.00    2.50
  -2  -5   7   19.90    2.70
  -2   5  -7   22.60    2.40
   2   5   7   25.20    2.90
   2   5   7   15.40    3.40
  -2   5  -7   22.70    2.50
  -2  -5   7   23.60    3.00
  -2  -5   7   12.40    4.20
   2  -5  -7   18.40    3.00
  -2   5  -7   16.20    4.20
  -2   5  -7   23.60    2.60
   2   5  -7   23.30    2.30
   2   5  -7   28.80    4.40
  -2   5   7   23.30    2.80
   2  -5   7   23.30    2.70
   2   5  -7   16.70    3.40
   2  -5   7   16.60    4.10
  -2  -5  -7   23.50    2.90
  -2   5   7   19.80    2.50
   2  -5   7   20.60    2.60
  -2  -5  -7   14.50    3.80
  -2  -5  -7   25.80    2.70
   2   5  -7   24.10    2.80
  -2  -5  -7   28.60    3.30
  -2   5   7   15.30    3.40
   2  -5   7   18.40    5.10
  -2  -5  -7   20.40    2.50
  -2   5   7   22.30    3.70
  -2  -5  -7   24.10    3.50
  -2   5   7   30.90    3.70
  -2   5   7   20.50    2.80
   2   5  -7   21.60    2.50
   2  -5   7   21.10    2.60
   2   5  -7   29.90    2.70
  -2   5   7   18.90    3.10
  -2   5  -8   42.90    4.50
   2  -5  -8   46.30    4.70
   2   5   8   48.50    6.40
   2   5   8   44.50    5.30
   2  -5  -8   51.59    5.20
   2   5   8   47.80    5.00
   2   5   8   49.99    5.50
   2  -5  -8   52.99    4.60
  -2  -5   8   45.80    5.40
  -2  -5   8   45.90    4.40
  -2   5  -8   58.69    6.10
   2   5   8   55.29    5.40
  -2  -5   8   57.89    9.00
  -2  -5  -8   43.70    5.30
   2  -5   8   40.80    4.80
  -2   5   8   47.20    5.30
  -2   5   8   57.19    8.00
  -2   5   8   50.49    5.20
  -2   5   8   54.99    5.10
  -2  -5  -8   44.30    4.70
   2  -5   8   64.59    9.00
  -2   5   8   45.60    5.10
  -2  -5  -8   49.60    4.20
  -2  -5  -8   49.20    4.90
   2  -5   8   44.60    6.30
  -2  -5  -8   49.60    5.20
   2   5  -8   41.30    4.10
  -2  -5   9    5.40    2.70
   2   5   9    4.20    3.30
  -2  -5   9    4.40    5.30
   2  -5  -9    9.70    3.20
   2   5   9    9.70    4.70
  -2   5  -9    7.70    2.80
   2   5   9    4.20    4.80
  -2   5   9   10.90    3.30
   2  -5   9    4.80    5.10
  -2   5   9    8.80    4.60
   2  -5   9    6.70    3.00
   2  -5   9    0.70    5.20
  -2  -5  -9   14.30    3.30
   2   5  -9    1.90    2.60
  -2  -5  10   -5.70    3.40
   2   5  10    4.80    5.90
   2   5  10    2.10    6.60
   2   5  10   -1.30    3.50
   2  -5 -10   -1.20    3.20
  -2   5 -10   -0.80    3.50
  -2  -5  10   -0.70    5.60
   2  -5  10   -2.90    3.50
  -2   5  10    4.30    5.70
  -2   5  10    0.50    3.40
  -2  -5 -10   -2.60    3.40
   2  -5  10    3.60    6.40
   2  -5  10   -6.60    5.70
   2   5 -10   -2.10    2.90
  -2   5 -11    0.00    3.30
  -2  -5  11   -3.00    3.60
   2  -5 -11    5.60    3.80
  -2  -5  11    5.40    6.70
   2   5  11    8.20    7.40
  -2   5  11    8.70    7.30
   2  -5  11    8.00    7.40
   2  -5  11    0.10    3.90
   2   5 -11    1.20    3.20
  -2   5  11    4.40    3.90
  -2  -5  12   68.99    8.40
  -2   5 -12   59.19    7.10
   2   5 -12   62.59    7.00
   2  -5  12   64.89    5.90
  -2  -5  13   24.20    9.60
   2  -5  13   45.50   17.80
  -2   5  13   16.30   12.20
   2   5  14   35.50   16.70
  -2   5 -14   10.10    4.70
  -2  -5  14   22.10    5.80
   2  -5  14   19.50    5.80
  -2   5  14   31.30   15.60
  -2   6   0   41.20    3.20
  -2   6   0   39.30    2.20
   2   6   0   40.50    1.70
  -2  -6   0   43.60    1.80
   2  -6   0   46.20    2.30
  -2  -6   0   40.00    1.80
  -2  -6   0   43.00    1.80
  -2  -6   0   45.50    3.00
  -2  -6   0   40.90    1.70
  -2   6   0   43.40    2.30
  -2   6   0   39.20    2.10
   2   6   0   35.70    1.90
   2  -6   0   44.90    2.20
   2   6   0   38.80    3.00
  -2   6   0   40.10    3.10
   2  -6   0   48.00    2.30
   2   6   0   37.80    1.80
   2   6   0   41.30    1.70
   2   6   0   40.40    2.90
   2  -6  -1   20.60    1.80
  -2   6  -1   21.30    1.80
  -2  -6   1   18.10    2.70
   2   6   1   14.70    2.60
  -2   6  -1   19.90    1.90
   2  -6  -1   18.00    1.80
  -2   6  -1   19.00    1.70
   2  -6  -1   23.90    2.50
   2   6   1   17.10    1.50
  -2   6  -1   20.70    3.00
   2   6   1   14.80    1.60
   2   6   1   16.40    1.60
   2   6   1   17.20    1.60
  -2   6  -1   21.30    1.90
   2  -6  -1   20.40    2.60
   2   6   1   20.00    2.50
   2   6   1   17.20    2.10
   2  -6   1   18.10    1.90
   2   6  -1   16.70    2.60
  -2   6   1   21.30    2.70
  -2   6   1   20.60    1.90
  -2  -6  -1   20.30    2.50
  -2  -6  -1   14.30    1.60
   2  -6   1   21.30    3.20
  -2  -6  -1   14.20    1.40
  -2  -6  -1   22.10    1.70
  -2   6   1   16.40    1.80
  -2   6   1   18.60    1.80
   2  -6   1   21.50    1.90
   2  -6   1   20.60    1.80
  -2   6   1   21.50    2.70
  -2   6   1   18.70    1.80
   2   6  -1   19.40    2.60
   2   6  -1   16.00    2.40
  -2   6  -2  128.09    5.30
  -2  -6   2  145.09    6.20
  -2   6  -2  149.09    5.30
   2   6   2  138.39    6.00
   2   6   2  150.88    5.20
   2  -6  -2  143.49    5.30
  -2   6  -2  150.08    6.50
   2   6   2  147.49    5.30
   2  -6  -2  144.09    5.30
   2  -6  -2  142.89    5.80
  -2  -6   2  148.39    6.00
   2  -6  -2  135.59    5.40
   2   6   2  143.69    6.00
   2   6   2  137.99    5.30
   2  -6  -2  150.78    5.90
  -2   6  -2  144.09    5.30
   2   6   2  146.49    5.90
  -2   6  -2  144.09    5.40
   2  -6  -2  155.68    5.40
   2   6   2  143.79    5.20
  -2   6  -2  142.19    6.40
  -2   6   2  157.78    6.00
  -2   6   2  140.29    5.30
  -2   6   2  157.18    5.30
   2  -6   2  136.49    6.50
  -2   6   2  148.19    5.90
  -2  -6  -2  143.39    5.20
  -2  -6  -2  151.68    5.20
   2  -6   2  155.98    5.30
  -2   6   2  143.09    5.40
   2   6  -2  149.69    5.90
  -2   6   2  153.28    5.50
   2  -6   2  151.68    5.40
  -2  -6  -2  156.18    5.30
  -2  -6  -2  155.58    6.00
   2   6  -2  140.29    6.20
   2  -6   2  146.39    6.70
   2  -6   2  144.99    5.40
  -2  -6   3  866.51   29.00
   2  -6  -3  845.92   28.40
   2  -6  -3  881.21   28.50
  -2   6  -3  859.21   29.10
   2   6   3  858.51   28.20
  -2   6  -3  867.71   29.10
  -2   6  -3  866.51   28.40
   2  -6  -3  835.32   28.10
   2  -6  -3  898.81   28.20
   2   6   3  872.11   28.10
   2   6   3  849.12   28.60
   2  -6  -3  928.11   28.20
  -2   6  -3  845.12   28.10
   2   6   3  868.41   28.70
   2   6   3  872.71   28.20
  -2   6  -3  837.72   28.10
  -2  -6   3  858.01   28.60
   2  -6  -3  858.61   28.10
   2   6   3  884.11   28.10
  -2   6  -3  869.01   28.00
   2  -6   3  862.31   29.30
  -2   6   3  917.11   28.20
  -2  -6  -3  895.21   28.70
  -2   6   3  869.81   28.10
   2  -6   3  879.91   28.00
   2   6  -3  873.21   28.50
  -2   6   3  900.01   28.50
  -2  -6  -3  906.41   28.70
  -2   6   3  851.61   28.60
   2  -6   3  853.31   28.10
  -2  -6  -3  857.71   28.10
  -2   6   3  862.81   28.20
   2  -6   3  840.62   29.30
  -2  -6  -3  919.91   28.20
   2  -6   3  898.21   28.20
  -2   6   3  874.71   28.20
   2  -6   3  868.31   28.50
   2   6  -3  877.01   29.00
  -2  -6  -3  866.11   28.00
   2   6   4  168.38    6.20
  -2   6  -4  159.08    6.20
   2  -6  -4  159.58    6.20
   2   6   4  164.68    6.40
  -2  -6   4  170.18    7.00
  -2   6  -4  161.68    6.50
  -2   6  -4  163.28    6.10
   2  -6  -4  161.88    6.20
  -2  -6   4  164.98    5.70
   2   6   4  162.28    7.00
   2  -6  -4  164.38    6.40
   2   6   4  160.58    6.30
  -2  -6   4  161.58    5.70
  -2   6  -4  165.18    8.00
  -2   6  -4  168.28    5.90
   2   6   4  162.68    6.40
   2   6   4  167.48    7.20
  -2  -6   4  147.79    7.90
  -2   6  -4  161.38    7.90
   2  -6  -4  172.48    6.30
   2  -6  -4  178.08    6.90
   2  -6   4  168.28    6.20
   2  -6   4  165.68    8.30
  -2   6   4  163.48    6.40
   2  -6   4  178.38    6.00
  -2   6   4  162.88    6.40
  -2  -6  -4  163.48    6.90
   2   6  -4  161.78    7.70
  -2  -6  -4  167.28    6.30
  -2  -6  -4  162.48    6.20
  -2   6   4  169.48    6.30
  -2   6   4  170.18    6.70
  -2   6   4  167.38    7.10
  -2   6   4  159.38    6.50
   2  -6   4  163.58    6.40
  -2  -6  -4  167.08    7.10
   2   6  -4  161.78    5.70
   2  -6   4  161.68    8.30
  -2  -6  -4  164.58    6.10
   2   6  -4  164.18    5.70
   2  -6   4  166.38    6.50
   2   6  -4  167.58    6.90
  -2   6   4  174.78    6.30
  -2  -6  -4  162.68    6.30
  -2   6  -5  247.68    8.50
  -2  -6   5  211.08   10.40
  -2  -6   5  222.58    8.00
  -2   6  -5  241.28   10.30
   2  -6  -5  225.08    8.50
   2  -6  -5  227.58    8.40
   2  -6  -5  238.28    8.70
   2   6   5  232.38    8.60
   2   6   5  244.18    8.60
   2   6   5  242.38    9.70
  -2   6  -5  230.38    8.10
  -2   6  -5  242.58   10.30
  -2   6  -5  236.68    8.40
   2  -6  -5  241.48    9.20
  -2  -6   5  236.08    9.20
   2   6   5  238.48    8.70
  -2   6  -5  235.38    8.40
   2   6   5  242.48    8.70
  -2  -6   5  227.68    8.00
   2   6   5  243.98    9.40
   2  -6  -5  244.68    8.70
  -2   6   5  229.78   10.40
  -2   6   5  226.88    8.50
  -2   6   5  226.48    8.70
   2  -6   5  241.68    8.30
   2   6  -5  221.88    9.10
   2  -6   5  228.48    8.50
   2   6  -5  230.38    8.00
   2   6  -5  236.28    9.90
  -2   6   5  221.28    8.70
  -2  -6  -5  252.77    8.70
   2  -6   5  229.78   10.70
  -2  -6  -5  240.08    8.50
  -2  -6  -5  240.38    8.40
   2   6  -5  232.68    8.00
   2  -6   5  220.68   10.70
  -2  -6  -5  240.88    9.50
   2  -6   5  243.88    8.50
  -2   6   5  227.88    8.80
  -2  -6  -5  240.28    9.20
  -2   6   5  235.98    8.90
  -2   6   5  231.48    8.60
  -2  -6  -5  240.88    8.70
   2  -6   5  234.38    8.60
  -2  -6   6   90.79    4.30
  -2   6  -6  112.49    6.90
   2   6   6   96.59    6.20
   2   6   6  100.79    6.70
  -2  -6   6   92.59    4.40
  -2  -6   6  110.89    5.90
   2   6   6  104.09    5.20
   2  -6  -6   98.09    4.90
   2  -6  -6   97.29    4.80
   2  -6  -6  100.89    5.30
   2   6   6  104.49    5.30
  -2   6  -6  100.79    4.70
  -2   6  -6   91.69    7.00
   2   6   6  112.29    5.30
   2   6   6  106.69    5.10
   2  -6  -6   96.69    6.00
  -2   6  -6   95.59    4.30
  -2  -6   6   92.39    4.40
  -2   6  -6  107.79    4.80
   2  -6  -6   94.09    5.00
  -2  -6   6   84.69    7.80
  -2  -6  -6  102.39    5.20
  -2   6   6   95.99    5.00
  -2   6   6  100.89    5.20
  -2  -6  -6  108.59    4.80
   2   6  -6   97.89    5.90
   2   6  -6  100.09    4.20
  -2  -6  -6  105.79    5.00
  -2   6   6   95.09    5.30
  -2  -6  -6   96.69    5.70
  -2  -6  -6  112.29    5.10
   2  -6   6   97.69    8.00
   2  -6   6  106.49    4.70
   2   6  -6   95.99    4.10
   2   6  -6   99.69    4.40
  -2   6   6   93.29    5.20
  -2  -6  -6   95.99    6.20
   2  -6   6  100.89    5.00
   2  -6   6   98.09    7.90
  -2   6   6   94.09    6.60
   2  -6   6  114.79    5.00
  -2   6   6  100.19    5.20
  -2   6   6   96.59    5.30
   2  -6  -7  625.84   21.70
   2  -6  -7  634.34   21.70
  -2  -6   7  642.04   21.20
   2  -6  -7  661.33   22.50
   2  -6  -7  660.43   21.60
   2   6   7  668.13   21.70
  -2  -6   7  629.14   21.20
  -2   6  -7  720.33   23.30
  -2   6  -7  656.33   21.40
  -2  -6   7  596.74   22.10
   2   6   7  664.73   21.90
   2   6   7  626.04   22.60
   2   6   7  649.83   21.80
  -2   6  -7  638.64   21.40
  -2  -6   7  630.24   21.20
   2  -6  -7  650.43   21.50
   2   6   7  673.23   21.70
  -2   6  -7  683.93   21.50
  -2  -6   7  634.24   24.00
   2   6   7  642.54   23.00
  -2   6   7  638.94   21.60
  -2  -6  -7  670.73   21.70
   2  -6   7  637.24   21.50
   2   6  -7  634.94   21.10
  -2  -6  -7  652.43   22.20
  -2  -6  -7  635.14   21.70
  -2   6   7  634.14   23.00
  -2  -6  -7  647.24   21.50
  -2   6   7  653.23   21.60
   2   6  -7  638.74   22.90
   2   6  -7  651.43   21.10
  -2   6   7  625.44   21.90
   2  -6   7  644.74   21.60
   2  -6   7  589.94   23.80
   2   6  -7  665.13   22.50
  -2   6   7  638.94   21.80
  -2  -6  -7  638.84   21.70
   2   6  -7  641.64   21.20
  -2   6   7  653.73   21.80
   2  -6   7  671.93   24.20
  -2   6   7  625.24   21.70
   2   6   8    2.90    2.60
  -2   6  -8    1.00    2.40
  -2  -6   8    2.00    4.50
   2  -6  -8    2.90    2.60
   2   6   8    6.60    4.10
   2   6   8    3.50    3.00
  -2  -6   8    1.90    3.50
   2   6   8    1.40    2.90
   2   6   8    2.90    4.10
   2   6   8    1.40    3.00
   2  -6  -8   -4.10    2.60
  -2   6  -8    4.90    4.70
  -2  -6   8   -3.20    2.40
   2  -6   8    4.00    4.50
  -2  -6  -8   -0.90    2.60
  -2   6   8    2.60    3.30
  -2  -6  -8    0.10    2.30
   2  -6   8   -3.20    2.60
  -2   6   8    2.10    2.80
  -2  -6  -8   -2.90    2.80
  -2  -6  -8   -0.10    3.90
  -2   6   8    1.50    3.70
   2   6  -8   -1.90    2.20
  -2   6   8   -0.50    2.90
  -2  -6  -8    0.60    2.70
   2  -6   8   -1.60    5.10
   2   6   9  252.47   11.50
  -2   6  -9  237.18    9.70
   2  -6  -9  244.98   10.50
   2   6   9  232.98   11.70
   2   6   9  261.87   14.00
  -2  -6   9  243.78   14.60
   2   6   9  249.28   14.60
  -2  -6   9  245.88    9.80
  -2   6   9  248.68   10.40
   2  -6   9  245.88   10.10
  -2  -6  -9  265.97   12.30
  -2   6   9  256.97   13.80
   2  -6   9  257.77   14.90
   2   6  -9  238.78    9.50
  -2  -6  -9  248.78   11.20
  -2   6 -10    0.60    2.90
  -2  -6  10   -1.20    3.10
   2   6  10    6.40    5.90
   2   6  10   -3.40    9.20
  -2  -6  10    1.40    6.10
   2  -6 -10   -1.40    3.30
  -2   6  10   -2.10    3.50
   2  -6  10   -8.20    7.10
  -2   6  10    6.30   11.70
   2  -6  10    0.70    5.90
   2   6 -10   -2.60    2.80
   2  -6  10    0.30    3.50
  -2   6 -11    7.30    3.40
  -2  -6  11    2.70    3.80
   2   6  11    8.30    8.00
  -2  -6  11   10.20    7.00
   2  -6  11   13.60    7.40
   2   6 -11    4.20    3.30
  -2   6  11    8.10    7.70
   2  -6  11    1.00    4.00
  -2  -6  12   20.40    8.30
   2   6  12   18.70   10.30
  -2  -6  12    3.70    4.50
  -2   6 -12    3.70    3.90
   2   6 -12    5.10    3.70
   2  -6  12    7.60    4.70
  -2   6  12   13.30    9.80
   2  -6  12   23.60    8.50
  -2   6 -13   39.90    6.30
  -2  -6  13   62.79   10.80
   2   6  13   87.09   19.80
   2  -6  13   58.99   14.10
   2  -6  13   41.80    6.40
  -2   6 -14    1.40    4.60
   2  -6  14    1.50    5.40
  -2   6  14    0.80   14.40
   2  -7   0 3291.17  121.59
   2   7   0 3566.94  116.49
  -2  -7   0 3193.88  116.69
  -2   7   0 3691.93  123.89
   2  -7  -1    2.60    1.90
   2   7   1   -1.00    1.90
  -2   7  -1    3.40    1.00
   2  -7  -1    3.30    1.20
  -2   7  -1   -0.10    1.60
  -2   7  -1    3.60    2.00
   2  -7  -1    2.30    1.10
  -2   7  -1    3.70    1.20
  -2   7  -1    4.20    1.20
   2  -7  -1    2.60    1.10
  -2  -7   1    3.20    2.00
   2   7   1    1.10    2.00
   2   7   1    2.10    1.40
   2  -7  -1    2.90    1.40
  -2   7  -1    3.80    1.10
   2  -7   1    4.00    1.20
   2  -7   1    3.10    1.00
  -2   7   1    2.70    2.00
   2  -7   1    5.10    1.20
   2  -7   1    4.70    1.80
   2   7  -1    1.00    1.50
  -2   7   1    0.10    1.10
   2   7  -1    0.40    1.50
  -2  -7  -1    2.10    1.40
  -2   7   1    3.90    1.20
   2   7  -1    3.20    0.70
   2  -7   1    4.80    1.20
  -2   7   1    0.70    1.40
   2   7  -1    1.60    1.80
  -2   7   1    2.40    1.20
  -2   7  -2  202.48    7.00
  -2   7  -2  186.98    8.10
  -2  -7   2  194.38    8.00
  -2   7  -2  202.78    7.00
   2  -7  -2  207.88    7.10
  -2   7  -2  199.88    8.20
   2   7   2  199.08    7.10
  -2   7  -2  192.48    8.10
   2   7   2  203.68    7.90
   2   7   2  204.98    7.00
   2  -7  -2  193.38    7.10
   2  -7  -2  195.78    7.70
   2  -7  -2  211.88    7.10
   2   7   2  195.58    7.90
  -2   7  -2  201.88    7.20
   2   7   2  199.08    7.10
   2   7   2  198.48    7.00
   2   7   2  204.28    7.80
  -2  -7   2  208.98    7.90
   2  -7  -2  204.98    7.70
   2  -7   2  186.48    8.30
   2  -7   2  211.38    7.10
   2  -7   2  205.38    8.60
  -2   7   2  207.78    7.90
  -2   7   2  212.28    7.10
  -2  -7  -2  205.58    7.10
  -2  -7  -2  206.38    7.80
  -2   7   2  200.58    7.80
   2   7  -2  204.48    7.70
  -2   7   2  215.28    7.20
   2   7  -2  205.88    8.10
  -2  -7  -2  204.68    6.90
  -2   7   2  194.78    7.10
   2  -7   2  212.28    7.00
   2  -7   2  192.28    7.10
  -2   7   2  193.18    7.10
  -2  -7  -2  193.88    7.00
  -2  -7   3   78.89    5.40
   2  -7  -3   88.39    3.90
  -2   7  -3   92.19    5.50
   2   7   3   82.89    4.90
   2  -7  -3   93.59    4.00
   2   7   3   85.29    4.00
  -2  -7   3   88.09    4.90
   2   7   3   85.59    4.90
  -2   7  -3   79.69    3.70
   2  -7  -3   88.39    3.80
  -2   7  -3   80.39    5.40
   2   7   3   79.79    3.90
  -2   7  -3   78.49    3.90
   2   7   3   87.69    3.80
   2  -7  -3   84.69    4.60
   2   7   3   84.29    4.80
   2  -7  -3   91.19    4.10
   2   7   3   80.89    3.90
  -2   7  -3   80.79    3.90
   2  -7  -3   84.99    4.50
  -2   7  -3   84.89    3.60
   2  -7   3   85.99    3.60
   2  -7   3   87.79    6.00
  -2   7   3   93.39    3.90
  -2   7   3   89.19    4.00
  -2   7   3   93.29    4.70
  -2  -7  -3   85.59    3.90
  -2   7   3   93.59    4.10
   2  -7   3   78.69    3.80
  -2  -7  -3   82.59    3.70
  -2  -7  -3   89.59    3.90
   2   7  -3   84.39    5.40
  -2   7   3   83.19    4.90
   2  -7   3   80.69    6.00
  -2   7   3   91.79    4.00
   2   7  -3   87.59    4.70
  -2  -7  -3   87.49    4.90
   2  -7   3   78.19    3.90
   2  -7   3   83.49    3.90
   2  -7  -4  358.16   12.30
  -2  -7   4  358.46   11.70
   2   7   4  358.96   12.10
   2  -7  -4  350.86   12.10
  -2   7  -4  340.47   11.80
   2   7   4  354.46   12.30
   2   7   4  353.66   12.20
   2  -7  -4  369.36   12.20
  -2   7  -4  368.16   12.10
  -2   7  -4  353.96   13.60
   2  -7  -4  349.87   12.10
  -2  -7   4  339.57   13.60
  -2  -7   4  347.17   12.80
   2   7   4  346.57   12.80
  -2   7  -4  377.76   13.40
   2  -7  -4  366.76   12.70
  -2   7  -4  338.67   12.00
  -2  -7   4  347.27   11.60
   2   7   4  349.87   12.90
  -2   7  -4  354.56   13.60
   2   7   4  364.26   12.20
   2   7  -4  346.17   11.60
   2   7  -4  355.86   12.80
  -2  -7  -4  350.56   12.10
   2  -7   4  361.66   12.10
  -2  -7  -4  344.57   12.70
   2  -7   4  357.36   14.00
  -2   7   4  355.76   12.60
  -2   7   4  352.56   12.20
   2  -7   4  355.56   12.20
  -2   7   4  356.86   12.10
  -2   7   4  358.86   12.90
  -2  -7  -4  357.36   12.90
   2  -7   4  361.76   11.90
  -2   7   4  342.47   12.50
  -2  -7  -4  362.16   12.00
   2   7  -4  365.96   13.50
  -2   7   4  367.46   12.20
  -2  -7  -4  366.86   12.20
  -2   7   4  370.16   12.30
   2  -7  -5  202.28    7.80
  -2  -7   5  202.38    7.30
   2   7   5  222.08    8.00
   2   7   5  209.58    8.80
  -2   7  -5  219.88    7.80
   2   7   5  210.78    7.90
  -2   7  -5  211.18    7.70
  -2  -7   5  206.68    7.20
   2   7   5  206.58    8.00
   2  -7  -5  202.88    7.90
  -2   7  -5  209.18    7.40
   2   7   5  210.18    8.00
  -2   7  -5  219.48    7.70
   2   7   5  208.88    9.10
   2  -7  -5  207.88    8.60
  -2  -7   5  215.48    8.80
  -2   7  -5  215.58    9.80
  -2   7  -5  218.98    9.80
  -2  -7   5  199.98   10.10
   2  -7  -5  197.98    8.10
   2  -7  -5  212.88    8.00
  -2  -7  -5  212.48    7.80
   2  -7   5  209.48    7.80
   2  -7   5  215.18    7.80
  -2   7   5  203.48    7.90
  -2   7   5  200.78    8.30
   2   7  -5  206.08    7.20
   2  -7   5  199.98   10.20
  -2   7   5  192.78    8.10
  -2  -7  -5  200.08    8.00
   2   7  -5  197.98    8.50
   2   7  -5  208.08    7.30
   2  -7   5  221.98    7.80
   2   7  -5  211.28    9.50
  -2   7   5  211.58    9.00
  -2   7   5  203.68    8.30
  -2   7   5  206.98    8.10
  -2  -7  -5  219.28    7.90
   2  -7   5  211.98   10.40
  -2   7   5  202.38    8.00
  -2  -7  -5  210.58    9.00
   2  -7   5  212.68    7.60
  -2  -7  -5  219.08    7.90
  -2   7  -6  154.48    6.00
  -2   7  -6  172.78    6.50
  -2   7  -6  154.98    6.40
  -2  -7   6  154.78    6.10
   2   7   6  172.98    6.90
   2  -7  -6  165.88    6.70
  -2  -7   6  145.69    9.40
  -2  -7   6  152.78    7.70
   2  -7  -6  155.38    6.90
   2  -7  -6  153.28    7.70
   2   7   6  163.38    6.90
  -2  -7   6  154.98    6.00
  -2   7  -6  171.68    6.50
   2  -7  -6  152.58    6.50
   2   7   6  160.78    7.90
   2   7   6  170.58    7.00
   2   7   6  160.98    8.40
  -2   7  -6  173.28    8.80
   2  -7  -6  156.48    6.80
   2   7   6  170.38    6.80
   2   7  -6  161.58    6.10
  -2   7   6  149.19    7.00
  -2   7   6  155.98    7.00
  -2   7   6  146.19    6.90
  -2  -7  -6  165.28    6.80
   2   7  -6  152.48    7.70
   2   7  -6  158.88    5.90
   2  -7   6  171.48    6.60
   2  -7   6  147.99    9.30
   2   7  -6  154.38    8.50
  -2  -7  -6  165.28    6.50
  -2   7   6  157.78    8.30
   2  -7   6  170.98    6.80
  -2   7   6  150.48    7.10
   2  -7   6  148.19    6.60
   2  -7   6  156.98    9.80
  -2  -7  -6  164.28    8.00
  -2  -7  -6  165.58    6.90
  -2   7   6  153.78    6.80
   2  -7   6  160.58    6.30
  -2  -7  -6  169.78    6.80
  -2  -7  -6  163.88    7.50
  -2   7   6  158.68    6.80
  -2   7  -7   27.70    5.30
  -2   7  -7   16.80    2.50
  -2  -7   7   15.40    2.20
   2  -7  -7   20.70    3.00
   2  -7  -7   15.20    2.50
   2   7   7   16.20    5.10
  -2  -7   7   18.80    2.10
   2   7   7   18.30    3.00
   2  -7  -7   14.00    2.60
   2   7   7    9.20    3.60
   2   7   7   15.20    3.90
   2   7   7   17.70    2.90
  -2  -7   7    8.00    4.30
  -2  -7   7   15.70    2.10
   2  -7  -7   16.80    2.60
  -2  -7   7   21.20    3.90
   2   7   7   22.00    3.00
   2   7  -7   16.20    2.20
  -2   7   7   16.00    3.40
  -2  -7  -7   21.10    3.00
  -2  -7  -7   24.30    2.80
   2  -7   7    9.80    4.90
  -2  -7  -7   22.70    3.30
  -2  -7  -7   16.20    2.60
  -2   7   7   14.60    2.80
   2  -7   7   10.50    4.40
  -2   7   7   10.80    3.50
  -2   7   7   22.10    3.00
   2   7  -7   25.00    4.10
  -2   7   7   18.20    3.30
   2   7  -7   15.40    1.90
  -2   7   7   18.40    2.80
  -2  -7  -7   18.40    6.20
  -2   7   7   19.00    2.80
   2   7  -7   19.00    2.00
   2   7  -7   10.50    4.40
   2  -7   7   21.30    2.80
   2   7   8   25.60    3.20
   2  -7  -8   27.30    3.60
   2  -7  -8   22.70    3.40
   2  -7  -8   25.40    3.20
  -2  -7   8   22.00    2.80
  -2  -7   8   26.10    4.40
   2   7   8   20.30    4.60
   2   7   8   26.00    4.50
  -2  -7   8   25.10    5.30
  -2   7  -8   28.10    3.00
   2   7   8   23.40    3.50
   2   7   8   37.20    4.40
  -2   7   8   21.50    3.40
  -2   7   8   22.70    4.30
   2   7  -8   20.20    2.60
   2  -7   8   23.40    3.20
   2  -7   8   23.60    5.30
  -2   7   8   23.30    3.40
  -2  -7  -8   25.70    3.60
   2  -7   8   18.50    5.70
  -2  -7  -8   26.50    4.20
  -2  -7  -8   20.80    2.90
  -2   7   8   26.30    4.00
  -2   7   8   25.80    5.20
   2   7   9   17.90    3.80
   2   7   9   15.90    5.10
   2   7   9   14.20    4.90
  -2   7  -9   19.10    3.10
  -2  -7   9   12.30    5.50
  -2  -7   9   14.30    3.00
   2  -7  -9   15.30    3.60
  -2   7   9   15.10    3.60
  -2   7   9   13.30    4.90
   2  -7   9    7.40    5.60
   2  -7   9   12.50    5.70
  -2  -7  -9   18.50    4.00
   2  -7   9   13.60    3.30
   2   7  -9   12.60    2.80
   2   7  10    3.00    5.70
  -2  -7  10    4.00    9.40
  -2  -7  10   -4.10    3.10
  -2   7 -10    0.40    3.00
  -2   7  10    1.30    5.80
   2  -7  10    2.80    6.00
   2  -7  10    0.10    3.50
   2   7 -10   -0.20    2.90
  -2  -7  11    6.10    3.90
   2   7  11    9.30    8.00
  -2  -7  11   21.00    7.50
  -2   7 -11    5.60    3.50
   2  -7  11   15.10    7.80
   2  -7  11    4.70    4.10
  -2   7  11   12.30    8.00
   2   7 -11    2.40    3.20
  -2   7 -12   51.89    5.00
   2   7  12   75.79   11.30
  -2  -7  12   66.19   10.00
  -2  -7  12   51.99    5.50
   2   7 -12   48.80    4.80
   2  -7  12   53.09    5.70
  -2  -7  13    0.60    5.80
   2   7  13    5.60   13.50
  -2  -7  13   24.20   10.40
   2   7 -13   -0.50    4.40
   2  -7  13   28.10   16.70
  -2   7  14   38.80   18.20
   2  -8   0   24.90    2.50
   2  -8   0   27.10    3.70
  -2  -8   0   26.10    1.60
  -2  -8   0   20.00    1.80
  -2  -8   0   22.60    1.90
   2   8   0   23.10    1.90
   2   8   0   24.00    2.80
  -2   8   0   27.20    3.60
  -2  -8   0   26.10    1.80
   2   8   0   19.70    1.90
   2  -8   0   29.20    2.30
  -2   8   0   26.70    2.20
   2   8   0   27.20    3.30
  -2   8   0   33.50    3.70
   2   8   0   28.40    1.70
  -2  -8   0   22.00    3.90
   2  -8  -1  102.49    5.30
   2   8   1  104.09    5.10
   2  -8  -1   99.99    4.20
   2   8   1   98.99    3.80
   2   8   1   94.69    3.90
   2  -8  -1  108.29    4.10
   2  -8  -1  108.29    5.10
  -2   8  -1  107.49    4.10
  -2   8  -1  101.19    5.40
  -2  -8   1  101.29    3.60
  -2   8  -1   97.19    4.00
   2   8   1   96.19    4.10
  -2   8  -1   95.99    5.50
  -2  -8   1  104.99    3.60
   2   8   1   97.39    5.30
  -2   8  -1   98.29    4.50
   2  -8  -1   98.19    4.30
   2   8   1   94.89    3.90
  -2   8  -1  106.19    4.20
  -2   8  -1  103.39    5.40
  -2  -8   1   98.99    5.40
   2   8   1   93.09    5.20
  -2  -8  -1  110.39    5.10
   2   8  -1   98.29    5.10
  -2  -8  -1   95.09    3.90
   2  -8   1   97.19    4.10
  -2   8   1  111.19    4.10
  -2  -8  -1   95.79    3.80
  -2   8   1  106.09    4.20
   2   8  -1  104.39    3.70
  -2   8   1   95.89    5.20
   2   8  -1  102.29    5.10
   2   8  -1   97.89    3.60
   2  -8   1  103.79    5.70
   2  -8   1   98.79    4.20
  -2   8   1  105.89    5.30
   2  -8   1  104.79    4.20
  -2  -8  -1   99.29    4.00
   2  -8   1  100.29    4.10
  -2   8   1   99.99    4.20
   2   8  -1  102.09    5.30
  -2  -8  -1  102.59    4.00
  -2   8   1  100.29    4.20
   2  -8  -2  143.59    5.70
  -2   8  -2  156.68    7.00
   2  -8  -2  149.49    5.60
   2   8   2  145.49    5.60
   2   8   2  141.69    6.60
  -2   8  -2  143.49    5.70
   2   8   2  152.58    6.50
   2  -8  -2  156.38    6.50
   2   8   2  149.79    5.50
   2  -8  -2  158.78    5.70
  -2   8  -2  142.09    5.40
   2   8   2  147.09    5.60
  -2   8  -2  148.89    5.50
   2   8   2  148.89    6.70
   2   8   2  155.38    5.50
   2  -8  -2  148.19    6.50
  -2  -8   2  149.59    6.80
  -2   8  -2  151.08    5.70
  -2  -8  -2  144.59    5.50
   2  -8   2  149.59    5.70
  -2  -8  -2  164.98    6.60
   2   8  -2  147.39    6.50
  -2   8   2  149.19    5.60
  -2  -8  -2  141.59    5.40
  -2  -8  -2  151.88    5.60
  -2   8   2  148.99    5.80
   2  -8   2  150.38    5.60
   2  -8   2  151.88    7.40
   2  -8   2  139.79    7.30
   2   8  -2  154.38    6.90
  -2   8   2  144.89    5.70
  -2   8   2  157.58    6.70
  -2   8   2  148.89    6.60
   2  -8   2  150.38    5.50
   2  -8   2  143.19    5.70
  -2   8   2  147.69    5.70
  -2  -8   3  745.13   25.30
   2  -8  -3  800.92   24.60
   2   8   3  751.42   24.50
   2   8   3  762.02   24.60
  -2   8  -3  760.32   25.70
   2  -8  -3  717.03   24.50
   2  -8  -3  724.83   25.00
  -2   8  -3  718.33   24.50
  -2   8  -3  770.12   24.30
   2   8   3  754.82   25.30
  -2   8  -3  710.93   24.80
  -2   8  -3  733.23   24.30
  -2   8  -3  728.33   25.60
   2   8   3  770.42   25.30
   2  -8  -3  766.32   25.10
   2  -8  -3  760.02   24.40
   2   8   3  794.82   24.50
  -2  -8   3  746.73   25.60
   2   8   3  730.03   24.50
   2   8   3  755.62   25.30
  -2  -8  -3  727.03   24.40
  -2   8   3  699.13   24.80
   2   8  -3  767.32   25.60
   2  -8   3  769.12   24.40
  -2  -8  -3  766.02   24.40
  -2   8   3  734.43   24.50
  -2   8   3  799.32   24.50
   2  -8   3  739.13   24.50
   2   8  -3  774.12   25.20
  -2   8   3  792.12   25.20
   2  -8   3  755.92   24.30
   2  -8   3  754.62   26.00
   2  -8   3  730.63   24.80
  -2   8   3  758.62   25.20
  -2  -8  -3  768.42   25.20
   2  -8   3  708.53   26.80
  -2   8   3  777.02   24.60
  -2  -8  -3  792.72   24.50
   2   8   4   14.90    3.10
   2  -8  -4   12.80    1.90
   2  -8  -4   13.70    2.20
  -2   8  -4   11.00    3.60
   2   8   4   10.80    2.00
  -2  -8   4    7.70    5.30
   2   8   4   13.30    2.10
   2   8   4   12.50    3.80
   2  -8  -4   15.10    2.10
   2   8   4   11.80    2.10
   2  -8  -4   15.30    2.30
  -2  -8   4   19.60    3.30
   2   8   4   14.30    2.60
   2  -8  -4   13.30    1.90
  -2  -8   4   13.30    1.30
  -2   8  -4   16.10    1.90
  -2  -8   4   14.40    1.40
  -2   8  -4   13.60    1.80
  -2   8  -4   15.50    3.60
   2   8   4   12.00    1.90
  -2   8  -4   12.40    1.90
   2  -8   4   18.50    7.70
  -2   8   4   12.10    2.80
  -2   8   4   12.30    2.10
   2  -8   4   13.70    2.00
   2   8  -4   20.00    3.00
   2  -8   4   15.60    1.90
  -2  -8  -4   14.30    2.00
   2   8  -4   13.70    1.30
   2   8  -4   12.00    1.30
   2  -8   4   14.50    3.50
   2  -8   4   16.70    1.80
  -2  -8  -4   12.90    1.90
   2   8  -4   12.20    2.90
   2  -8   4   13.70    1.90
  -2   8   4   14.10    2.00
  -2   8   4   17.00    2.10
  -2  -8  -4   16.10    3.00
  -2   8   4   13.10    2.50
  -2   8   4   15.80    2.80
  -2   8   4   14.40    2.10
  -2  -8  -4   13.70    2.00
  -2  -8   5  101.89    4.10
   2   8   5  100.29    5.10
  -2   8  -5  100.09    7.20
  -2  -8   5  110.29    6.30
   2  -8  -5   94.49    5.00
  -2   8  -5  101.59    7.20
   2   8   5   96.89    6.10
   2  -8  -5   94.89    4.90
   2   8   5  103.49    5.00
  -2  -8   5   88.49    7.50
  -2   8  -5   96.69    4.10
   2  -8  -5   91.49    5.20
  -2  -8   5   95.89    4.10
   2   8   5   97.79    6.10
   2   8   5   99.59    7.70
  -2   8  -5  108.39    4.70
   2  -8  -5  105.79    6.10
   2   8   5   99.49    5.20
   2   8   5  106.89    6.60
  -2   8  -5  110.09    4.70
   2  -8  -5   89.89    5.00
  -2   8   5  102.79    6.50
   2   8  -5  104.69    5.90
  -2   8   5   92.19    5.70
   2  -8   5  101.49    8.00
  -2  -8  -5  102.99    4.80
  -2   8   5   93.19    5.20
  -2  -8  -5  105.29    5.70
  -2  -8  -5  101.89    5.00
   2  -8   5  107.79    4.80
  -2  -8  -5  104.29    6.30
  -2   8   5   95.09    5.80
   2   8  -5  119.79   11.60
  -2  -8  -5   97.29    5.10
   2  -8   5   96.29    5.10
  -2   8   5   98.29    5.10
   2   8  -5   98.19    4.00
   2  -8   5  109.09    4.80
  -2   8   5   87.89    5.20
   2   8  -5  100.69    4.10
  -2   8   5   89.99    5.10
   2  -8   5  103.09    7.60
   2  -8   5  104.19    4.40
   2  -8  -6   66.69    4.60
  -2  -8   6   65.79    3.50
  -2   8  -6   67.79    4.10
   2   8   6   68.49    4.90
   2   8   6   61.79    9.00
   2   8   6   75.69    4.60
   2   8   6   64.29    6.00
   2  -8  -6   61.49    4.40
  -2   8  -6   65.69    4.30
   2   8   6   69.09    6.70
   2  -8  -6   71.69    4.60
   2  -8  -6   64.29    4.90
  -2   8  -6   82.89    7.90
  -2  -8   6   75.39    6.10
   2   8   6   73.59    4.90
  -2  -8   6   62.89    3.60
   2  -8  -6   68.89    5.80
   2   8   6   72.69    4.80
   2  -8   6   64.89    7.90
  -2   8   6   58.59    4.90
  -2   8   6   73.89    4.90
   2   8  -6   67.79    5.40
  -2  -8  -6   74.79    4.70
  -2   8   6   61.99    4.70
   2  -8   6   66.59    4.30
  -2  -8  -6   71.59    4.60
  -2   8   6   69.19    5.10
   2   8  -6   69.29    3.60
   2   8  -6   62.39    3.30
   2  -8   6   73.99    4.40
  -2  -8  -6   70.99    4.70
  -2  -8  -6   76.99    5.10
   2   8  -6   67.99    6.80
  -2   8   6   63.69    5.20
   2  -8   6   61.09    7.50
  -2   8   6   75.59    6.50
  -2   8   6   59.89    5.20
  -2  -8   7  407.06   13.90
  -2   8  -7  458.95   16.50
   2   8   7  401.46   15.30
   2  -8  -7  426.56   14.40
   2   8   7  440.06   14.60
   2   8   7  418.16   14.50
   2   8   7  407.66   16.20
  -2   8  -7  421.86   14.20
  -2  -8   7  386.76   15.60
   2  -8  -7  394.96   14.60
   2   8   7  399.36   14.60
   2  -8  -7  407.66   14.50
   2   8   7  393.46   15.50
  -2  -8   7  416.06   17.40
  -2  -8   7  393.86   13.80
   2  -8  -7  393.56   14.30
  -2  -8  -7  396.76   14.50
   2   8  -7  418.06   13.80
   2   8  -7  411.16   13.70
  -2   8   7  400.86   14.60
  -2   8   7  420.66   14.60
  -2   8   7  395.16   14.80
  -2   8   7  393.86   14.80
  -2   8   7  398.46   16.10
  -2   8   7  395.16   14.70
  -2  -8  -7  398.16   14.20
  -2  -8  -7  435.76   14.50
   2  -8   7  424.26   14.40
   2  -8   7  369.06   16.80
  -2   8   7  395.76   15.00
   2  -8   7  423.86   17.60
   2   8  -7  408.36   15.50
  -2  -8   8    4.70    5.00
   2   8   8    0.20    4.00
   2  -8  -8    6.60    3.10
  -2   8  -8    6.30    2.60
  -2   8  -8   12.20    4.80
   2   8   8    6.60    3.30
   2  -8  -8    4.70    2.80
  -2  -8   8    5.50    5.30
  -2  -8   8    1.50    2.40
   2   8   8    5.20    3.10
   2   8   8    7.20    4.30
   2   8   8    1.00    4.20
   2  -8   8    1.10    5.20
  -2   8   8    0.30    7.10
  -2  -8  -8    2.70    2.90
   2  -8   8    8.20    2.90
  -2  -8  -8    1.80    2.70
  -2   8   8    4.90    3.10
  -2   8   8    5.30    4.20
   2   8  -8    3.00    2.30
  -2   8   8    5.10    3.10
   2  -8   8    5.10    5.00
   2   8   9  161.58   10.10
  -2  -8   9  165.88   13.60
   2   8   9  175.78   19.10
  -2  -8   9  172.08    8.70
   2   8   9  179.98    9.10
  -2   8   9  173.58   12.60
   2   8  -9  171.38    8.00
  -2  -8  -9  186.28    9.10
   2   8  10   -2.40    5.90
  -2   8 -10   -0.10    3.20
  -2  -8  10   -4.30    3.10
  -2  -8  10    0.30    6.40
   2  -8  10    3.20    6.40
   2   8 -10   -1.20    2.70
   2  -8  10   -1.00    3.60
  -2   8  10   -3.00    6.00
  -2  -8  11   14.80    7.60
   2   8  11   13.90    8.00
  -2   8 -11    7.10    3.60
  -2  -8  11    2.50    3.90
   2   8 -11    1.10    3.20
   2  -8  11   15.20    7.60
   2  -8  11    3.50    4.20
  -2   8  11    5.90    7.60
  -2   8 -12    9.80    4.10
   2   8  12    8.90   10.00
  -2  -8  12    5.70    4.50
  -2  -8  12   21.70    8.70
   2  -8  12   26.80    9.50
  -2   8  12   18.00   10.00
   2   8 -12    7.10    3.70
   2  -8  12    0.00    4.70
  -2   8 -13   26.20    4.80
   2   8  13   37.80   12.20
  -2  -8  13   41.40   13.50
  -2  -8  13   27.90    5.50
   2  -8  13   47.60   10.60
   2  -8  13   27.90    5.70
  -2   8  13   45.30   21.40
   2   8 -13   18.90    4.30
   2  -9   0 1577.94   52.09
   2  -9   0 1565.34   52.99
   2   9   0 1769.42   52.99
  -2   9   0 1720.73   52.09
   2  -9   0 1637.04   52.09
  -2   9   0 1608.34   52.09
   2   9   0 1583.34   52.69
   2  -9   0 1632.84   52.09
  -2  -9   0 1611.24   51.89
   2   9   0 1680.73   52.89
  -2  -9   0 1598.24   52.89
  -2   9   0 1592.04   52.79
   2   9   0 1626.84   51.89
  -2   9   0 1569.14   52.09
  -2   9   0 1609.44   52.09
  -2  -9   0 1631.74   51.79
  -2  -9   0 1654.83   51.89
   2   9   0 1587.34   51.89
  -2  -9   0 1539.85   51.89
  -2   9   0 1700.63   53.09
  -2   9   0 1745.93   52.99
   2  -9  -1   32.00    2.60
  -2  -9   1   28.70    1.90
   2  -9  -1   31.90    2.70
   2   9   1   27.90    3.30
  -2   9  -1   31.40    3.20
   2  -9  -1   33.20    2.90
  -2  -9   1   31.10    1.90
   2   9   1   24.00    4.00
   2  -9  -1   33.40    4.10
  -2  -9   1   34.40    4.50
  -2   9  -1   27.00    2.30
  -2   9  -1   33.80    2.50
   2   9   1   27.10    3.90
   2   9   1   22.40    2.10
   2   9   1   20.50    2.50
  -2   9  -1   30.90    4.20
   2   9  -1   21.90    2.70
  -2   9   1   31.10    4.30
  -2   9   1   27.40    2.60
  -2   9   1   28.40    4.00
   2   9  -1   29.20    1.90
  -2  -9  -1   25.70    2.30
  -2   9   1   27.80    2.70
  -2   9   1   30.20    2.50
   2   9  -1   32.90    2.00
  -2   9   1   29.80    2.80
  -2  -9  -1   25.70    2.40
   2  -9   1   36.70    4.60
   2  -9   1   32.20    2.70
  -2  -9  -1   24.40    2.10
   2   9  -1   28.70    4.00
   2  -9   1   32.00    3.30
  -2  -9  -1   33.60    3.90
   2  -9   1   32.60    2.50
   2  -9   1   33.60    2.70
   2   9   2  159.98    9.90
  -2   9  -2  155.08    7.60
  -2   9  -2  160.78    6.00
  -2  -9   2  165.98    7.50
   2  -9  -2  161.28    6.20
   2   9   2  161.28   10.00
   2   9   2  157.48    6.60
  -2   9  -2  164.98    6.20
   2  -9  -2  162.98    6.20
   2   9   2  165.18    5.90
  -2  -9   2  157.08    5.50
   2   9   2  156.48    6.10
   2  -9  -2  159.58    7.10
  -2   9  -2  153.48    5.80
   2   9   2  162.58    6.10
  -2   9  -2  181.08    7.70
   2  -9  -2  162.68    7.10
   2  -9  -2  162.48    6.00
   2   9   2  161.68    7.30
  -2   9  -2  167.98    7.70
   2  -9   2  163.78    7.80
  -2  -9  -2  154.48    6.10
  -2   9   2  167.08    6.20
   2   9  -2  168.78    7.20
  -2  -9  -2  168.48    7.10
   2  -9   2  156.98   11.50
   2  -9   2  162.08    6.10
   2   9  -2  161.88    7.40
   2  -9   2  168.68   12.00
   2   9  -2  167.68    7.50
  -2  -9  -2  162.08    5.90
  -2  -9  -2  158.28    6.40
  -2   9   2  156.78    6.20
  -2   9   2  155.48    7.80
  -2   9   2  171.98    6.10
   2  -9   2  157.28    6.00
  -2   9   2  164.18    7.30
  -2   9   2  161.48    6.20
   2  -9   2  161.78    5.90
   2   9   3   60.39    5.00
   2   9   3   57.39    3.60
   2  -9  -3   58.69    3.70
  -2  -9   3   68.39    5.30
   2  -9  -3   62.79    3.70
  -2   9  -3   61.79    5.60
  -2  -9   3   61.79    9.30
   2  -9  -3   63.69    4.70
  -2   9  -3   60.29    3.10
   2   9   3   56.09    5.00
   2   9   3   59.49    3.60
  -2   9  -3   53.89    3.70
   2  -9  -3   65.29    3.80
  -2   9  -3   51.69    3.60
   2  -9  -3   63.99    4.70
   2  -9  -3   63.09    3.50
   2   9   3   60.49    5.10
   2   9   3   64.99    4.10
   2   9   3   59.79    3.50
  -2   9  -3   58.99    6.50
  -2   9   3   66.49    3.70
  -2   9   3   66.69    3.80
  -2   9   3   63.59    4.90
  -2  -9  -3   61.49    5.00
   2  -9   3   54.59    3.50
  -2   9   3   59.89    3.60
  -2  -9  -3   57.89    3.40
   2  -9   3   68.49    6.30
   2  -9   3   58.59    6.10
   2  -9   3   51.19    3.60
   2   9  -3   64.49    4.80
  -2  -9  -3   68.59    3.90
   2   9  -3   65.89    5.50
  -2   9   3   63.09    4.00
  -2  -9  -3   64.49    4.10
   2  -9   3   60.39    3.20
  -2   9   3   54.59    5.00
  -2  -9  -3   55.99    3.50
   2  -9   3   52.09    3.60
  -2   9  -4  196.78    6.90
   2   9   4  187.28    9.80
   2  -9  -4  221.78    8.70
  -2   9  -4  169.48   10.90
   2   9   4  213.18    9.10
  -2   9  -4  198.28    7.40
   2  -9  -4  198.88    7.40
   2   9   4  198.18    8.60
  -2   9  -4  182.68    7.10
   2  -9  -4  190.58    7.60
  -2  -9   4  203.58    8.90
  -2   9  -4  198.18    7.40
   2   9   4  191.68    8.70
   2   9   4  192.48    7.60
   2   9   4  195.28    7.60
  -2   9  -4  195.28    9.40
   2  -9  -4  193.88    7.70
  -2  -9   4  185.28    9.60
   2  -9  -4  197.98    7.50
   2   9   4  192.18    7.50
  -2  -9   4  197.88    6.80
   2  -9   4  201.08    7.00
  -2   9   4  205.68    8.80
  -2   9   4  191.68    7.80
   2   9  -4  162.78   13.00
   2  -9   4  196.18    7.40
   2  -9   4  188.78    9.90
  -2  -9  -4  200.28    8.70
   2  -9   4  195.28    7.50
   2  -9   4  190.88    7.70
  -2  -9  -4  204.08    7.50
  -2   9   4  188.08    8.40
  -2   9   4  195.48    7.60
   2   9  -4  199.98    8.50
  -2  -9  -4  207.18    8.80
  -2   9   4  205.28    7.60
  -2  -9  -4  204.88    7.50
  -2   9   4  193.88    8.40
   2   9  -4  191.38    6.70
  -2   9   4  199.48    7.70
   2  -9   4  212.68   10.20
  -2   9  -5   84.89    3.60
   2  -9  -5   67.19    4.50
   2   9   5   78.79    4.80
   2   9   5   74.49    5.90
  -2   9  -5   81.19    6.90
  -2   9  -5   93.19    4.50
   2  -9  -5   73.59    4.60
   2   9   5   84.89    6.40
  -2   9  -5   82.89    7.10
   2   9   5   84.39    4.70
  -2  -9   5   79.49    3.80
  -2   9  -5   68.69    4.00
  -2   9  -5   86.79    4.30
   2   9   5   77.59    4.90
   2  -9  -5   72.79    4.90
  -2  -9   5   96.19   10.50
   2  -9  -5   75.39    5.20
  -2  -9   5   68.89    7.60
   2   9   5   77.49    6.20
   2  -9  -5   88.09    6.00
   2   9  -5   81.19    7.00
  -2  -9  -5   78.09    4.40
  -2  -9  -5   79.99    6.00
   2  -9   5   89.29    4.50
   2  -9   5   73.89    4.60
  -2  -9  -5   85.69    4.70
  -2  -9  -5   80.19    5.40
   2   9  -5   84.99    6.00
   2  -9   5   88.59    4.50
  -2   9   5   76.69    5.90
  -2  -9  -5   78.99    4.60
   2  -9   5   85.29    3.90
   2  -9   5   78.39    7.70
  -2   9   5   74.09    6.80
  -2   9   5   73.89    5.00
   2   9  -5   84.19    3.70
   2  -9   5   66.99    7.60
  -2   9   5   71.49    5.70
  -2   9   5   75.49    5.70
  -2   9   5   88.39    6.30
  -2   9  -6   89.49    7.50
  -2   9  -6   90.79    4.60
  -2  -9   6   65.79    8.30
   2   9   6   78.39    5.00
   2  -9  -6   76.99    5.40
  -2   9  -6   81.59    4.70
   2  -9  -6   92.19    8.10
  -2   9  -6   76.59    4.50
   2   9   6   84.99    5.40
   2  -9  -6   79.99    5.30
  -2  -9   6   82.69    4.10
  -2  -9   6   81.49    3.90
   2  -9  -6   79.49    5.10
   2   9   6   82.39    7.20
   2   9   6   84.79    5.40
  -2  -9   6   86.29    6.70
   2   9   6   79.29    6.60
   2   9   6   68.59    6.20
  -2  -9  -6   78.39    5.10
   2   9  -6   84.29    3.70
  -2  -9  -6   80.39    4.70
  -2  -9  -6   85.99    5.10
  -2   9   6   79.69    7.00
   2   9  -6   86.79    4.00
  -2   9   6   83.59    5.60
  -2   9   6   77.99    5.00
  -2   9   6   92.89    7.90
  -2   9   6   68.59    5.90
   2  -9   6   83.49    4.80
   2  -9   6   78.19    8.60
  -2   9   6   75.49    6.80
  -2   9   6   72.59    5.40
   2  -9   6   85.69    4.80
   2   9  -6   83.29    6.20
   2  -9   6   69.89    4.90
   2  -9   6   78.89    8.10
   2  -9  -7    2.60    2.80
  -2  -9   7    7.10    4.10
   2  -9  -7    4.20    2.60
   2   9   7    4.80    4.20
  -2   9  -7    6.20    4.50
   2   9   7    2.20    2.80
  -2  -9   7    0.50    1.80
  -2   9  -7    4.80    2.50
  -2  -9   7    1.60    2.00
   2   9   7    0.00    3.90
   2   9   7   -1.70    3.80
  -2  -9   7   -3.60    4.20
   2  -9  -7   -3.20    2.40
   2   9  -7    1.20    1.80
   2  -9   7    1.50    5.00
  -2  -9  -7    0.50    2.90
  -2  -9  -7    3.70    2.70
   2  -9   7    2.00    2.50
  -2   9   7    6.30    2.90
  -2   9   7   -2.10    4.20
  -2   9   7   -1.70    2.70
   2  -9   7    1.40    4.60
  -2   9   7    1.90    3.40
  -2   9   7   -1.30    3.50
  -2   9   7    2.80    2.80
   2   9  -7    2.00    4.40
   2   9  -7    1.90    1.70
   2  -9  -8   16.20    3.10
  -2  -9   8   16.60    4.80
   2   9   8   15.50    3.60
  -2  -9   8   11.20    2.60
  -2  -9   8   18.20    5.80
   2   9   8   17.90    4.70
  -2   9  -8   17.10    2.90
   2   9   8   13.90    4.70
   2  -9   8   11.80    5.70
  -2   9   8   20.80    3.50
   2  -9   8   12.40    3.20
   2  -9   8   14.90    5.20
  -2  -9  -8   14.20    3.20
   2   9  -8   10.70    2.40
  -2   9   8   14.60    4.60
  -2   9   8   17.20    4.30
  -2  -9   9    3.60    6.10
  -2  -9   9    5.20    2.90
   2   9   9    5.80    5.10
   2   9   9    4.10    3.60
  -2   9  -9    9.70    3.00
   2   9   9    0.50    4.90
   2  -9   9    3.30    6.30
  -2  -9  -9    4.60    3.70
   2   9  -9    6.30    2.50
   2  -9   9    0.60    5.60
   2  -9   9    6.80    3.50
   2   9  10   -3.50    6.30
  -2  -9  10   -0.60    3.20
  -2  -9  10    6.50    6.80
  -2   9 -10    4.10    3.20
   2  -9  10    0.50    3.70
  -2   9  10   -4.30    6.40
   2   9 -10   -1.50    2.70
   2  -9  10    0.80    6.50
   2   9  11    3.50    8.00
  -2   9 -11    8.20    3.70
  -2  -9  11   -5.30    3.80
  -2  -9  11   16.80    8.10
   2   9 -11    0.90    3.20
  -2   9  11   -4.80    7.50
   2  -9  11    9.10    7.90
   2  -9  11    4.40    4.40
   2   9  12   60.49   13.20
  -2   9 -12   44.70    6.00
  -2  -9  12   65.69   10.60
  -2  -9  12   42.90    9.00
  -2   9  12   48.80   10.80
   2  -9  12   41.30    5.80
   2  -9  12   54.19   10.00
  -2   9 -13    3.80    4.50
  -2  -9  13   23.60   13.00
  -2  -9  13    0.90    4.90
   2   9  13    0.00   11.70
   2  -9  13   16.30    9.80
   2   9 -13    3.10    3.90
  -2   9  13   -9.10   11.50
   2  -9  13    0.40    5.30
  -2 -10   0    1.20    1.20
  -2  10   0    5.40    2.90
  -2  10   0    1.40    1.40
   2 -10   0    1.30    1.60
  -2 -10   0    5.60    3.00
   2 -10   0    6.20    1.50
   2  10   0    0.80    2.60
   2 -10   0    4.10    1.50
   2  10   0    3.00    2.20
  -2  10   0    3.90    2.30
   2 -10   0    6.20    3.10
  -2  10   0    3.80    2.20
  -2 -10   0    1.50    1.10
  -2  10   0    5.80    1.60
   2  10   0    0.90    2.10
   2  10   0    7.50    1.10
  -2 -10   1    9.90    3.10
  -2  10  -1    7.80    1.70
   2  10   1    2.70    2.70
  -2  10  -1    6.90    1.60
  -2  10  -1    5.90    1.40
  -2 -10   1    3.80    1.10
  -2 -10   1    6.30    1.20
   2  10   1    3.60    2.20
   2  10   1    4.50    1.40
   2  10   1    3.90    2.90
   2  10   1    2.60    1.30
   2 -10  -1    4.80    1.80
   2  10   1    2.20    1.40
  -2  10  -1    4.50    2.30
  -2  10  -1    6.10    1.50
   2 -10  -1    6.90    3.00
   2  10   1    4.10    1.40
  -2  10  -1    6.00    2.80
   2 -10  -1    6.10    1.60
  -2  10  -1    2.70    2.40
   2 -10  -1    7.10    1.60
   2 -10   1    9.10    3.40
  -2 -10  -1    3.30    1.40
   2  10  -1    1.90    2.10
  -2  10   1    5.80    1.60
  -2 -10  -1    6.30    2.10
   2 -10   1    6.90    1.50
  -2 -10  -1    3.00    1.20
  -2  10   1    4.00    2.30
   2 -10   1    8.90    1.60
   2  10  -1    6.50    1.20
  -2 -10  -1    5.60    1.40
  -2  10   1    5.10    1.50
   2  10  -1    2.50    2.70
  -2 -10  -1    5.70    1.50
   2  10  -1    5.60    2.20
   2 -10   1    5.70    1.60
   2 -10   1    6.60    1.60
  -2  10   1    8.20    1.70
  -2  10   1    5.10    1.60
  -2  10   1    8.10    2.40
  -2  10   1   10.00    3.10
   2  10  -1    6.70    1.20
   2 -10  -2   30.80    3.10
   2  10   2   27.50    3.00
   2 -10  -2   28.70    3.00
   2  10   2   25.90    2.90
  -2  10  -2   31.20    3.10
   2 -10  -2   32.60    4.50
   2  10   2   32.60    2.80
   2  10   2   24.30    3.50
   2  10   2   33.00    2.90
  -2  10  -2   25.10    3.40
   2 -10  -2   26.90    3.10
   2  10   2   25.70    2.80
  -2 -10   2   35.30    4.80
  -2  10  -2   29.60    3.10
   2 -10  -2   27.30    4.20
  -2 -10   2   33.90    2.00
   2 -10  -2   27.40    2.80
  -2 -10  -2   30.80    3.10
   2 -10   2   25.10    3.50
  -2  10   2   26.10    3.10
   2 -10   2   39.10    5.90
  -2 -10  -2   28.80    2.90
   2 -10   2   27.20    2.90
   2  10  -2   27.80    3.30
   2  10  -2   24.20    3.10
  -2  10   2   27.30    3.00
  -2  10   2   30.70    4.60
   2  10  -2   32.00    4.50
  -2 -10  -2   28.40    2.90
  -2  10   2   28.20    3.10
   2 -10   2   31.80    3.20
   2 -10   2   30.40    3.00
  -2 -10  -2   21.20    2.60
   2 -10   2   27.50    3.10
  -2  10   2   25.70    3.00
  -2  10   2   31.40    3.10
   2  10  -2   33.60    2.20
   2 -10  -3  314.17   11.90
  -2  10  -3  301.67   10.50
  -2  10  -3  317.07   10.90
   2  10   3  312.27   12.00
   2  10   3  322.87   12.20
  -2  10  -3  314.87   12.50
   2  10   3  309.37   10.90
  -2  10  -3  309.17   12.40
   2 -10  -3  319.17   11.80
  -2 -10   3  306.87   12.60
  -2 -10   3  317.17   12.40
   2  10   3  307.67   12.00
  -2  10  -3  311.37   10.40
  -2  10  -3  296.57   10.80
   2  10   3  306.57   10.80
   2 -10  -3  301.27   10.80
   2  10   3  317.57   10.70
   2 -10  -3  324.27   11.00
   2  10   3  314.47   10.90
  -2 -10  -3  323.67   12.00
  -2 -10  -3  305.07   10.90
   2 -10   3  318.67   13.10
  -2  10   3  303.77   11.00
  -2 -10  -3  311.57   10.80
  -2  10   3  312.17   12.40
  -2  10   3  317.67   12.00
   2  10  -3  321.57   12.00
   2 -10   3  300.27   10.60
   2 -10   3  300.47   10.80
  -2  10   3  307.27   11.00
  -2  10   3  321.47   12.10
  -2  10   3  299.67   10.90
   2 -10   3  313.67   13.20
   2 -10   3  302.37   10.50
   2 -10   3  302.07   10.90
  -2 -10  -3  312.17   10.60
   2  10   4   84.79    4.70
   2 -10  -4   78.39    4.50
   2  10   4   90.49    4.80
  -2  10  -4   81.99    6.70
   2 -10  -4   85.79    4.80
  -2 -10   4   79.39    7.70
  -2  10  -4   91.69    6.90
   2 -10  -4   90.09    6.00
  -2  10  -4   81.89    4.50
   2  10   4   81.39    4.50
  -2 -10   4   80.09    3.70
  -2  10  -4   79.19    4.70
  -2  10  -4   89.49    3.60
   2 -10  -4   81.89    4.80
   2  10   4   91.49    6.40
   2 -10  -4   84.79    4.90
   2  10   4   90.99    4.80
   2  10   4   86.29    6.40
  -2 -10   4   98.69    6.60
   2  10   4   79.79    6.40
  -2  10  -4   79.89    3.90
  -2 -10   4   83.19    3.70
  -2 -10  -4   90.09    4.70
   2 -10   4   83.79    4.60
   2 -10   4   85.19    3.90
  -2  10   4   85.69    4.70
  -2  10   4   89.29    4.90
  -2  10   4   82.09    6.10
  -2  10   4   78.69    5.00
   2 -10   4   84.79    4.60
  -2 -10  -4   85.39    4.60
  -2  10   4   77.69    5.60
  -2  10   4   93.09    6.40
  -2 -10  -4   77.99    4.40
   2 -10   4   81.89    7.70
   2  10  -4   81.29    7.10
   2 -10   4   81.99    4.40
   2 -10   4   93.99    7.90
  -2  10   4   82.09    6.00
   2  10  -4   83.79    6.80
  -2 -10  -4   83.69    6.20
  -2 -10   5  161.78    8.40
   2  10   5  143.29    8.00
  -2  10  -5  164.58    6.30
   2 -10  -5  142.49    6.80
   2  10   5  158.08    8.40
   2 -10  -5  146.19    6.50
  -2 -10   5  147.99    5.70
  -2 -10   5  133.59    9.60
   2  10   5  147.19    6.60
   2 -10  -5  152.98    6.70
   2 -10  -5  149.29    8.20
   2  10   5  150.38    6.80
  -2  10  -5  137.49    5.80
   2  10   5  147.19    6.80
   2  10   5  142.49    6.90
  -2  10  -5  162.08    6.50
  -2  10  -5  154.88    8.90
  -2 -10   5  142.89    5.60
   2  10   5  148.59    8.10
   2 -10   5  154.18    6.30
   2  10  -5  165.18    9.10
  -2  10   5  132.49    9.80
  -2 -10  -5  153.18    6.60
  -2  10   5  155.08    8.40
   2 -10   5  154.48    6.40
  -2  10   5  140.59    6.80
   2 -10   5  150.38    9.60
   2 -10   5  151.28    9.70
   2  10  -5  160.58    5.70
  -2 -10  -5  136.89    7.20
  -2  10   5  136.09    6.60
  -2  10   5  138.99    7.60
   2 -10   5  159.58    6.40
  -2 -10  -5  139.89    6.30
  -2  10   5  147.79    6.80
  -2  10  -6   -0.30    5.10
  -2 -10   6    2.90    4.00
   2  10   6   -1.70    3.80
  -2 -10   6   -0.90    1.80
   2  10   6    2.30    3.40
  -2 -10   6   -4.40    4.00
  -2  10  -6    2.40    2.20
   2  10   6   -3.90    3.70
  -2 -10   6    2.20    1.60
   2 -10  -6    0.80    2.70
   2 -10  -6    2.10    2.40
   2  10   6    2.60    2.60
   2 -10  -6   -1.40    2.40
  -2  10  -6    3.60    2.20
  -2  10   6    0.30    2.60
   2  10  -6    2.80    1.80
  -2 -10  -6   -0.10    2.50
   2  10  -6    1.30    1.50
  -2  10   6   -3.70    3.40
   2  10  -6    0.90    3.50
  -2  10   6    2.20    2.70
   2 -10   6    0.60    4.10
   2 -10   6    1.10    2.30
  -2  10   6   -2.50    2.50
  -2  10   6   -0.30    3.40
   2 -10   6   -0.90    5.00
  -2  10   6   -1.30    3.40
  -2 -10   7  135.59    7.00
  -2  10  -7  173.78    7.10
  -2 -10   7  151.78    6.60
   2 -10  -7  172.08    7.60
  -2 -10   7  148.69   11.50
   2  10   7  153.28    9.90
  -2 -10   7  141.89    9.20
   2  10   7  169.18    7.90
   2  10   7  150.58    9.20
   2 -10   7  132.29   10.50
  -2  10   7  149.99    8.30
   2 -10   7  161.28    7.20
  -2  10   7  151.38   10.10
  -2 -10  -7  165.38    7.70
   2  10  -7  158.78    6.40
   2  10  -7  153.98    6.10
  -2  10   7  172.18    7.90
   2 -10   7  144.59   11.50
   2 -10  -8   10.70    3.20
  -2 -10   8    7.70    3.20
   2  10   8    9.70    5.10
   2  10   8    9.00    3.60
  -2 -10   8    9.50    4.70
   2  10   8    5.80    6.40
  -2  10  -8    9.20    5.20
  -2 -10   8    6.70    5.40
   2  10  -8    5.50    3.10
   2 -10   8    9.40    3.70
  -2 -10  -8    8.30    3.20
  -2  10   8   12.90    3.50
  -2  10   8    6.40    4.40
   2 -10   8   16.10    6.40
   2 -10   8    6.50    5.70
  -2  10   8   12.60    4.40
   2  10   9  143.99   13.20
   2  10   9  137.49    8.60
  -2 -10   9  137.39    7.10
  -2  10  -9  151.18    7.40
  -2 -10   9  151.28   14.40
   2  10   9  129.99   10.20
   2  10  -9  137.29    6.70
  -2  10   9  133.89   12.60
   2 -10   9  153.98   14.20
  -2 -10  -9  149.59    9.00
   2 -10   9  144.79    7.90
  -2 -10  10    8.70    7.40
  -2 -10  10    0.30    3.20
   2  10  10   -2.70    6.80
  -2  10 -10    4.20    3.30
  -2  10  10   -9.20    6.40
   2 -10  10    6.50    6.80
   2  10 -10    0.70    2.80
   2 -10  10    1.90    3.80
  -2 -10  11    4.00    3.80
   2  10  11    2.00    8.50
  -2 -10  11   13.60    8.50
  -2  10 -11    2.00    3.60
   2 -10  11   12.30    8.00
   2 -10  11    5.20    4.40
   2  10 -11    6.30    3.30
  -2  10  11   -5.50    8.10
   2  10  12   -3.70   18.70
  -2 -10  12   17.70    9.50
   2 -10  12    8.00   11.70
  -2  10  12   -5.20   10.90
  -2 -10  13   33.60   10.90
   2 -10  13   36.00   13.40
   2  11   0  494.25   17.00
  -2  11   0  524.65   17.30
  -2  11   0  546.95   17.40
  -2  11   0  533.45   18.70
   2 -11   0  512.55   17.30
  -2  11   0  525.15   18.50
   2 -11   0  522.05   18.90
  -2  11   0  496.35   17.20
   2 -11   0  519.05   17.30
   2 -11   0  495.35   17.30
  -2  11   0  552.34   18.60
  -2 -11   0  508.25   17.10
  -2 -11   0  499.95   17.10
   2  11   0  537.15   18.60
   2  11   0  543.05   18.60
   2  11   0  525.75   18.40
  -2 -11   0  529.05   18.70
   2 -11   0  549.45   17.70
  -2  11   0  496.65   18.50
   2  11   0  527.45   17.10
  -2 -11   0  561.54   17.20
   2 -11  -1    6.40    3.40
  -2  11  -1    3.00    1.70
  -2  11  -1    0.70    2.50
  -2 -11   1    3.90    1.30
   2 -11  -1    3.10    1.80
  -2  11  -1    4.10    1.60
   2  11   1    0.10    2.20
   2  11   1    2.20    1.40
   2  11   1    1.80    3.20
  -2  11  -1    3.70    1.80
   2 -11  -1    0.80    1.50
  -2 -11   1    2.90    1.20
  -2  11  -1    1.50    1.60
  -2  11  -1    0.70    2.50
  -2 -11   1    3.80    3.40
   2  11   1    1.00    1.50
   2  11   1   -0.90    1.50
  -2  11  -1    3.10    3.00
   2 -11  -1    2.00    1.80
   2 -11  -1    3.40    1.70
  -2 -11  -1    0.40    1.30
   2 -11   1    4.00    1.80
  -2  11   1    2.40    1.70
  -2  11   1    1.90    2.40
  -2 -11  -1    1.20    1.50
   2  11  -1    3.60    2.40
   2 -11   1    3.40    1.70
   2  11  -1   -0.20    2.30
   2 -11   1    3.20    1.70
   2 -11   1    3.40    1.60
   2  11  -1    3.50    1.20
   2  11  -1    3.50    1.30
  -2  11   1    1.20    1.60
  -2  11   1    4.80    3.20
   2  11  -1   -1.80    2.90
  -2  11   1    4.10    1.70
  -2 -11  -1    0.20    1.40
  -2  11   1   -0.10    2.30
  -2  11   1    2.90    1.70
   2 -11   1    4.80    3.60
  -2 -11  -1    2.70    2.40
   2 -11  -2   32.40    3.30
  -2 -11   2   41.90    2.40
  -2  11  -2   36.90    5.80
  -2  11  -2   32.30    2.80
   2  11   2   35.30    3.10
   2  11   2   35.80    5.30
   2  11   2   37.20    5.20
  -2  11  -2   41.80    5.60
  -2 -11   2   44.80    5.80
   2 -11  -2   33.50    3.50
  -2  11  -2   41.10    3.40
   2 -11  -2   40.20    3.60
  -2 -11   2   44.90    2.50
   2  11   2   45.00    4.30
  -2  11  -2   43.70    3.50
   2 -11  -2   35.10    3.60
   2  11   2   32.10    5.00
   2 -11  -2   42.00    4.80
  -2  11  -2   38.30    2.90
  -2  11  -2   36.30    5.40
   2  11   2   37.40    3.20
   2  11   2   34.40    2.90
   2 -11  -2   36.50    5.40
   2  11  -2   36.20    5.10
  -2 -11  -2   37.90    5.10
   2 -11   2   38.20    3.50
  -2 -11  -2   35.40    3.20
  -2 -11  -2   35.20    2.80
  -2  11   2   37.60    3.60
  -2  11   2   35.70    3.30
  -2  11   2   30.60    5.20
   2  11  -2   42.40    5.50
  -2  11   2   35.00    3.50
  -2 -11  -2   37.70    3.30
  -2  11   2   37.60    5.30
   2 -11   2   32.80    2.90
  -2  11   2   34.40    3.30
   2 -11   2   40.70    3.40
   2  11  -2   43.00    2.50
   2 -11   2   31.50    3.20
   2  11  -2   32.10    3.70
   2 -11   2   47.30    6.40
  -2 -11  -2   41.70    3.70
   2  11   3   29.30    4.10
   2 -11  -3   26.10    2.60
  -2  11  -3   34.50    4.60
   2 -11  -3   24.70    2.50
   2  11   3   32.00    4.20
  -2 -11   3   29.10    2.40
  -2  11  -3   25.30    2.50
   2  11   3   30.90    3.40
   2 -11  -3   37.30    5.30
  -2 -11   3   24.80    2.50
   2  11   3   24.90    3.30
   2  11   3   27.60    3.30
  -2 -11   3   29.90    4.40
   2  11   3   24.60    2.50
  -2  11  -3   29.30    2.50
  -2  11  -3   20.20    2.50
  -2  11  -3   24.00    3.50
   2 -11  -3   30.80    4.90
   2 -11  -3   24.10    2.40
  -2  11  -3   24.00    2.40
   2  11   3   26.20    3.10
   2 -11   3   29.40    5.10
  -2 -11  -3   31.80    5.20
  -2 -11  -3   28.10    3.40
   2 -11   3   24.40    2.30
  -2  11   3   26.90    2.70
  -2 -11  -3   27.00    3.30
   2  11  -3   25.20    3.50
  -2  11   3   26.70    2.70
   2 -11   3   24.00    4.20
   2 -11   3   23.10    2.30
  -2  11   3   32.00    2.60
  -2  11   3   27.30    3.90
  -2  11   3   34.70    3.80
   2 -11   3   23.00    2.70
  -2  11   3   23.10    3.30
  -2 -11  -3   25.40    3.10
   2 -11   3   26.40    2.60
   2  11  -3   32.10    4.20
   2  11   4  422.56   15.90
   2  11   4  418.06   14.60
   2 -11  -4  413.66   14.40
   2  11   4  444.46   15.90
  -2  11  -4  413.86   14.40
   2 -11  -4  387.56   15.30
   2  11   4  416.86   14.50
   2  11   4  419.76   14.60
   2 -11  -4  428.66   14.70
  -2 -11   4  433.56   13.90
   2  11   4  427.46   15.90
  -2 -11   4  422.46   16.80
   2 -11  -4  420.06   14.60
  -2  11  -4  413.86   14.50
  -2 -11   4  407.56   14.00
  -2 -11   4  434.86   16.30
  -2  11  -4  389.86   13.90
  -2  11  -4  431.46   16.50
  -2  11   4  432.36   14.60
  -2  11   4  424.56   14.60
   2 -11   4  408.86   14.50
  -2  11   4  426.16   14.70
   2  11  -4  428.96   16.40
  -2  11   4  425.86   15.80
  -2  11   4  416.76   15.70
  -2  11   4  426.26   14.80
  -2 -11  -4  413.06   14.70
  -2 -11  -4  433.46   14.50
   2  11  -4  434.46   15.80
   2 -11   4  416.56   14.50
  -2 -11  -4  427.66   14.60
   2 -11   4  438.06   17.30
   2 -11   4  417.76   14.20
   2 -11   4  430.16   17.20
  -2  11   4  408.26   15.70
  -2  11  -5   51.49    3.40
   2 -11  -5   59.49    4.90
  -2 -11   5   54.69    3.40
  -2 -11   5   55.59    3.50
   2  11   5   61.49    5.00
  -2 -11   5   71.89    7.00
   2  11   5   59.29    6.60
  -2  11  -5   62.69    4.40
   2 -11  -5   54.49    5.30
  -2  11  -5   65.29    4.40
   2  11   5   62.89    6.70
  -2  11   5   52.49    5.90
  -2  11   5   58.99    6.80
  -2  11   5   60.39    5.00
  -2  11   5   54.79    6.00
  -2  11   5   49.70    6.20
   2 -11   5   56.89    4.50
   2 -11   5   65.09    8.30
   2 -11   5   55.89    8.50
   2  11  -5   58.89    6.30
  -2 -11  -5   63.49    4.60
   2 -11   5   47.90    4.30
   2  11  -5   50.99    3.10
   2 -11   5   63.79    4.40
  -2  11   5   56.79    5.00
   2  11  -5   52.89    3.50
   2  11   6    2.90    3.80
  -2  11  -6    3.50    2.60
  -2 -11   6    1.10    1.90
  -2 -11   6    6.60    1.70
   2  11   6    0.40    4.10
  -2 -11   6    5.60    4.40
  -2 -11   6   -3.90    4.30
   2 -11  -6    4.00    2.60
   2  11   6    2.10    2.90
   2  11  -6    6.90    1.60
  -2  11   6    2.40    3.70
   2  11  -6    3.70    1.90
  -2  11   6    0.70    3.90
   2 -11   6    5.00    5.40
  -2 -11  -6    4.10    2.70
   2 -11   6    0.80    2.50
   2  11  -6    5.20    4.10
   2 -11   6    4.50    4.50
  -2  11   6    3.80    3.70
  -2  11   6    8.70    2.80
  -2 -11   7   61.69    4.40
   2 -11  -7   81.09    5.90
  -2 -11   7   72.79   10.20
   2  11   7   67.09    9.10
   2  11   7   62.19    7.90
   2  11   7   76.89    6.50
  -2  11  -7   69.19    5.30
  -2 -11   7   58.19    8.00
  -2  11   7   66.49    6.30
   2  11  -7   68.39    4.30
  -2  11   7   64.79    6.80
  -2 -11  -7   72.09    5.90
   2 -11   7   60.59    5.20
   2 -11   7   55.19    9.20
   2 -11   7   78.09   10.40
  -2  11   7   65.79    8.80
  -2  11  -8    4.00    2.90
   2  11   8    3.60    5.20
  -2 -11   8    1.90    2.60
   2  11   8    7.80    4.80
  -2 -11   8    1.50    5.10
  -2 -11   8    6.10    5.80
   2 -11  -8    8.20    3.20
   2  11   8    1.50    3.50
  -2 -11  -8    1.40    3.20
  -2  11   8    6.00    4.50
  -2  11   8   -1.10    9.00
   2 -11   8   -2.10    5.80
   2 -11   8   12.30    6.20
  -2  11   8    7.30    3.50
   2 -11   8    1.10    3.10
   2  11  -8    4.00    2.40
  -2  11  -9    7.20    3.20
   2  11   9    0.40    5.30
  -2 -11   9    5.30    3.00
  -2 -11   9    7.20    6.70
   2  11   9    3.90    4.00
   2  11   9   -1.70    5.90
   2  11  -9    4.00    2.60
  -2 -11  -9    6.40    4.00
   2 -11   9    0.90    3.40
   2 -11   9    5.20    7.10
  -2  11   9   -2.00    5.50
   2 -11   9   -2.80    6.10
  -2 -11  10    3.10    3.40
  -2 -11  10    9.00    7.90
  -2  11 -10    7.80    3.60
   2  11  10    3.50    7.40
  -2  11  10   -4.90    6.80
   2 -11  10   12.80    7.90
   2 -11  10    5.50    3.90
   2  11 -10    2.50    2.90
  -2 -11  11   -2.80    3.90
  -2  11 -11    3.80    3.70
  -2 -11  11    6.10    8.80
   2  11  11   -9.70    8.70
   2  11 -11    0.40    3.20
   2 -11  11    9.00    8.40
   2 -11  11   -0.30    4.50
  -2  11  11  -12.50    8.30
  -2 -11  12   28.20    5.10
   2  11  12   22.40   10.90
  -2  11 -12   32.30    4.80
   2  11 -12   27.10    4.10
   2 -11  12   29.60    5.50
   2 -11  12   42.50   10.30
   2  12   0    6.20    2.70
   2  12   0    7.80    3.60
  -2  12   0   10.60    2.90
  -2  12   0   12.10    2.00
  -2  12   0    9.00    3.00
  -2 -12   0    9.10    1.60
  -2  12   0   13.90    2.00
   2 -12   0   11.20    2.00
  -2 -12   0   11.80    3.80
  -2  12   0    7.80    1.80
   2  12   0    7.40    1.70
   2 -12   0    7.70    2.10
  -2 -12   0    7.90    1.60
   2 -12   0   10.00    2.50
   2  12   0   10.20    3.00
   2 -12   0   12.90    4.10
  -2  12   0    7.70    3.70
   2  12   0    7.70    1.60
   2  12   1   85.19    4.30
  -2  12  -1   92.49    7.00
  -2  12  -1   79.79    4.20
   2  12   1   96.49    6.50
  -2  12  -1   95.69    4.60
  -2  12  -1  110.29    7.20
  -2  12  -1  102.39    4.80
  -2 -12   1  104.69    7.20
  -2  12  -1   94.59    4.40
  -2  12  -1   94.09    6.90
   2 -12  -1   96.89    7.10
   2  12   1   86.89    6.60
   2  12   1   88.09    4.50
  -2 -12   1   91.79    4.00
   2  12   1   88.09    6.70
   2 -12  -1   89.99    4.80
   2  12   1   84.99    4.10
   2 -12  -1   94.89    4.50
   2 -12  -1  100.39    4.80
   2  12   1   91.79    4.10
  -2 -12   1   94.39    4.00
  -2 -12  -1   86.39    4.40
   2  12  -1  102.09    6.80
  -2  12   1   95.59    4.80
  -2  12   1   92.59    6.60
  -2 -12  -1   86.89    4.10
  -2 -12  -1   84.79    4.30
  -2  12   1   89.29    4.70
  -2  12   1   97.59    4.70
   2 -12   1   91.89    4.40
  -2 -12  -1   80.09    4.20
   2  12  -1   91.79    4.00
   2 -12   1   98.89    4.70
   2  12  -1   96.09    4.00
  -2  12   1   93.69    6.80
   2 -12   1  104.79    7.50
   2  12  -1   91.99    6.50
   2 -12   1   89.69    4.60
  -2  12   1  101.09    6.70
   2 -12   1   96.89    6.50
  -2  12   1   85.59    4.50
   2  12  -1   92.39    6.40
  -2 -12   2    4.20    1.40
  -2  12  -2    3.10    1.90
   2  12   2    1.80    1.80
   2 -12  -2    0.10    2.20
   2  12   2    0.00    3.50
  -2  12  -2    2.10    1.60
   2 -12  -2    2.70    3.60
   2  12   2    2.80    1.90
  -2  12  -2    0.40    1.90
   2 -12  -2    0.70    2.10
   2 -12  -2    2.20    3.00
   2 -12  -2   -1.30    2.10
  -2  12  -2   -2.70    3.00
  -2 -12   2    4.80    3.90
   2 -12  -2   -1.70    2.10
   2  12   2   -2.20    2.70
  -2 -12   2    1.90    1.30
   2  12   2   -0.30    1.80
  -2  12  -2    0.00    1.50
   2 -12   2   -0.30    2.00
  -2  12   2    1.40    2.00
  -2  12   2    0.60    2.10
  -2 -12  -2   -0.50    1.80
  -2  12   2    1.30    2.70
   2 -12   2    1.40    1.90
   2 -12   2   -2.60    1.80
   2  12  -2   -0.50    3.40
   2  12  -2    4.20    1.40
   2  12  -2    1.50    1.30
   2 -12   2    3.70    4.30
  -2 -12  -2    0.60    1.80
  -2  12   2    0.00    2.60
  -2  12   2    0.20    2.00
   2  12  -2   -0.70    2.70
   2  12  -2    5.90    3.10
  -2 -12  -2   -0.70    1.80
  -2  12   2    0.40    3.60
   2 -12   2   -0.10    2.00
  -2  12  -3  120.69    5.60
   2  12   3  120.39    7.60
   2  12   3  126.89    5.60
  -2 -12   3  111.49    4.80
  -2 -12   3  120.59    4.70
   2 -12  -3  124.69    7.40
   2  12   3  111.19    6.50
   2  12   3  121.39    7.60
   2  12   3  119.49    5.60
  -2 -12   3  127.09    8.10
  -2  12  -3  115.49    5.60
   2 -12  -3  125.09    5.80
  -2  12  -3  108.79    4.80
  -2  12   3  114.59    6.20
  -2  12   3  117.69    7.70
  -2  12   3  129.69    5.90
  -2 -12  -3  129.49    5.50
   2 -12   3  114.89    5.30
  -2  12   3  114.89    7.50
   2 -12   3  137.89    9.40
   2  12  -3  112.79    7.80
   2 -12   3  117.89    5.50
  -2  12   3  113.39    6.90
   2 -12   3  123.39    9.20
   2  12  -3  125.29    7.50
   2 -12   3  119.79    5.70
  -2 -12   4   99.49    8.00
  -2  12  -4   68.99    5.10
  -2  12  -4   70.59    4.80
  -2 -12   4   92.59    8.80
   2  12   4   84.29    7.20
   2 -12  -4   85.99    5.30
  -2 -12   4   84.39    4.10
  -2 -12   4   79.59    4.00
   2  12   4   88.09    5.20
   2  12   4   86.59    7.30
  -2  12   4   95.29    7.60
  -2  12   4   93.89    5.50
   2 -12   4   73.69    4.90
   2 -12   4   97.59    9.00
  -2  12   4   77.59    7.20
   2 -12   4   79.59    5.00
   2  12  -4   83.79    8.40
   2 -12   4   72.39    4.40
   2 -12   4   73.09    9.10
  -2  12   4   81.69    7.00
  -2 -12  -4   87.49    5.10
   2 -12  -5  155.88    7.30
   2  12   5  158.78    9.10
  -2 -12   5  154.18   10.90
  -2 -12   5  141.29    6.10
  -2 -12   5  152.98    6.00
  -2 -12   5  156.18    9.60
   2  12   5  158.68    7.40
  -2  12  -5  152.58    7.00
   2  12   5  152.18    9.10
  -2 -12  -5  159.58    7.10
  -2  12   5  151.58    8.70
  -2  12   5  158.08    9.30
  -2  12   5  158.08    7.40
   2 -12   5  152.28    7.00
   2 -12   5  155.98   10.70
   2 -12   5  151.78   11.20
   2  12   6   13.30    4.70
   2  12   6   11.50    4.20
   2  12   6   17.80    3.30
  -2 -12   6   12.40    5.00
   2 -12  -6   16.20    3.10
  -2  12  -6   10.70    2.80
  -2 -12   6   14.70    2.30
  -2 -12   6   18.20    5.20
   2  12  -6   13.90    2.20
   2 -12   6   13.90    5.10
   2 -12   6   13.60    2.90
  -2  12   6   11.90    4.20
  -2  12   6   17.80    3.20
  -2  12   6   20.00    4.50
  -2 -12  -6   20.60    3.20
   2 -12   6   14.20    6.00
  -2 -12   7   43.90    5.20
  -2  12  -7   45.50    5.50
   2  12   7   52.09    6.40
   2  12   7   49.00    7.80
   2 -12  -7   50.19    5.80
  -2 -12   7   42.30    6.20
  -2 -12   7   36.80    6.10
   2  12   7   42.10    7.10
  -2  12   7   54.99    6.30
   2  12  -7   46.90    4.90
  -2 -12  -7   45.70    5.70
   2 -12   7   39.30    7.20
  -2  12   7   34.70    5.20
   2 -12   7   41.40    6.30
  -2  12   7   48.10    7.00
  -2 -12   8   19.80    6.00
   2  12   8   31.10    6.30
  -2 -12   8   21.90    3.00
   2  12   8   22.00    5.70
  -2  12  -8   26.00    3.50
   2 -12  -8   24.50    3.70
  -2 -12   8   22.40    5.90
   2  12   8   29.60    4.10
   2 -12   8   27.40    3.70
  -2  12   8   21.70    5.50
   2 -12   8   21.60    7.00
   2  12  -8   27.80    2.90
  -2  12   8   26.30    5.30
  -2  12   8   27.30    4.10
   2 -12   8   15.30    6.20
  -2 -12  -8   30.30    4.00
  -2 -12   9  141.09   16.00
  -2 -12   9  113.29    6.80
   2  12   9  126.09   14.20
  -2  12  -9  133.29    7.30
   2  12   9  113.39    9.00
   2  12   9  117.59   10.50
  -2  12   9  112.19   13.80
   2  12  -9  125.69    6.40
  -2 -12  -9  135.39   10.20
   2 -12   9  110.79    7.70
   2 -12   9  135.89   15.40
  -2  12 -10    1.60    3.50
  -2 -12  10    3.20    7.90
   2  12  10   -5.00    7.40
  -2 -12  10    0.10    3.50
   2 -12  10    1.00    4.00
   2  12 -10    2.70    2.90
   2 -12  10    7.00    7.70
  -2  12  10   -6.70    7.10
  -2 -12  11    6.70    9.20
   2 -12  11   13.40   11.30
  -2  12  11   -9.50    8.80
  -2 -12  12    3.00    4.70
  -2  12 -12    5.30    4.40
  -2 -12  12   19.30   11.30
   2  12  12   -6.60   10.40
   2  12 -12    6.70    3.80
  -2  12  12  -17.40    9.90
   2 -12  12    1.50    5.10
   2 -12  12   19.10    9.80
   2  13   0  138.39    5.70
  -2 -13   0  148.69    5.70
   2  13   0  142.79    8.20
  -2 -13   0  137.49    5.80
   2  13   0  140.99    5.80
   2 -13   0  146.39    6.20
   2 -13   0  157.58    9.20
  -2  13   0  145.59    8.50
  -2  13   0  147.59    6.20
   2 -13   0  150.98    6.30
  -2  13   0  151.38    6.30
  -2  13  -1    5.70    3.50
  -2 -13   1    7.10    1.60
   2  13   1    4.40    3.90
   2  13   1    5.20    3.10
   2  13   1    6.70    2.00
  -2 -13   1    7.90    1.70
  -2  13  -1    7.30    2.10
   2 -13  -1    8.10    4.00
   2  13   1    3.80    2.00
  -2  13  -1    6.20    2.10
  -2 -13   1   10.60    4.20
  -2  13  -1    3.20    1.80
   2  13   1    8.70    1.70
   2 -13  -1    8.10    2.20
  -2 -13  -1    4.80    1.90
   2 -13   1    7.30    2.10
  -2  13   1   10.70    2.20
  -2  13   1    3.70    3.10
   2 -13   1    6.70    2.20
   2  13  -1    4.70    3.00
  -2 -13  -1    3.30    1.80
  -2 -13  -1    8.40    1.90
   2 -13   1    9.70    4.60
   2  13  -1    8.90    1.70
   2 -13   1    6.40    2.20
   2  13  -1    8.10    1.70
  -2  13   1    7.10    2.20
  -2  13  -2   84.09    4.80
  -2 -13   2   82.49    3.80
   2  13   2   79.09    4.90
  -2 -13   2   84.69    3.90
   2  13   2   78.29    4.60
  -2  13  -2   73.89    3.80
  -2  13  -2   84.09    4.90
  -2 -13   2   95.19    7.60
  -2  13  -2   71.79    7.60
   2  13   2   73.29    7.10
   2 -13  -2   78.69    7.20
   2  13   2   70.69    7.00
   2 -13  -2   81.59    5.00
   2  13  -2   82.59    3.90
  -2  13   2   72.89    7.00
   2  13  -2   69.19    7.00
  -2 -13  -2   80.49    4.60
  -2  13   2   87.79    5.00
   2 -13   2   88.09    8.10
   2 -13   2   80.29    4.70
  -2 -13  -2   74.09    5.40
   2 -13   2   81.09    4.80
   2  13  -2   81.29    3.70
   2 -13   2   69.39    4.40
   2 -13  -3    7.10    3.90
   2  13   3    2.30    2.20
  -2 -13   3    8.40    4.40
  -2 -13   3    4.90    1.50
  -2  13  -3   -2.30    2.20
  -2  13  -3   -1.40    1.50
  -2  13  -3   -3.30    3.50
  -2 -13   3    1.20    1.60
   2  13   3    2.90    3.90
  -2  13  -3   -2.10    2.20
   2 -13  -3    0.80    2.30
   2  13   3    1.50    3.20
  -2  13   3    0.20    3.30
   2 -13   3   -4.30    2.80
   2 -13   3    1.80    5.00
   2 -13   3    1.60    2.10
  -2  13   3    3.80    2.40
   2 -13   3   -1.80    2.30
   2  13  -3   -1.00    3.30
  -2 -13  -3    3.70    2.20
  -2 -13   4  111.89    6.70
  -2 -13   4  127.39    8.90
  -2 -13   4  116.89    5.10
   2  13   4  122.79    6.30
   2  13   4  119.89    8.50
  -2  13  -4  116.49    6.00
   2 -13  -4  129.59    6.40
   2  13   4  120.19    8.50
   2  13  -4  112.19    8.90
  -2  13   4  125.29    8.90
   2 -13   4  128.19   10.40
   2 -13   4  138.09   10.50
  -2  13   4  109.59    8.20
   2 -13   4  119.29    6.10
  -2 -13  -4  125.59    6.10
  -2  13   4  129.29    6.60
  -2 -13   5   10.90    4.70
   2  13   5    6.50    2.90
  -2  13  -5    1.60    2.70
   2 -13  -5    6.50    2.80
   2  13   5    3.20    3.60
   2  13   5    7.00    4.50
  -2 -13   5    6.00    2.10
  -2 -13   5    9.00    1.80
  -2 -13   5   15.70    5.20
  -2  13   5    6.60    2.90
  -2 -13  -5    7.90    2.70
   2 -13   5    5.30    5.70
  -2  13   5    5.90    4.40
   2  13  -5    6.10    1.90
   2 -13   5    2.50    2.70
  -2  13   5    5.30    3.70
   2 -13   5    7.90    5.20
  -2 -13   6   -4.60    2.10
  -2 -13   6    8.60    5.30
   2 -13  -6    3.00    2.90
  -2  13  -6   -3.50    3.40
   2  13   6   -0.50    5.20
   2  13   6    4.10    4.60
   2  13   6    1.90    3.10
  -2 -13   6   -3.50    5.10
  -2  13   6   -0.20    4.00
  -2  13   6    0.80    3.20
   2 -13   6    0.50    5.80
   2 -13   6   -4.00    3.30
  -2  13   6    0.90    4.30
   2 -13   6   -1.40    5.70
[truncated: 1,562,428 more chars]
